# Supplementary material for: Listeria monocytogenes Induces a Virulence-Dependent microRNA Signature That Regulates the Immune Response in Galleria mellonella
Source: Front Microbiol. 2017 Dec 12;8:2463. doi: 10.3389/fmicb.2017.02463 (PMC5733040; doi:10.3389/fmicb.2017.02463)
Supplement: Table S1 — Total microarray analysis of miRNAs with infection of L. monocytogenes. [file Table1.XLSX]

## Sheet: Report
Statistic Test Report
Test No.	T-test-11
Test Name:	GM-B vs GM-A
Group No.	Sample Name	Group Name	Pair	Comment
1	GM02 (control)	GM-A
1	GM07 (control)	GM-A
1	GM09 (control)	GM-A
2	GM03 (infected)	GM-B
2	GM08 (infected)	GM-B
2	GM10 (infected)	GM-B

## Sheet: Test Result
Table S1. Total microarray analysis of miRNAs with infection of L. monocytogenes
			Group 1		Group 2			Group 1	Group 1	Group 1	Group 2	Group 2	Group 2
			GM-A(Control)		GM-B(Infected)			S10 - GM02(Control)	S01 - GM07(Control)	S03 - GM09(Control)	S11 - GM03(Infected)	S02 - GM08(Infected)	S04 - GM10(Infected)					MRA-1035B_miRArthropoda_18.xls
Rpter Index	Reporter Name	p-value	Mean	StDev	Mean	StDev	Log2 (G2/G1)	Signal	Signal	Signal	Signal	Signal	Signal	Target Sequence (5' to 3')	Note	Reporter Source	Accession No.	Reporter Name	Drosophila melanogaster	Drosophila ananassae	Drosophila erecta	Drosophila grimshawi	Drosophila mojavensis	Drosophila persimilis	Drosophila pseudoobscura	Drosophila sechellia	Drosophila simulans	Drosophila virilis	Drosophila willistoni	Drosophila yakuba	Yellow fever mosquito	Mosquito	Honeybee	Pea aphid	Silk worm	Culex	Heliconius melpomene (butterfly)	Locusta migratoria	Nasonia giraulti	Nasonia longicornis	Nasonia vitripennis	Red flour beetle	Water flea	Deer tick	cattle tick	Strigamia maritima (Geophilimorph centipede)
494	aae-miR-305	0.000716951	1161.48	44.3593	693.324	34.1575	-0.744358	1139.34	1132.54	1212.55	663.387	686.053	730.531	AUUGUACUUCAUCAGGUGCUCUGG	mature miRNA	standard	MIMAT0014249	aae-miR-305													aae-miR-305
304	bmo-miR-210	0.000752211	5417.1	1159.71	604.5	76.6106	-3.16371	6067.86	4078.16	6105.29	519.409	626.098	667.994	UUGUGCGUGUGACAGCGGCU	mature miRNA	standard	MIMAT0007903	bmo-miR-210																	bmo-miR-210
51	dme-miR-2b-1-5p	0.000786844	2026.04	422.695	68.23	26.2988	-4.89211	1720.38	1849.33	2508.42	46.8474	60.2474	97.5952	GUCUUCAAAGUGGCAGUGACAUG	mature miRNA	standard	MIMAT0020782	dme-miR-2b-1-5p	dme-miR-2b-1-5p
336	aae-miR-263a*	0.00116492	9845.15	3474.34	528.226	103.9	-4.22019	6767.74	13612.8	9154.91	408.292	585.544	590.842	CGUGUUCUGGCAGUGGCAUCCC	mature miRNA	standard	MIMAT0015372	aae-miR-263a*													aae-miR-263a*
940	dps-miR-2502	0.00152035	5455.21	1136.21	995.378	155.297	-2.45432	4466.5	6696.44	5202.69	1057.85	1109.71	818.574	GCGGCAGCGCCAGCAACAGCU	mature miRNA	standard	MIMAT0012286	dps-miR-2502							dps-miR-2502
243	aae-miR-100	0.00182204	9372.69	299.85	7116.25	230.87	-0.397345	9302.13	9701.53	9114.41	6987.25	6978.72	7382.79	AACCCGUAGAUCCGAACUUGUG	mature miRNA	standard	MIMAT0014291,MIMAT0001498,MIMAT0004420,MIMAT0013596,MIMAT0014387,MIMAT0015677	aae-miR-100													aae-miR-100	aga-miR-100	ame-miR-100		bmo-miR-100	cqu-miR-100					nvi-miR-100
830	bmo-miR-998	0.00233133	1569	175.086	648.801	71.0174	-1.274	1762.74	1522.18	1422.08	566.8	689.205	690.397	UAGCACCAUGGGAUUCAGCU	mature miRNA	standard	MIMAT0013603	bmo-miR-998																	bmo-miR-998
829	api-miR-998	0.00287246	1183.1	111.7	459.314	71.6528	-1.36502	1265.21	1228.18	1055.9	393.783	448.337	535.822	UAGCACCAUGGAAUUCAGCUG	mature miRNA	standard	MIMAT0014747	api-miR-998																api-miR-998
1973	dme-miR-4956-5p	0.00411897	15051.3	4550.73	2753.71	673.559	-2.45044	12172.4	20297.8	12683.9	2301.28	2432.07	3527.8	CGAUGGCCAGCAACAACUCGCU	mature miRNA	standard	MIMAT0020173	dme-miR-4956-5p	dme-miR-4956-5p
58	dme-miR-2c-5p	0.00419293	1686.9	392.479	6767	1204.6	2.00414	1243.95	1991.36	1825.39	8070.54	6535.53	5694.93	UCAUCAAAAAGGGCUGAAGAAAGAU	mature miRNA	standard	MIMAT0020845	dme-miR-2c-5p	dme-miR-2c-5p
1011	dps-miR-2548	0.00431195	9860.57	2868.76	1079.87	402.086	-3.19081	12126.5	6635	10820.2	719.206	1513.41	1007	UUUGGUGUCAGCUUCCAGCAGC	mature miRNA	standard	MIMAT0012357	dps-miR-2548							dps-miR-2548
1036	dps-miR-2561*	0.00448166	1416.06	478.265	162.163	49.6033	-3.12636	1460.07	917.305	1870.79	163.84	111.742	210.906	AACAGCAGACGGCAGAAACGGC	mature miRNA	standard	MIMAT0012385	dps-miR-2561*							dps-miR-2561*
493	cqu-miR-305	0.00533939	1340.66	72.5259	847.827	18.5625	-0.661103	1329.09	1418.28	1274.62	863.964	827.541	851.976	AUUGUACUUCAUCAGGUGCUCU	mature miRNA	standard	MIMAT0014382,MIMAT0018920	cqu-miR-305																		cqu-miR-305								isc-miR-305
970	dps-miR-2525	0.00633717	2187.02	854.801	79.3309	43.6187	-4.78494	2407.64	1243.53	2909.88	29.2714	109.17	99.5516	CUGGCGGCAACUGCGACAGCGA	mature miRNA	standard	MIMAT0012313	dps-miR-2525							dps-miR-2525
1087	bmo-miR-2723	0.00705126	1075.97	767.255	36.1952	15.2684	-4.89369	467.948	1938.02	821.93	19.6764	49.7904	39.1189	CCAGCAGUGGACGUCUGUG	mature miRNA	standard	MIMAT0012599	bmo-miR-2723																	bmo-miR-2723
1630	ame-miR-3730	0.00723259	47.1834	22.1066	418.038	158.181	3.14728	72.356	30.9287	38.2655	588.756	276.439	388.92	ACAACGAGGGUGAAGAUUGCGUG	mature miRNA	standard	MIMAT0018598	ame-miR-3730															ame-miR-3730
245	api-miR-100	0.00724134	9666.74	467.728	7495.05	352.217	-0.367091	9162.77	10086.9	9750.56	7312.3	7271.78	7901.08	GACCCGUAGAUCCGAACUUGUG	mature miRNA	standard	MIMAT0014687	api-miR-100																api-miR-100
1827	tca-miR-3854-5p	0.00747083	399.892	121.574	49.123	22.2597	-3.02514	357.029	537.092	305.556	26.8093	71.3283	49.2313	ACCACAAUCCCAGCUCCAC	mature miRNA	standard	MIMAT0018764	tca-miR-3854-5p																								tca-miR-3854-5p
1611	dme-miR-3645-3p	0.00804263	2243.26	832.347	145.689	19.4417	-3.94463	1387.56	3050.1	2292.12	127.318	143.701	166.049	UUUGGAAGCCAGCACUCAAGU	mature miRNA	standard	MIMAT0018064	dme-miR-3645-3p	dme-miR-3645-3p
297	dme-miR-210-3p	0.00810731	3970.27	1371.71	295.339	54.7219	-3.74879	3933.48	2617.33	5360.01	248.03	282.72	355.269	UUGUGCGUGUGACAGCGGCUA	mature miRNA	standard	MIMAT0001477,MIMAT0008433,MIMAT0008546,MIMAT0008613,MIMAT0000355,MIMAT0008667,MIMAT0008704,MIMAT0001233,MIMAT0008776,MIMAT0008849,MIMAT0008928,MIMAT0009020,MIMAT0009095,MIMAT0018399,MIMAT0015695,MIMAT0008376	dme-miR-210-3p	dme-miR-210-3p	dan-miR-210	der-miR-210	dgr-miR-210	dmo-miR-210	dpe-miR-210	dps-miR-210a	dse-miR-210	dsi-miR-210	dvi-miR-210	dwi-miR-210	dya-miR-210			ame-miR-210						ngi-miR-210		nvi-miR-210	tca-miR-210-3p
740	dme-miR-981-5p	0.00827812	7829.52	451.889	412.638	185.745	-4.24598	8061.66	7308.74	8118.15	234.91	397.527	605.478	CGGGUUUCGUUAGCAGCGGGCU	mature miRNA	standard	MIMAT0020878,MIMAT0012485	dme-miR-981-5p	dme-miR-981-5p								dsi-miR-981*
241	tca-miR-100-5p	0.00837376	9221.2	559.965	7058.26	308.209	-0.385642	8704.96	9816.49	9142.14	6910.3	6851.92	7412.54	AACCCGUAGAUCCGAACUUGUGGG	mature miRNA	standard	MIMAT0008369	tca-miR-100-5p																								tca-miR-100-5p
1828	tca-miR-3855-3p	0.00857739	2.37519	2.65739	1494.39	1139.53	9.2973	0.235007	5.3496	1.54096	1544.32	330.72	2608.14	UAACGCGUAAUUUUUGGCAAAGUGAC	mature miRNA	standard	MIMAT0018767	tca-miR-3855-3p																								tca-miR-3855-3p
887	tca-miR-1175-5p	0.00977646	2407.86	1242.21	255.688	74.722	-3.2353	1226.67	3703.21	2293.71	171.954	315.578	279.532	AAGUGGAGCAGUGGUCUCUUCAC	mature miRNA	standard	MIMAT0018818	tca-miR-1175-5p																								tca-miR-1175-5p
1439	bmo-miR-3287	0.010084	405.524	82.6729	1828.59	611.002	2.17287	450.196	456.25	310.125	2097.4	2259.1	1129.27	UUCGGUUUUGAAGGGUGGCGUAAC	mature miRNA	standard	MIMAT0015474	bmo-miR-3287																	bmo-miR-3287
1086	dsi-miR-2584	0.0120302	838.114	126.519	1665.78	253.072	0.990981	718.068	826.037	970.239	1886.56	1721.2	1389.59	AAAGAGGUCUAUUUUUGCACACAG	mature miRNA	standard	MIMAT0012530	dsi-miR-2584									dsi-miR-2584
491	tca-miR-305-5p	0.012679	1315.9	134.284	877.595	67.8219	-0.584419	1438.25	1172.23	1337.2	905.173	927.283	800.328	AUUGUACUUCAUCAGGUGCUC	mature miRNA	standard	MIMAT0008388	tca-miR-305-5p																								tca-miR-305-5p
1944	dme-miR-4939-3p	0.0129679	173.952	50.5976	866.83	321.686	2.31706	151.917	138.108	231.831	1089.02	1013.53	497.945	ACGGGUGCAGGUGAAGAUUCG	mature miRNA	standard	MIMAT0020145	dme-miR-4939-3p	dme-miR-4939-3p
1697	ame-miR-3794	0.0133574	677.781	90.4894	342.431	63.0997	-0.985004	766.502	585.621	681.22	330.123	286.393	410.778	UGGAAUGGAAGAGGACGUUUCC	mature miRNA	standard	MIMAT0018578	ame-miR-3794															ame-miR-3794
257	dme-miR-133-3p	0.0133701	2630.54	646.981	693.77	229.221	-1.92283	3352.77	2434.87	2103.98	813.697	838.148	429.465	UUGGUCCCCUUCAACCAGCUGU	mature miRNA	standard	MIMAT0014275,MIMAT0001501,MIMAT0001475,MIMAT0007901,MIMAT0014437,MIMAT0008468,MIMAT0008490,MIMAT0008620,MIMAT0000340,MIMAT0008678,MIMAT0008712,MIMAT0001231,MIMAT0012640,MIMAT0008834,MIMAT0008900,MIMAT0008936,MIMAT0009051,MIMAT0009072,MIMAT0012686,MIMAT0018412,MIMAT0018422,MIMAT0015691,MIMAT0008372	dme-miR-133-3p	dme-miR-133-3p	dan-miR-133	der-miR-133	dgr-miR-133	dmo-miR-133	dpe-miR-133	dps-miR-133	dse-miR-133	dsi-miR-133	dvi-miR-133	dwi-miR-133	dya-miR-133	aae-miR-133	aga-miR-133	ame-miR-133		bmo-miR-133	cqu-miR-133			ngi-miR-133	nlo-miR-133	nvi-miR-133	tca-miR-133-3p	dpu-miR-133	isc-miR-133
573	bmo-miR-316*	0.0135936	4703.2	92.7238	3129.82	247.725	-0.587563	4733.52	4599.11	4776.97	3265.14	3280.42	2843.91	UGUCUUUUUCCGCUUUGCUGCUG	mature miRNA	standard	MIMAT0013597	bmo-miR-316*																	bmo-miR-316*
824	dme-miR-998-3p	0.0146446	1464.19	118.755	606.315	98.3429	-1.27196	1586.65	1456.39	1349.53	495.079	642.154	681.712	UAGCACCAUGAGAUUCAGCUC	mature miRNA	standard	MIMAT0005518	dme-miR-998-3p	dme-miR-998-3p
306	dps-miR-210b	0.0149795	3969.25	751.151	77.0554	47.8872	-5.68683	3185.66	4683.1	4039.01	23.3984	92.3132	115.455	UUGUGCAGUGGCCAGCAGCUGC	mature miRNA	standard	MIMAT0012283	dps-miR-210b							dps-miR-210b
642	dme-miR-954-5p	0.0155753	228.738	44.8507	687.898	199.612	1.5885	279.691	195.235	211.287	806.202	800.059	457.433	UCUGGGUGUUGCGUUGUGUGU	mature miRNA	standard	MIMAT0005465	dme-miR-954-5p	dme-miR-954-5p
1467	bmo-miR-3314	0.0162209	7683.16	4579.78	446.986	102.701	-4.1034	4262.96	12886.3	5900.27	347.144	552.325	441.488	ACGCAGCAACAGCGGCCGCCUCC	mature miRNA	standard	MIMAT0015502	bmo-miR-3314																	bmo-miR-3314
1295	bmo-miR-3000	0.0164287	1992.15	495.131	5650.5	1317.77	1.50405	1420.6	2290.33	2265.51	6147.91	6647.16	4156.42	CUGCGCUUAGAUGAAGACACUA	mature miRNA	standard	MIMAT0014664	bmo-miR-3000																	bmo-miR-3000
168	dme-miR-33-3p	0.017781	279.687	226.34	19.2743	10.496	-3.85906	169.659	129.395	540.006	16.88	10.1822	30.7606	CAAUACAACUUCAGUGCAAGCU	mature miRNA	standard	MIMAT0020808	dme-miR-33-3p	dme-miR-33-3p
1282	aae-miR-2944b*	0.0182938	355.214	255.008	24.396	12.7625	-3.86397	152.898	271.087	641.657	10.3883	35.3647	27.435	UAUCACAGCAGUAGUUACCUGA	mature miRNA	standard	MIMAT0015373	aae-miR-2944b*													aae-miR-2944b*
1071	dps-miR-2575*	0.0191001	11382.6	3381.34	553.175	400.904	-4.36295	9142.52	15272.1	9733.23	243.615	409.871	1006.04	CAGCGUCAUCAGUGGCAACAG	mature miRNA	standard	MIMAT0012421	dps-miR-2575*							dps-miR-2575*
759	dps-miR-986*	0.0192734	2973.87	2515.95	65.9126	50.1326	-5.49564	907.328	5775.48	2238.8	13.4086	71.0513	113.278	CUCAGCGGCAGUGCUAUUCCAG	mature miRNA	standard	MIMAT0012280	dps-miR-986*							dps-miR-986*
1166	bmo-miR-2780b	0.0194454	12.5724	14.548	619.603	425.004	5.62301	3.41135	4.9587	29.3473	748.388	145.101	965.319	AAGGGUGUUAAAUGAAGACUUAA	mature miRNA	standard	MIMAT0013732	bmo-miR-2780b																	bmo-miR-2780b
916	dme-miR-2491-3p	0.0216001	19075.2	8944.36	3884.77	1520.44	-2.2958	12348.9	29225.8	15651.1	2276	5297.95	4080.36	CAACAACAGCAGCAGCAA	mature miRNA	standard	MIMAT0020912	dme-miR-2491-3p	dme-miR-2491-3p
1581	bmo-miR-3414	0.0228466	726.265	553.287	38.2782	23.6541	-4.2459	1308.14	206.865	663.792	32.8929	17.7811	64.1607	UCCUUAAGUUUUUUGAACGCAGUG	mature miRNA	standard	MIMAT0015620	bmo-miR-3414																	bmo-miR-3414
1912	tca-miR-3897-3p	0.0236774	494.892	171.143	1903.43	835.253	1.94342	687.659	360.816	436.2	2840.08	1235.94	1634.27	CGUGGUGGUGGGGGUGGGG	mature miRNA	standard	MIMAT0018899	tca-miR-3897-3p																								tca-miR-3897-3p
421	dme-miR-281-1-5p	0.0252328	7591.32	678.119	5301.28	614.473	-0.518009	7941.26	6809.71	8022.97	5453.97	4624.86	5825.01	AAGAGAGCUGUCCGUCGACAGU	mature miRNA	standard	MIMAT0008428,MIMAT0008501,MIMAT0008587,MIMAT0000344,MIMAT0008641,MIMAT0008727,MIMAT0008782,MIMAT0008905,MIMAT0008926,MIMAT0008994,MIMAT0009060	dme-miR-281-1-5p	dme-miR-281-1-5p	dan-miR-281-1*	der-miR-281-1*	dgr-miR-281-1*	dmo-miR-281-1*	dpe-miR-281-1*		dse-miR-281-1*	dsi-miR-281*	dvi-miR-281-1*	dwi-miR-281-1*	dya-miR-281-1*
1171	bmo-miR-2783	0.0253403	256.121	59.1332	643.416	173.814	1.32892	308.466	267.919	191.979	692	787.769	450.48	CGGGCGAGGGUGUGGGUGUGGCG	mature miRNA	standard	MIMAT0013679	bmo-miR-2783																	bmo-miR-2783
1743	tca-miR-3816-5p	0.0263758	7533.15	751.43	234.883	160.5	-5.00324	8007.25	6666.76	7925.44	51.0464	306.471	347.131	ACAAGGCAUGUUUGGCAGCAAU	mature miRNA	standard	MIMAT0018656	tca-miR-3816-5p																								tca-miR-3816-5p
597	dps-miR-375*	0.0270972	99.0976	30.5016	476.582	284.327	2.2658	65.9229	125.928	105.441	804.808	319.016	305.923	ACUUGGGCCAGGGGAAUUCAAACU	mature miRNA	standard	MIMAT0012253	dps-miR-375*							dps-miR-375*
825	tca-miR-998-3p	0.0271262	1479.25	100.385	576.979	146.142	-1.35827	1595.16	1421.07	1421.51	414.559	697.842	618.536	UAGCACCAUGGGAUUCAGCUCA	mature miRNA	standard	MIMAT0018853	tca-miR-998-3p																								tca-miR-998-3p
487	aae-miR-305*	0.0310113	1262.24	86.8894	691.766	123.181	-0.867626	1289.01	1165.11	1332.59	576.667	821.688	676.943	CGGCACAUGUUGGAGUACACUUA	mature miRNA	standard	MIMAT0014250	aae-miR-305*													aae-miR-305*
828	aae-miR-998	0.0323396	1373.66	71.5137	566.903	169.233	-1.27685	1456.16	1329.31	1335.51	433.947	509.357	757.404	UAGCACCAUGAGAUUCAGC	mature miRNA	standard	MIMAT0014227,MIMAT0014445	aae-miR-998													aae-miR-998					cqu-miR-998
2047	rmi-miR-5324	0.0323735	1253.22	500.465	59.9601	61.8141	-4.38549	1228.57	765.53	1765.55	25.2905	131.327	23.2625	UUCGAGAACAUCGGCAGCUGACGC	mature miRNA	standard	MIMAT0021397	rmi-miR-5324																											rmi-miR-5324
1179	tca-miR-2788-5p	0.0336775	2873.75	1274.32	116.842	82.9002	-4.6203	2609.36	1752.36	4259.53	27.9539	130.52	192.053	UGGGGUUUCUUAGCGGCAUUU	mature miRNA	standard	MIMAT0018798	tca-miR-2788-5p																								tca-miR-2788-5p
1889	tca-miR-3885-5p	0.0351197	1422.66	601.641	3629.44	723.511	1.35116	2093.58	931.091	1243.3	4104.06	3987.54	2796.71	AAGGCGGCGGCGGCGGCCG	mature miRNA	standard	MIMAT0018868	tca-miR-3885-5p																								tca-miR-3885-5p
1167	bmo-miR-2780c	0.0353043	1105.14	512.837	3813.91	1306.35	1.78703	690.769	1678.69	945.969	4389.43	4733.67	2318.61	AAGGGCGUUAAAUGAAGACUUAG	mature miRNA	standard	MIMAT0013760	bmo-miR-2780c																	bmo-miR-2780c
488	bmo-miR-305*	0.0372127	1616.47	120.848	837.188	176.6	-0.94922	1635.53	1726.65	1487.22	855.944	1003.66	651.958	GGCGCUUGUUGGAGUACACUU	mature miRNA	standard	MIMAT0015236	bmo-miR-305*																	bmo-miR-305*
1183	bmo-miR-2789	0.0403196	713.128	258.574	2323.09	1077.21	1.70381	957.829	442.617	738.939	3565.35	1756.38	1647.53	GUAGAAAGUUUGGAGGUGGAU	mature miRNA	standard	MIMAT0013686	bmo-miR-2789																	bmo-miR-2789
1172	bmo-miR-2784	0.0460908	664.642	41.6524	1428.3	362.024	1.10365	695.157	681.579	617.189	1649.01	1625.39	1010.49	ACUCGGCGGCGAGUGUGUGUGU	mature miRNA	standard	MIMAT0013680	bmo-miR-2784																	bmo-miR-2784
672	dme-miR-964-5p	0.0465566	129.266	94.1451	1035.12	718.682	3.00138	231.396	45.9454	110.457	896.454	395.87	1813.03	UUAGAAUAGGGGAGCUUAACUU	mature miRNA	standard	MIMAT0005478,MIMAT0012475	dme-miR-964-5p	dme-miR-964-5p								dsi-miR-964
581	ame-miR-316	0.0497037	4246.16	279.457	2774.42	429.684	-0.613972	4408.22	3923.48	4406.8	2866.62	3150.53	2306.13	UGUCUUUUUCCGCUUUGCUGCCG	mature miRNA	standard	MIMAT0010122,MIMAT0014731	ame-miR-316															ame-miR-316	api-miR-316
577	tca-miR-316-5p	0.0514336	4693.92	307.251	3109.13	477.471	-0.594281	4798.31	4348.07	4935.37	3182.89	3545.43	2599.07	UGUCUUUUUCCGCUUUGCUGC	mature miRNA	standard	MIMAT0018716	tca-miR-316-5p																								tca-miR-316-5p
809	dps-miR-995*	0.0522492	277.322	53.9863	447.099	75.4212	0.689031	280.54	329.627	221.799	471.252	507.484	362.559	GCCCGGAUUCUGUGUGUGCUGCG	mature miRNA	standard	MIMAT0012271	dps-miR-995*							dps-miR-995*
1294	bmo-miR-2999	0.0526202	493.344	167.421	1051.15	223.318	1.0913	313.372	644.464	522.195	1144.49	1212.65	796.305	CUGCGACGGACUAGACGCGCA	mature miRNA	standard	MIMAT0014660	bmo-miR-2999																	bmo-miR-2999
1394	bmo-miR-3247	0.0557104	0.742351	1.27494	280.569	346.031	8.56204	2.21451	0.0116845	0.000858934	164.568	7.44159	669.697	UUAAAUUGUAAAAAAGCGUGGGUU	mature miRNA	standard	MIMAT0015429	bmo-miR-3247																	bmo-miR-3247
1762	tca-miR-3826-5p	0.0563321	126.238	76.2335	658.83	376.373	2.38376	203.665	51.2569	123.793	1039.72	287.144	649.626	CGAGGCGUGGUGGGCGGUAAUAU	mature miRNA	standard	MIMAT0018680	tca-miR-3826-5p																								tca-miR-3826-5p
179	tca-miR-34-3p	0.0593037	343.478	192.273	55.2019	32.6288	-2.63743	130.035	503.117	397.283	67.8118	18.1499	79.644	CGACCACUAUCCAUACUCCCUCC	mature miRNA	standard	MIMAT0019108	tca-miR-34-3p																								tca-miR-34-3p
1652	ame-miR-3751	0.0599152	229.864	36.2608	2526.53	2093.57	3.45831	263.467	234.695	191.43	4832.41	744.913	2002.27	GGGUGGUGGUGGAAGUCGGGG	mature miRNA	standard	MIMAT0018521	ame-miR-3751															ame-miR-3751
2051	rmi-miR-5328	0.0607651	1641.19	1117.9	137.174	45.9574	-3.58066	2641.84	434.662	1847.08	89.9242	139.88	181.719	UUAGAGGAGUCGAAGCAGCGUUGGCC	mature miRNA	standard	MIMAT0021401	rmi-miR-5328																											rmi-miR-5328
2056	rmi-miR-5333	0.06336	9675.18	4207.44	660.909	526.315	-3.87176	6094.56	14309.3	8621.74	95.5445	1136.67	750.512	UGUGAUUACAGCAGCUCUUUCGGU	mature miRNA	standard	MIMAT0021406	rmi-miR-5333																											rmi-miR-5333
151	tca-miR-29-5p	0.0651299	207.18	45.8071	845.123	477.086	2.02828	258.724	191.688	171.127	1369.67	437.085	728.612	ACUGUUUUCGUGUGGUGGUGAG	mature miRNA	standard	MIMAT0018802	tca-miR-29-5p																								tca-miR-29-5p
424	aae-miR-281	0.0667049	15067.7	873.359	10481.5	1807.07	-0.52361	14619.5	14509.4	16074.2	9474.75	12567.7	9402.1	AAGAGAGCUAUCCGUCGAC	mature miRNA	standard	MIMAT0014231	aae-miR-281													aae-miR-281
1759	tca-miR-3825-3p	0.0673415	265.32	175.793	1899.18	703.531	2.83957	303.25	73.6588	419.051	2482.11	1117.71	2097.7	ACCGUGCGGAGAAGACAACAAG	mature miRNA	standard	MIMAT0018679	tca-miR-3825-3p																								tca-miR-3825-3p
422	dme-miR-281-2-5p	0.0681357	14085.7	1095.21	9655.75	1673.67	-0.544773	15306	13763.2	13188	8908.35	11572.9	8486.01	AAGAGAGCUAUCCGUCGACAGU	mature miRNA	standard	MIMAT0007904,MIMAT0014358,MIMAT0009182,MIMAT0009183,MIMAT0009184,MIMAT0000349,MIMAT0009185,MIMAT0009186,MIMAT0009187,MIMAT0009188,MIMAT0009189,MIMAT0009190,MIMAT0010140,MIMAT0008384	dme-miR-281-2-5p	dme-miR-281-2-5p	dan-miR-281-2*	der-miR-281-2*	dgr-miR-281-2*	dmo-miR-281-2*	dpe-miR-281-2*		dse-miR-281-2*		dvi-miR-281-2*	dwi-miR-281-2*	dya-miR-281-2*					bmo-miR-281*	cqu-miR-281		lmi-miR-281*				tca-miR-281-5p
507	bmo-miR-306b	0.0687253	157.537	103.139	457.135	158.887	1.53693	276.398	91.6449	104.569	597.265	489.627	284.513	UGAGGCACGAGGCGGCUCUGA	mature miRNA	standard	MIMAT0013782	bmo-miR-306b																	bmo-miR-306b
432	lmi-miR-281	0.0697721	3025.46	547.477	1828.98	525.526	-0.726115	3653.53	2649.14	2773.72	1432.5	1629.38	2425.07	UGUCAUGGAGUUGCUCUCUUUAA	mature miRNA	standard	MIMAT0010141	lmi-miR-281																				lmi-miR-281
2048	rmi-miR-5325	0.0705706	470.073	327.371	105.576	15.4797	-2.15461	260.249	847.294	302.676	94.8203	98.5893	123.317	UUGAAGGAAAACAAGGGAGACAGGAA	mature miRNA	standard	MIMAT0021398	rmi-miR-5325																											rmi-miR-5325
430	dpu-miR-281	0.0737126	2323.7	482.814	1374.86	373.619	-0.75714	2811.27	1845.78	2314.04	1033.84	1316.53	1774.21	UGUCAUGGAGCUGCUCUCUUUAU	mature miRNA	standard	MIMAT0012655	dpu-miR-281																									dpu-miR-281
302	lmi-miR-210	0.0753438	2435.76	1480.24	352.747	9.1436	-2.78767	3292.97	726.531	3287.77	342.825	360.833	354.582	CUUGUGCGUGUGACAGCGGCUAU	mature miRNA	standard	MIMAT0010143	lmi-miR-210																				lmi-miR-210
1135	aae-miR-2765	0.0767552	1793.9	384.644	393.639	370.743	-2.18815	1650.15	2229.71	1501.83	162.812	821.285	196.82	UGGUAACUCCACCACCGUUGGC	mature miRNA	standard	MIMAT0014285,MIMAT0013640,MIMAT0018630	aae-miR-2765													aae-miR-2765				bmo-miR-2765							tca-miR-2765-5p
1641	ame-miR-3741	0.077515	476.183	149.274	1298.5	586.688	1.44725	630.098	466.424	332.028	1793.86	650.611	1451.01	ACGAGAGGGGGAGAGAGAAGUA	mature miRNA	standard	MIMAT0018610	ame-miR-3741															ame-miR-3741
951	dps-miR-2511	0.0779513	140.224	60.4396	392.262	165.493	1.48408	175.4	70.4353	174.837	381.603	562.826	232.356	UAAGUCUGUUGAGUGCCAUAGA	mature miRNA	standard	MIMAT0012296	dps-miR-2511							dps-miR-2511
1642	ame-miR-3742	0.0779799	34.7157	45.0894	429.809	294.987	3.63003	86.3225	14.8797	2.94489	654.712	95.8139	538.9	AAAUAUAUUUUAAACGACGGAC	mature miRNA	standard	MIMAT0018611	ame-miR-3742															ame-miR-3742
943	dps-miR-2505	0.0791708	1038.1	316.138	1897.22	464.914	0.869949	686.177	1130.04	1298.07	2422.68	1539.3	1729.68	UCGUGCACAUACAAACAUACAC	mature miRNA	standard	MIMAT0012289	dps-miR-2505							dps-miR-2505
1978	dme-miR-4959-5p	0.0833082	1374.93	1161.81	36.0424	21.0489	-5.25352	2420.2	124.041	1580.54	60.0863	20.9423	27.0987	CUGGCCAUGAUUUGCAGCAGGU	mature miRNA	standard	MIMAT0020179	dme-miR-4959-5p	dme-miR-4959-5p
134	bmo-miR-13a*	0.0837233	2694.05	706.98	4559.49	437.78	0.759096	2789.68	1944.12	3348.34	4609.46	4098.87	4970.14	CCUGUCAAAGCGGCGGUGAAA	mature miRNA	standard	MIMAT0007896	bmo-miR-13a*																	bmo-miR-13a*
76	dme-miR-8-5p	0.0872406	12670.5	1572.12	7380.13	1936.34	-0.779754	13642.5	10856.7	13512.3	7711.38	9129.47	5299.53	CAUCUUACCGGGCAGCAUUAGA	mature miRNA	standard	MIMAT0014214,MIMAT0015224,MIMAT0014408,MIMAT0020791,MIMAT0010148,MIMAT0019100	dme-miR-8-5p	dme-miR-8-5p												aae-miR-8*				bmo-miR-8*	cqu-miR-8*		lmi-miR-8*				tca-miR-8-5p
479	dme-miR-289-5p	0.0891192	8623.07	2772.79	15532	678.99	0.848973	5705.79	11224.3	8939.16	15918.9	15929.2	14748	UAAAUAUUUAAGUGGAGCCUGCGACU	mature miRNA	standard	MIMAT0008466,MIMAT0008555,MIMAT0000364,MIMAT0008748,MIMAT0001253,MIMAT0008807,MIMAT0008873,MIMAT0009118	dme-miR-289-5p	dme-miR-289-5p	dan-miR-289	der-miR-289			dpe-miR-289	dps-miR-289	dse-miR-289	dsi-miR-289			dya-miR-289
163	dme-miR-31a-5p	0.0894686	3003.09	818.68	5128.91	1282.93	0.772203	3942.44	2625.38	2441.45	6138.52	3685.25	5562.94	UGGCAAGAUGUCGGCAUAGCUGA	mature miRNA	standard	MIMAT0008477,MIMAT0008519,MIMAT0008585,MIMAT0000400,MIMAT0008677,MIMAT0008723,MIMAT0001220,MIMAT0008825,MIMAT0008886,MIMAT0008967,MIMAT0009044,MIMAT0009103	dme-miR-31a-5p	dme-miR-31a-5p	dan-miR-31a	der-miR-31a	dgr-miR-31a	dmo-miR-31a	dpe-miR-31a	dps-miR-31a	dse-miR-31a	dsi-miR-31a	dvi-miR-31a	dwi-miR-31a	dya-miR-31a
1354	bmo-miR-3208	0.0919862	1071.39	198.177	1544.15	268.463	0.527332	891.559	1283.86	1038.74	1647.07	1239.45	1745.92	CGUCGAGGAAAGAGAGAGAGAU	mature miRNA	standard	MIMAT0015387	bmo-miR-3208																	bmo-miR-3208
778	ame-miR-989	0.0950015	558.049	497.322	80.0647	57.6136	-2.80115	1109.57	143.73	420.848	27.0941	141.406	71.6945	CGUGAUGUGACGUAGUGGUUCU	mature miRNA	standard	MIMAT0018511	ame-miR-989															ame-miR-989
450	tca-miR-283-5p	0.0968309	224.48	145.123	513.603	161.219	1.19406	391.93	135.164	146.347	475.322	374.97	690.517	AAAUAUCAGCUGGUAAUUCUG	mature miRNA	standard	MIMAT0008387	tca-miR-283-5p																								tca-miR-283-5p
420	aae-miR-281*	0.0970587	2948.13	539.498	1828.91	609.703	-0.688815	3478.73	2400.16	2965.49	1464.4	1489.54	2532.78	UGUCAUGGAAUUGCUCUCUUUA	mature miRNA	standard	MIMAT0014232	aae-miR-281*													aae-miR-281*
562	dme-miR-313-5p	0.0981745	3466.14	2655.86	293.933	65.2287	-3.55977	5834.48	594.714	3969.22	368.962	250.691	262.147	UGCUGCGGAUGGGGGCAGUACU	mature miRNA	standard	MIMAT0020839	dme-miR-313-5p	dme-miR-313-5p
955	dps-miR-2514	0.099096	870.924	375.766	158.023	125.876	-2.46241	1286.24	772.041	554.488	35.1442	286.697	152.227	UUACAGCUUCAAUACAGUGGUCC	mature miRNA	standard	MIMAT0012299	dps-miR-2514							dps-miR-2514
Following transcripts are statistically significant but have low signals (signal < 500)
1244	bmo-miR-2836	0.00173292	46.5515	4.08961	23.4719	1.5701	-0.987894	51.004	42.9627	45.6878	24.0658	24.6584	21.6915	CAUCCCGCUGUAGACGACGC	mature miRNA	standard	MIMAT0013750	bmo-miR-2836																	bmo-miR-2836
395	dme-miR-279-5p	0.00890483	39.4839	4.50881	22.6201	2.59717	-0.80366	36.3427	44.6502	37.4587	21.9789	25.4778	20.4035	AGUGGGUGGGGGUCCAGUGUUUCACA	mature miRNA	standard	MIMAT0020807	dme-miR-279-5p	dme-miR-279-5p
802	bmo-miR-993b	0.00926667	59.7232	6.51172	30.7014	0.79336	-0.959987	58.628	66.713	53.8285	31.4367	30.807	29.8605	AAAGCUCGUCUCUACAGGUAUAU	mature miRNA	standard	MIMAT0010128	bmo-miR-993b																	bmo-miR-993b
1359	bmo-miR-3213*	0.0100979	17.6702	6.37027	86.5523	20.6452	2.29226	19.7168	22.7655	10.5281	91.2834	63.9521	104.421	UGAUAUGACCGAGUGUUUGUUAGAAA	mature miRNA	standard	MIMAT0015393	bmo-miR-3213*																	bmo-miR-3213*
1465	bmo-miR-3311	0.0102892	35.6999	8.82739	13.3593	2.381	-1.41808	29.6335	45.8269	31.6392	12.5406	11.4956	16.0416	GAACUGGCAGGUCCAACCUGGCGCA	mature miRNA	standard	MIMAT0015500	bmo-miR-3311																	bmo-miR-3311
1517	bmo-miR-3366	0.0115192	8.09348	7.97945	189.14	78.3519	4.54655	17.2997	3.81653	3.16425	231.892	236.816	98.7114	UAGUAUGAAGGGUGGUUGGUACUA	mature miRNA	standard	MIMAT0015552	bmo-miR-3366																	bmo-miR-3366
953	dps-miR-2513a	0.0123741	4.71775	2.10629	39.4881	3.4893	3.06525	3.29691	7.13766	3.71866	36.8265	38.1994	43.4385	UAAAGCAACUUCAGACCAUAGU	mature miRNA	standard	MIMAT0012298	dps-miR-2513a							dps-miR-2513a
1897	tca-miR-3889-5p	0.0129067	135.368	22.2286	264.475	37.0945	0.966251	156.867	112.476	136.76	262.93	302.318	228.178	ACUUGUUCUCUCUGUAUUGUGUG	mature miRNA	standard	MIMAT0018876	tca-miR-3889-5p																								tca-miR-3889-5p
602	dme-miR-375-5p	0.0131314	49.1925	15.859	11.5566	3.8213	-2.08973	49.9142	32.985	64.6784	10.8915	15.6667	8.11146	ACUUGGGCCAAGGGAAUGCAAACU	mature miRNA	standard	MIMAT0020853,MIMAT0012489	dme-miR-375-5p	dme-miR-375-5p								dsi-miR-375*
295	cqu-miR-210*	0.0132974	184.634	29.7006	324.385	34.8215	0.813038	167.596	167.377	218.929	303.328	364.578	305.249	AGCUGCUGACCACUGCACAAGA	mature miRNA	standard	MIMAT0014396	cqu-miR-210*																		cqu-miR-210*
19	isc-miR-iab-4	0.0161681	101.122	19.8925	268.337	22.0511	1.40795	104.089	79.9123	119.364	289.678	269.695	245.638	UCGUAUACUGAGUGUAUCCUGA	mature miRNA	standard	MIMAT0018921	isc-miR-iab-4																										isc-miR-iab-4
586	tca-miR-317-5p	0.0164197	79.0341	22.1112	23.9114	7.30747	-1.72477	99.2744	82.3917	55.436	22.5769	31.7942	17.3632	UGGGGACCACCCUGUGUU	mature miRNA	standard	MIMAT0019130	tca-miR-317-5p																								tca-miR-317-5p
1783	tca-miR-3836b-3p	0.0174987	122.997	97.6151	9.96712	4.85149	-3.6253	59.7078	235.416	73.8667	7.90098	15.5096	6.49072	UCACUGGGCAAGGUAGACUCU	mature miRNA	standard	MIMAT0018711	tca-miR-3836b-3p																								tca-miR-3836b-3p
1668	ame-miR-3767	0.0180725	371.014	62.9729	202.93	26.0327	-0.87049	390.152	300.692	422.197	204.464	176.164	228.162	UACACAUUAUUUACUACUACU	mature miRNA	standard	MIMAT0018541	ame-miR-3767															ame-miR-3767
539	aae-miR-309b*	0.0213958	30.1216	11.9594	119.123	36.092	1.98358	41.175	17.426	31.7637	151.888	125.044	80.4367	CGUCAAACUCCGUUCAGUUGGUG	mature miRNA	standard	MIMAT0014319	aae-miR-309b*													aae-miR-309b*
1799	tca-miR-3844-3p	0.0229403	29.6975	17.6645	153.828	60.0255	2.37291	23.9508	49.5198	15.6218	222.762	125.616	113.106	AUUGUGUGUGAUAAAAUGAGGUGCCA	mature miRNA	standard	MIMAT0018735	tca-miR-3844-3p																								tca-miR-3844-3p
1330	api-miR-3045a	0.0256893	211.246	27.3192	390.531	80.8959	0.886514	180.008	230.67	223.06	401.635	465.302	304.657	CAGAAUAAGGGCACACUAGAUUAACG	mature miRNA	standard	MIMAT0014784	api-miR-3045a																api-miR-3045a
1553	bmo-miR-3389*	0.0270951	70.0445	15.0355	119.154	12.9157	0.76648	87.2169	59.2448	63.6719	133.362	108.125	115.974	CCCUGCGGAACACCGCGCUCG	mature miRNA	standard	MIMAT0015590	bmo-miR-3389*																	bmo-miR-3389*
2059	rmi-miR-5336	0.0276035	21.1654	6.28117	77.7862	29.4931	1.87781	13.9623	25.5017	24.0321	44.4607	100.524	88.3737	UUUGAUCUCAUUCGGCGCGGUUUCCUC	mature miRNA	standard	MIMAT0021409	rmi-miR-5336																											rmi-miR-5336
838	dps-miR-1000	0.0278633	5.86912	1.60518	25.4266	12.681	2.11512	4.16253	7.34871	6.09613	38.6436	13.36	24.2764	AUAUUGUCCUGUCACAGCAGUA	mature miRNA	standard	MIMAT0014711,MIMAT0012265,MIMAT0012457	dps-miR-1000							dps-miR-1000		dsi-miR-1000							api-miR-1000
1025	dps-miR-2555	0.028766	149.958	36.396	343.872	86.4195	1.19731	169.143	107.983	172.748	437.042	328.238	266.337	UCAUUGUCUGUAAACAACACAG	mature miRNA	standard	MIMAT0012373	dps-miR-2555							dps-miR-2555
1533	bmo-miR-3378*	0.0303563	47.4679	10.0645	109.246	31.0806	1.20256	36.6665	49.1548	56.5824	108.751	140.572	78.4164	UUGCUGCUCCAAUUGUCUGGACACG	mature miRNA	standard	MIMAT0015570	bmo-miR-3378*																	bmo-miR-3378*
1437	bmo-miR-3286*	0.0310214	16.0289	8.04149	59.9687	25.2068	1.90353	25.3122	11.211	11.5635	44.0036	89.0278	46.8746	AACUAUUGGUCACUGCACAGGAA	mature miRNA	standard	MIMAT0015472	bmo-miR-3286*																	bmo-miR-3286*
961	dps-miR-2518	0.0329699	223.702	47.8732	88.2203	29.4804	-1.3424	168.451	252.855	249.8	55.0375	98.2338	111.39	UCGAGCAGCGGGUCGAUCCGAGC	mature miRNA	standard	MIMAT0012301	dps-miR-2518							dps-miR-2518
1877	tca-miR-3879-5p	0.0334213	81.0046	9.92126	128.398	22.7832	0.664542	90.7175	81.409	70.8873	154.329	119.273	111.591	UGGGUUAUUGUGUGCCGGU	mature miRNA	standard	MIMAT0018850	tca-miR-3879-5p																								tca-miR-3879-5p
893	aae-miR-1889	0.0363321	10.7264	8.43401	220.493	176.786	4.36149	7.22024	4.61109	20.348	221.366	43.2725	396.841	CACGUUACAGAUUGGGGUUUCC	mature miRNA	standard	MIMAT0014234,MIMAT0014441	aae-miR-1889													aae-miR-1889					cqu-miR-1889*
224	aae-miR-92b	0.0373771	24.5778	7.16155	54.1788	14.6645	1.14037	32.503	18.5703	22.6602	42.7847	49.0278	70.7238	AAUUGCACUUGUCCCGGCCUGC	mature miRNA	standard	MIMAT0014322,MIMAT0001528	aae-miR-92b													aae-miR-92b	aga-miR-92b
558	dan-miR-312	0.0386675	188.085	145.121	16.6229	5.68641	-3.50014	114.499	355.258	94.4975	16.8179	10.8415	22.2094	UAUUGCACUUGAGACGGCC	mature miRNA	standard	MIMAT0008422	dan-miR-312		dan-miR-312
2005	dme-miR-4976-3p	0.0392426	347.596	166.281	72.9892	32.2165	-2.25166	462.986	156.997	422.805	43.2235	107.196	68.5484	UCGGUGGAUGUCAGCCAGCG	mature miRNA	standard	MIMAT0020207	dme-miR-4976-3p	dme-miR-4976-3p
1263	bmo-miR-2855	0.0420705	43.4425	26.4114	9.90647	4.61244	-2.13266	30.3511	73.8423	26.1339	8.8919	5.88578	14.9417	CGGGUAACUUUGCAUCGCUGGCA	mature miRNA	standard	MIMAT0013790	bmo-miR-2855																	bmo-miR-2855
1629	ame-miR-3729	0.0423176	215.377	105.256	35.4187	9.01944	-2.60428	102.723	311.209	232.199	25.34	42.7306	38.1855	UGUUUUCCCAACUCACUUGCA	mature miRNA	standard	MIMAT0018596	ame-miR-3729															ame-miR-3729
1338	api-miR-3049	0.0426076	36.9377	17.2274	140.685	60.7215	1.9293	49.1561	44.4233	17.2338	109.279	102.099	210.678	UCGGGAAGGCAGCUGCGGCGGACU	mature miRNA	standard	MIMAT0014789	api-miR-3049																api-miR-3049
585	dme-miR-317-5p	0.0429169	60.6456	16.0769	30.3134	6.60397	-1.00045	75.9282	43.8775	62.131	24.6686	37.5759	28.6957	UGGGAUACACCCUGUGCUCGCU	mature miRNA	standard	MIMAT0020843	dme-miR-317-5p	dme-miR-317-5p
307	tca-miR-219-3p	0.0433567	40.517	13.7702	97.1205	6.34294	1.26125	55.6707	37.1103	28.7698	102.573	90.1594	98.6287	AGGACUGUGUGUGGACAUCAUC	mature miRNA	standard	MIMAT0019121	tca-miR-219-3p																								tca-miR-219-3p
2052	rmi-miR-5329	0.0473703	21.0345	11.7265	93.1999	35.8214	2.14757	30.286	24.9714	7.84611	127.052	55.6901	96.8573	AGCGACUUGAGCGGUUGUGCGUUGU	mature miRNA	standard	MIMAT0021402	rmi-miR-5329																											rmi-miR-5329
358	aae-miR-275*	0.0485	188.552	23.5276	83.9915	25.9269	-1.16665	176.703	173.305	215.649	111.778	79.7497	60.4471	CGCGCUAAGCAGGAACCGAGAC	mature miRNA	standard	MIMAT0014208	aae-miR-275*													aae-miR-275*
603	bmo-miR-375	0.0496339	86.046	15.2143	133.137	5.32694	0.629733	83.126	72.5033	102.509	131.988	138.945	128.478	ACCCGAGCGGUCUGAGCAAACU	mature miRNA	standard	MIMAT0013648	bmo-miR-375																	bmo-miR-375
1089	bmo-miR-2729	0.0511543	12.0216	8.15598	219.96	161.115	4.19354	12.9289	3.44996	19.6861	342.78	37.5353	279.565	AUUUUAUGAGGUCGGUCCAU	mature miRNA	standard	MIMAT0012606	bmo-miR-2729																	bmo-miR-2729
1974	dme-miR-4957-3p	0.0526144	251.918	144.237	62.2342	34.6709	-2.01717	418.436	165.799	171.519	55.9158	99.6297	31.157	CCAGCUGCCAGCAGCGAGCGG	mature miRNA	standard	MIMAT0020176	dme-miR-4957-3p	dme-miR-4957-3p
1058	dps-miR-2568b*	0.0531472	57.7419	1.79547	17.9188	10.1782	-1.68814	58.9702	58.5741	55.6813	13.0624	29.6156	11.0783	AUGGCCCGAGGAUGUUGCCU	mature miRNA	standard	MIMAT0012409	dps-miR-2568b*							dps-miR-2568b*
979	dps-miR-2533	0.0563023	39.9205	14.744	13.9783	5.21401	-1.51394	50.3884	23.0589	46.3143	8.29817	18.5469	15.09	UUCUGGCAGUUGGCCGGCCCAUC	mature miRNA	standard	MIMAT0012322	dps-miR-2533							dps-miR-2533
1193	nvi-miR-2796	0.0571023	60.4883	18.3297	27.4711	3.60548	-1.13874	79.9477	43.549	57.9682	26.9593	24.1489	31.3051	AGGCCGGCGGAAACUACUUGC	mature miRNA	standard	MIMAT0015680	nvi-miR-2796																							nvi-miR-2796
381	tca-miR-277-5p	0.0597539	65.4347	17.9405	176.962	87.4199	1.43531	78.5114	72.8108	44.9819	276.552	112.896	141.438	CGUGCCAGAUGCGCGUUUACAC	mature miRNA	standard	MIMAT0019124	tca-miR-277-5p																								tca-miR-277-5p
1112	bmo-miR-2751	0.0597663	28.6454	6.38691	62.8099	24.4734	1.13269	30.9014	33.5981	21.4366	54.2613	90.4109	43.7575	GUCUGGGCCGUGGAGCGUUU	mature miRNA	standard	MIMAT0012631	bmo-miR-2751																	bmo-miR-2751
1120	bmo-miR-2757*	0.0645412	15.8423	10.7565	63.1332	15.1631	1.99461	11.43	28.1034	7.99368	46.1409	75.2852	67.9737	CUGAAAGUGUCCAUUUCCGUU	mature miRNA	standard	MIMAT0013628	bmo-miR-2757*																	bmo-miR-2757*
1485	bmo-miR-3333	0.0671542	208.203	180.529	10.0006	6.28718	-4.37984	39.6228	398.682	186.305	7.3228	5.49563	17.1833	CCGUUCGAGAAGCAAGACAAAGUG	mature miRNA	standard	MIMAT0015520	bmo-miR-3333																	bmo-miR-3333
1113	bmo-miR-2752	0.0731236	24.2541	1.49668	42.9284	10.6743	0.8237	25.9535	23.1319	23.677	45.5648	52.0374	31.1829	CUCAACACGAUGGCCACGGA	mature miRNA	standard	MIMAT0012632	bmo-miR-2752																	bmo-miR-2752
1435	bmo-miR-3284	0.0753023	10.943	6.69819	35.0894	10.6168	1.68103	6.98554	18.6767	7.16673	30.7161	27.3578	47.1944	GACGUCGCCUUUGGGGCUUGAAGAA	mature miRNA	standard	MIMAT0015470	bmo-miR-3284																	bmo-miR-3284
1781	tca-miR-3836a-3p	0.076382	77.1779	88.4394	3.82576	0.45745	-4.33437	14.4848	178.336	38.7124	4.11031	3.29809	4.06889	UCACUGGGCAAGGUAGACUUUAC	mature miRNA	standard	MIMAT0018705	tca-miR-3836a-3p																								tca-miR-3836a-3p
1114	bmo-miR-2753	0.0773582	81.3973	5.627	37.4381	15.0529	-1.12048	80.465	87.4323	76.2948	22.8715	36.5084	52.9343	UCAAAUGGAAGAAGCUGGUA	mature miRNA	standard	MIMAT0012604	bmo-miR-2753																	bmo-miR-2753
1231	bmo-miR-2822	0.0785172	22.5941	12.7566	5.02519	1.46688	-2.1687	35.3151	9.8022	22.6651	3.36633	5.55823	6.15102	AGGGAUAUUUUACUCCGCUU	mature miRNA	standard	MIMAT0013733	bmo-miR-2822																	bmo-miR-2822
405	tca-miR-279b-5p	0.0804134	20.4759	6.93913	39.0878	10.9229	0.932788	13.5277	27.406	20.4941	51.6859	32.2647	33.3126	GAUGGGUGAGGGUUUGGUGCAUG	mature miRNA	standard	MIMAT0019181	tca-miR-279b-5p																								tca-miR-279b-5p
230	tca-miR-92b-5p	0.0811695	25.9605	10.3005	53.1941	15.1237	1.03495	21.9072	18.3032	37.6711	35.7452	61.303	62.534	AGGUCGUGUCUUGUGCAACUUG	mature miRNA	standard	MIMAT0019112	tca-miR-92b-5p																								tca-miR-92b-5p
1194	api-miR-2796	0.0818026	58.8305	18.7205	27.4268	9.05548	-1.10098	37.3479	71.6526	67.4909	35.039	17.4124	29.829	GUAGGCCGGCGGAAACUACUAG	mature miRNA	standard	MIMAT0014790	api-miR-2796																api-miR-2796
731	tca-miR-980-3p	0.0843251	38.2909	12.981	16.0234	8.81632	-1.25682	39.7586	24.6385	50.4757	11.7338	26.1637	10.1728	CAGCUGCCUUUUGAAGGGCUAU	mature miRNA	standard	MIMAT0018865	tca-miR-980-3p																								tca-miR-980-3p
1430	bmo-miR-3279	0.0844256	8.27183	6.57055	79.544	59.6643	3.26547	6.40249	15.5745	2.83852	131.659	14.4627	92.5103	UCUUUUCAAAAUAGUCAGGUGGAU	mature miRNA	standard	MIMAT0015464	bmo-miR-3279																	bmo-miR-3279
1198	bmo-miR-2797c	0.0854771	10.595	6.42528	33.0288	10.3013	1.64034	17.8097	8.48616	5.4892	28.8051	25.5106	44.7706	AUAAGUAGGUUUUAUUCAGUUU	mature miRNA	standard	MIMAT0013700	bmo-miR-2797c																	bmo-miR-2797c
1774	tca-miR-3832-5p	0.0873035	110.6	41.8361	206.701	50.3923	0.902189	155.834	102.669	73.2976	258.397	157.723	203.983	GGGCGAAAUGAUUCUGGUGUGU	mature miRNA	standard	MIMAT0018694	tca-miR-3832-5p																								tca-miR-3832-5p
904	dme-miR-2279-5p	0.0875777	161.687	21.5914	242.155	56.0544	0.58273	143.119	185.38	156.561	243.033	297.766	185.667	UUAAAUAUCUGUGUGUGAAAUU	mature miRNA	standard	MIMAT0011784	dme-miR-2279-5p	dme-miR-2279-5p
560	der-miR-312	0.0883895	43.1462	29.1707	10.6767	4.60202	-2.01477	39.3246	74.0393	16.0745	10.3909	6.2242	15.4149	UAUUGCACUUGAGACGGCCGGA	mature miRNA	standard	MIMAT0008536,MIMAT0009108	der-miR-312			der-miR-312									dya-miR-312
1526	bmo-miR-3373	0.0911544	35.1554	3.88902	16.4853	7.75603	-1.09257	30.7512	38.1171	36.5978	10.5797	25.269	13.6072	UAGCCGCAGAACUGUUCGGGCAU	mature miRNA	standard	MIMAT0015561	bmo-miR-3373																	bmo-miR-3373
583	bmo-miR-317*	0.0911925	54.8556	25.3274	22.1326	3.7119	-1.30946	83.3435	46.3396	34.8837	17.9242	24.9404	23.5333	CGGGUGCCACGCUGUGCUCUCU	mature miRNA	standard	MIMAT0015277	bmo-miR-317*																	bmo-miR-317*
980	dps-miR-2534	0.0915663	47.4498	9.77196	19.6771	10.5652	-1.26988	37.9356	46.9533	57.4606	12.8624	31.8477	14.3214	GCCGCUUGGGUCUUGCCUGGGG	mature miRNA	standard	MIMAT0012323	dps-miR-2534							dps-miR-2534
702	tca-miR-970-5p	0.0941748	29.0994	4.03697	43.6881	11.2151	0.58625	27.0613	26.4879	33.7492	56.3845	35.1309	39.5489	AGCUCAGCGUGUGUCGUACUGAUA	mature miRNA	standard	MIMAT0019179	tca-miR-970-5p																								tca-miR-970-5p
1311	api-miR-3026	0.0950401	143.296	72.6476	290.718	84.7705	1.02062	227.165	99.8882	102.835	385.593	222.422	264.139	UCGGCGUAACAUGAUGUGUGCG	mature miRNA	standard	MIMAT0014762	api-miR-3026																api-miR-3026
1764	tca-miR-3827-5p	0.0955901	62.6671	22.5408	27.2426	4.88548	-1.20184	72.7336	36.8472	78.4206	21.6137	29.7336	30.3805	UCACUGCGCUGCUGCGGAUGCCGCAA	mature miRNA	standard	MIMAT0018682	tca-miR-3827-5p																								tca-miR-3827-5p
995	dps-miR-2541	0.0969562	17.6938	7.36889	50.1002	32.0296	1.50157	14.6941	26.0895	12.2979	31.923	31.2947	87.083	UGAAGCUCGGACAUUUGGUAAG	mature miRNA	standard	MIMAT0012339	dps-miR-2541							dps-miR-2541
1269	aae-miR-2940*	0.0974949	31.5015	11.2178	12.3231	8.34698	-1.35405	18.5506	37.7647	38.1892	21.9614	7.5114	7.49658	GUCGACAGGGAGAUAAAUCACU	mature miRNA	standard	MIMAT0014284	aae-miR-2940*													aae-miR-2940*
1375	bmo-miR-3227	0.0982479	34.2435	15.636	71.0361	22.396	1.05272	21.2451	51.5947	29.8909	71.7888	48.2733	93.0463	UAGCAAUUUUUCAGGACGCUCGG	mature miRNA	standard	MIMAT0015409	bmo-miR-3227																	bmo-miR-3227
Following transcripts are statistically insignificant (p-value > 0.1)
486	cqu-miR-305*	0.100573	944.142	121.867	566.492	158.925	-0.736948	804.051	1025.7	1002.68	728.639	410.997	559.841	CGGCACAUGUUGGAGUACAC	mature miRNA	standard	MIMAT0014383	cqu-miR-305*																		cqu-miR-305*
1677	ame-miR-3776	0.100655	1342.01	486.979	2373.18	553.974	0.822426	1877.84	926.409	1221.78	2723.02	1734.48	2662.05	AGGAGGGGGGGAGAGAGAAGCG	mature miRNA	standard	MIMAT0018553	ame-miR-3776															ame-miR-3776
1336	tca-miR-3049-5p	0.10124	30.3341	26.209	117.988	71.196	1.95962	59.2566	8.15732	23.5885	67.2951	87.284	199.384	UCGGGAAGACAGUUGCGGCGGA	mature miRNA	standard	MIMAT0018776	tca-miR-3049-5p																								tca-miR-3049-5p
1056	dps-miR-2568a*	0.101563	45.7213	19.1734	21.1526	3.14205	-1.11203	39.9969	67.1049	30.062	18.7854	24.7173	19.9551	ACGGCACGAGGAUGUUGCUU	mature miRNA	standard	MIMAT0012405	dps-miR-2568a*							dps-miR-2568a*
1014	dps-miR-2550*	0.101701	301.554	56.6684	689.494	261.163	1.19312	365.795	258.658	280.209	761.549	907.066	399.869	GUAAGGGAAGAGGGUGGUAUUU	mature miRNA	standard	MIMAT0012360	dps-miR-2550*							dps-miR-2550*
1416	bmo-miR-3267b	0.101926	15.8183	14.5262	3.18772	2.25898	-2.31099	8.61666	32.5383	6.29988	5.75254	1.49391	2.31671	GAGCUCGUCUAUUCAUUUUGA	mature miRNA	standard	MIMAT0015467	bmo-miR-3267b																	bmo-miR-3267b
5	dme-bantam-3p	0.102124	15.0847	9.03315	148.541	114.235	3.2997	5.60186	23.5884	16.0639	21.7106	180.57	243.342	UGAGAUCAUUUUGAAAGCUGAUU	mature miRNA	standard	MIMAT0008409,MIMAT0008533,MIMAT0008559,MIMAT0000365,MIMAT0008634,MIMAT0008721,MIMAT0001197,MIMAT0008775,MIMAT0008861,MIMAT0008966,MIMAT0008985,MIMAT0009057	dme-bantam-3p	dme-bantam-3p	dan-bantam	der-bantam	dgr-bantam	dmo-bantam	dpe-bantam	dps-bantam	dse-bantam	dsi-bantam	dvi-bantam	dwi-bantam	dya-bantam
425	bmo-miR-281	0.1022	4113.22	899.74	2545.54	811.734	-0.692294	5093.49	3325.04	3921.11	2025.04	2130.72	3480.86	ACUGUCAUGGAGUUGCUCUCUU	mature miRNA	standard	MIMAT0007905	bmo-miR-281																	bmo-miR-281
2007	dme-miR-4977-3p	0.102724	147.154	13.1956	208.729	38.9109	0.504308	139.083	162.382	139.997	249.804	172.422	203.962	UCUUGCACCGUUCCAAAAGAGAG	mature miRNA	standard	MIMAT0020209	dme-miR-4977-3p	dme-miR-4977-3p
431	api-miR-281	0.102786	3773.82	874.814	2327.79	711.689	-0.697068	4717.72	2990.28	3613.47	1831.6	2008.56	3143.2	UGUCAUGGAGUUGCUCUCUUU	mature miRNA	standard	MIMAT0014134,MIMAT0008385	api-miR-281																api-miR-281								tca-miR-281-3p
1994	dme-miR-4969-3p	0.102798	424.501	153.162	205.324	102.056	-1.04787	337.898	334.259	601.345	147.786	323.157	145.028	CCACCUGUCAAUCAAUACCACC	mature miRNA	standard	MIMAT0020196	dme-miR-4969-3p	dme-miR-4969-3p
1536	bmo-miR-3379	0.102859	2.24157	1.12144	16.809	14.675	2.90666	3.53299	1.51337	1.67834	12.6278	4.67841	33.121	AAAUCUGACCGAAGACUACGA	mature miRNA	standard	MIMAT0015572	bmo-miR-3379																	bmo-miR-3379
1627	ame-miR-3727	0.103421	54.3092	23.945	20.9948	3.98421	-1.37116	57.5379	76.4761	28.9137	21.0465	16.985	24.953	UUCGCGAACGCGCUCCCGCUAA	mature miRNA	standard	MIMAT0018594	ame-miR-3727															ame-miR-3727
1711	tca-miR-3804b-3p	0.103474	94.2769	45.1022	200.916	71.2341	1.09161	143.59	84.1254	55.1155	279.253	140.028	183.465	UGGAAUGUUCCAUAAGUGUGC	mature miRNA	standard	MIMAT0018627	tca-miR-3804b-3p																								tca-miR-3804b-3p
543	dme-miR-310-5p	0.103531	195.662	87.7834	437.242	46.7378	1.16007	272.735	100.11	214.141	475.016	451.736	384.975	AGGGCGGGUCGUGUGUCAGUGUA	mature miRNA	standard	MIMAT0020836	dme-miR-310-5p	dme-miR-310-5p
1958	dme-miR-4948-5p	0.105016	165.764	96.2384	423.115	87.2203	1.35192	271.359	82.9824	142.95	478.517	468.252	322.576	CGGCGGGCGUGGCGUGCGUGAU	mature miRNA	standard	MIMAT0020158	dme-miR-4948-5p	dme-miR-4948-5p
1220	bmo-miR-2809	0.105349	24.6753	16.3849	8.43371	4.32396	-1.54883	15.1165	43.5946	15.3148	13.4227	5.76914	6.10926	GAAACAGCGAACGGAUCACCUGAU	mature miRNA	standard	MIMAT0013717	bmo-miR-2809																	bmo-miR-2809
1063	dps-miR-2571*	0.105986	2.74216	4.73935	191.11	141.719	6.12295	8.21469	0.0109878	0.000796931	252.416	29.0591	291.856	GUGAGUGGUGAUGAUGAUCAAUAUU	mature miRNA	standard	MIMAT0012412	dps-miR-2571*							dps-miR-2571*
240	dme-miR-100-5p	0.106226	7736.55	501.006	6481.46	753.605	-0.255371	7313.66	7606.12	8289.87	6848.8	5614.62	6980.95	AACCCGUAAAUCCGAACUUGUG	mature miRNA	standard	MIMAT0008478,MIMAT0008488,MIMAT0008557,MIMAT0000357,MIMAT0008637,MIMAT0008796,MIMAT0008872,MIMAT0008973,MIMAT0009048,MIMAT0009059	dme-miR-100-5p	dme-miR-100-5p	dan-miR-100	der-miR-100	dgr-miR-100	dmo-miR-100			dse-miR-100	dsi-miR-100	dvi-miR-100	dwi-miR-100	dya-miR-100
1233	bmo-miR-2825	0.10634	116.585	58.2934	39.7293	14.4078	-1.55311	147.517	49.3451	152.893	23.3391	50.3956	45.453	CAGGAUCACGAAGAAGCUAU	mature miRNA	standard	MIMAT0013736	bmo-miR-2825																	bmo-miR-2825
1168	bmo-miR-2780d	0.10661	78.7436	80.0567	901.543	656.769	3.51716	67.7142	4.77341	163.743	1070.53	176.793	1457.31	AAAGGUGUUAAAUGAAGACUUAG	mature miRNA	standard	MIMAT0013765	bmo-miR-2780d																	bmo-miR-2780d
774	tca-miR-989-3p	0.108054	33.6324	3.75744	25.0175	5.20013	-0.426911	37.904	32.1548	30.8383	30.5374	20.2108	24.3043	UGUGAUGUGACGUAGUGG	mature miRNA	standard	MIMAT0018823	tca-miR-989-3p																								tca-miR-989-3p
1284	tca-miR-2944b-5p	0.10851	79.9985	70.6853	242.403	37.6423	1.59936	161.561	36.549	41.8858	282.143	207.286	237.781	UAAGGAACUACAGGUGUGAUGUG	mature miRNA	standard	MIMAT0018746	tca-miR-2944b-5p																								tca-miR-2944b-5p
203	bmo-miR-87	0.109681	4840.36	334.999	6940.62	1466.65	0.519951	5158.72	4490.89	4871.47	6554.29	5705.81	8561.76	UGAGCAAACUUUCAGGUGUGU	mature miRNA	standard	MIMAT0007900	bmo-miR-87																	bmo-miR-87
1476	bmo-miR-3324	0.109777	267.481	104.598	514.56	130.611	0.943903	349.242	149.614	303.588	573.739	605.106	364.835	UCCAUGAUCCCUGAGUGCCUAGGU	mature miRNA	standard	MIMAT0015511	bmo-miR-3324																	bmo-miR-3324
155	bmo-miR-31*	0.110421	81.1519	1.33061	168.761	75.6046	1.05628	81.0153	79.8949	82.5455	255.071	114.253	136.957	GGCUGUGUCACUUCGAGCCAGC	mature miRNA	standard	MIMAT0015242	bmo-miR-31*																	bmo-miR-31*
727	dme-miR-979-5p	0.112018	64.0944	55.1708	205.314	58.3619	1.67956	127.662	28.6828	35.9381	238.979	239.039	137.923	ACACUGAAUUUGGGGGGAAUUCU	mature miRNA	standard	MIMAT0020876	dme-miR-979-5p	dme-miR-979-5p
354	dgr-miR-274	0.112854	28.3264	11.8354	59.2512	6.91943	1.0647	33.8886	14.7345	36.3561	67.1419	56.3927	54.2191	GUUUGUGACCGACACUAACGGGUAGU	mature miRNA	standard	MIMAT0008623,MIMAT0008655,MIMAT0008920	dgr-miR-274				dgr-miR-274	dmo-miR-274					dvi-miR-274
1117	bmo-miR-2755	0.115524	5511.81	568.545	4619.24	227.776	-0.254869	6154.23	5307.67	5073.51	4846.29	4390.75	4620.69	CACCCUGUCAGACCAUACUUGUU	mature miRNA	standard	MIMAT0013616	bmo-miR-2755																	bmo-miR-2755
556	dme-miR-312-3p	0.116295	32.0934	17.3498	11.8519	4.74679	-1.43716	30.4813	50.1929	15.6059	14.2602	14.9117	6.38368	UAUUGCACUUGAGACGGCCUGA	mature miRNA	standard	MIMAT0000404	dme-miR-312-3p	dme-miR-312-3p
274	aga-miR-184	0.116935	6533.1	1408.1	9272.85	1617.71	0.505246	7857.66	5054.18	6687.45	9052.72	10989.3	7776.48	UGGACGGAGAACUGAUAAGGG	mature miRNA	standard	MIMAT0001504	aga-miR-184														aga-miR-184
322	dpu-miR-252a	0.117113	6275.94	1111.08	8129.3	307.088	0.373301	5470.49	5813.83	7543.49	8010.05	8478.13	7899.73	CUAAGUACUCGUGCCGCAGGAG	mature miRNA	standard	MIMAT0012647	dpu-miR-252a																									dpu-miR-252a
202	aae-miR-87	0.117378	4273.76	424.579	6399.99	1478.96	0.582563	4297.22	3837.94	4686.13	6306.67	4969.89	7923.4	GUGAGCAAAUUUUCAGGUGUGU	mature miRNA	standard	MIMAT0014252,MIMAT0014439	aae-miR-87													aae-miR-87					cqu-miR-87
436	dme-miR-282-3p	0.118138	2289.67	759.196	1126.82	557.304	-1.02288	1527.59	2295.46	3045.95	663.738	1745.34	971.377	ACAUAGCCUAUAAGAGGUUAGG	mature miRNA	standard	MIMAT0020809	dme-miR-282-3p	dme-miR-282-3p
1383	bmo-miR-3235	0.11908	26.3565	6.81409	16.1045	4.40004	-0.710692	28.1023	18.8394	32.1279	11.7032	16.1072	20.5033	UCCAACGUCUCGGGCCUCUACCUC	mature miRNA	standard	MIMAT0015418	bmo-miR-3235																	bmo-miR-3235
890	ame-miR-1175	0.119322	2828.52	232.271	4728.12	1542.67	0.741216	3026.96	2885.57	2573.04	3668.75	4017.58	6498.02	UGAGAUUCACUCCUCCAACUUAC	mature miRNA	standard	MIMAT0018507	ame-miR-1175															ame-miR-1175
726	dme-miR-979-3p	0.119437	45.7385	14.2152	24.8068	10.1818	-0.882673	31.6267	45.534	60.0548	17.1055	36.3507	20.9642	UUCUUCCCGAACUCAGGCUAA	mature miRNA	standard	MIMAT0005495	dme-miR-979-3p	dme-miR-979-3p
1927	tca-miR-3905-5p	0.120139	329.489	220.689	1190.56	934.439	1.85334	581.817	234.18	172.471	794.661	519.241	2257.78	GGAAGGGGGAGCCGCCUUG	mature miRNA	standard	MIMAT0018913	tca-miR-3905-5p																								tca-miR-3905-5p
359	bmo-miR-275*	0.121971	59.3712	14.8717	37.2802	12.2319	-0.671352	51.2058	76.5367	50.3709	30.6369	51.3962	29.8075	CGCGCUACUCCGGCGCCAGGACU	mature miRNA	standard	MIMAT0015231	bmo-miR-275*																	bmo-miR-275*
895	aae-miR-1890	0.12275	1065.15	504.038	427.174	177.176	-1.31816	511.458	1186.66	1497.32	253.927	608.034	419.561	UGAAAUCUUUGAUUAGGUCUGG	mature miRNA	standard	MIMAT0014247,MIMAT0014427	aae-miR-1890													aae-miR-1890					cqu-miR-1890
1557	bmo-miR-3392	0.122896	38.5137	22.0252	11.9299	7.371	-1.69079	18.1561	61.8943	35.4907	12.8647	18.789	4.13616	CGAGUCAGUCGAUUUCUUCGA	mature miRNA	standard	MIMAT0015596	bmo-miR-3392																	bmo-miR-3392
1333	api-miR-3047	0.125691	0.367451	0.62841	14.98	19.5013	5.34934	1.09306	0.00871937	0.000573004	1.94643	37.3994	5.59422	CAAAACAUUCAAAACUCCCUAC	mature miRNA	standard	MIMAT0014786	api-miR-3047																api-miR-3047
695	dps-miR-969*	0.126274	51.109	23.2121	20.0224	11.5261	-1.35196	24.309	64.156	64.8619	11.8776	33.2106	14.979	GAGUUCCACCAUGCAAGUUUU	mature miRNA	standard	MIMAT0012275	dps-miR-969*							dps-miR-969*
301	cqu-miR-210	0.12683	58.9692	22.249	109.826	31.6622	0.897191	76.762	66.122	34.0235	136.346	74.7713	118.362	CUUGUGCGUGUGACAACGGCUAU	mature miRNA	standard	MIMAT0014397	cqu-miR-210																		cqu-miR-210
847	dme-miR-1002-5p	0.127662	245.827	78.4681	827.426	451.987	1.75099	323.57	166.653	247.259	935.594	1215.52	331.17	UUAAGUAGUGGAUACAAAGGGCGA	mature miRNA	standard	MIMAT0005483	dme-miR-1002-5p	dme-miR-1002-5p
1894	tca-miR-3888-3p	0.127946	1294.13	572.406	600.81	212.674	-1.107	745.249	1249.66	1887.47	355.267	727.027	720.137	CGUGACGUAGUUAAGGUUA	mature miRNA	standard	MIMAT0018875	tca-miR-3888-3p																								tca-miR-3888-3p
250	aae-miR-124	0.129115	38.6231	3.90652	26.4345	6.60336	-0.54704	36.6593	36.0881	43.1219	33.0033	19.7971	26.5032	UAAGGCACGCGGUGAAUGC	mature miRNA	standard	MIMAT0014282,MIMAT0014360	aae-miR-124													aae-miR-124					cqu-miR-124
1959	dme-miR-4949-3p	0.129927	567.582	78.1255	1491.08	792.04	1.39346	566.199	646.39	490.157	1447.96	2303.8	721.483	AGUGGUGUGCGUGUGUGCCUCG	mature miRNA	standard	MIMAT0020161	dme-miR-4949-3p	dme-miR-4949-3p
1800	tca-miR-3844-5p	0.129946	31.4037	10.8178	18.6074	1.82167	-0.755061	23.535	26.9363	43.7397	17.1928	17.9664	20.6629	AGGCACCUCAGAAAACCCCACGC	mature miRNA	standard	MIMAT0018734	tca-miR-3844-5p																								tca-miR-3844-5p
394	dme-miR-279-3p	0.131593	4206.99	752.469	8238.2	3398.68	0.969541	3344.78	4731.13	4545.06	7132.69	5529.9	12052	UGACUAGAUCCACACUCAUUAA	mature miRNA	standard	MIMAT0014288,MIMAT0001512,MIMAT0004425,MIMAT0014418,MIMAT0008454,MIMAT0008515,MIMAT0008599,MIMAT0000341,MIMAT0008682,MIMAT0008734,MIMAT0001243,MIMAT0008808,MIMAT0008896,MIMAT0008915,MIMAT0009001,MIMAT0009062,MIMAT0015681,MIMAT0008383	dme-miR-279-3p	dme-miR-279-3p	dan-miR-279	der-miR-279	dgr-miR-279	dmo-miR-279	dpe-miR-279	dps-miR-279	dse-miR-279	dsi-miR-279	dvi-miR-279	dwi-miR-279	dya-miR-279	aae-miR-279	aga-miR-279	ame-miR-279			cqu-miR-279					nvi-miR-279	tca-miR-279a-3p
1410	bmo-miR-3262	0.131754	234.632	135.604	616.464	31.3041	1.39362	327.26	78.9856	297.65	652.56	600.075	596.757	GGGCUCGGAAUAGUGUCAAGA	mature miRNA	standard	MIMAT0015446	bmo-miR-3262																	bmo-miR-3262
1771	tca-miR-3831-3p	0.133269	42.3933	9.052	62.7183	15.5409	0.56505	32.1634	45.6508	49.3657	56.7444	80.3597	51.0508	UACGACACAACAAAAUUGCAAU	mature miRNA	standard	MIMAT0018693	tca-miR-3831-3p																								tca-miR-3831-3p
771	dme-miR-988-3p	0.133343	153.678	54.8703	271.62	36.0676	0.82168	193.814	91.1533	176.067	290.878	293.971	230.011	CCCCUUGUUGCAAACCUCACGC	mature miRNA	standard	MIMAT0014281,MIMAT0010104,MIMAT0005505,MIMAT0012234,MIMAT0012436	dme-miR-988-3p	dme-miR-988-3p						dps-miR-988		dsi-miR-988				aae-miR-988	aga-miR-988
159	bmo-miR-31	0.134074	5604.46	1573.98	8375.34	1704.39	0.579572	7352.38	5161.77	4299.23	9358.31	6407.29	9360.42	GGCAAGAAGUCGGCAUAGCUG	mature miRNA	standard	MIMAT0004213	bmo-miR-31																	bmo-miR-31
161	ame-miR-31a	0.13447	3796.83	1324.49	6155.59	1505.4	0.6971	5305.71	3258.55	2826.24	7249.05	4438.61	6779.1	GGCAAGAUGUCGGCAUAGCUGA	mature miRNA	standard	MIMAT0004428,MIMAT0018387,MIMAT0018434,MIMAT0015661	ame-miR-31a															ame-miR-31a						ngi-miR-31a	nlo-miR-31a	nvi-miR-31a
31	tca-miR-1-5p	0.13672	321.359	248.803	81.4704	80.3448	-1.97984	600.063	121.623	242.392	47.5588	173.211	23.6412	CCGUGCUUCCUUACUUCCCAUA	mature miRNA	standard	MIMAT0019092	tca-miR-1-5p																								tca-miR-1-5p
1052	dps-miR-2567b	0.137484	91.1641	53.1664	31.1351	25.159	-1.54993	86.0916	40.7158	146.685	15.85	60.1727	17.3825	UCUCACAGCUCUAACCUGGCAA	mature miRNA	standard	MIMAT0012403	dps-miR-2567b							dps-miR-2567b
389	dpu-miR-278	0.137616	801.15	272.508	2195.17	1199.59	1.45419	1053.32	512.069	838.058	2511.92	868.985	3204.6	UCGGUGGGACUUUCGUCCGUGU	mature miRNA	standard	MIMAT0012653	dpu-miR-278																									dpu-miR-278
896	aae-miR-1891	0.137622	11.1053	14.7853	39.6759	2.01559	1.83702	28.1717	2.97168	2.17246	41.1294	40.5233	37.3749	UGAGGAGUUAAUUUGCGUGUUU	mature miRNA	standard	MIMAT0014263,MIMAT0014422	aae-miR-1891													aae-miR-1891					cqu-miR-1891
396	bmo-miR-279a	0.137704	5765.39	762.424	10420.4	3895.63	0.853921	4955.26	5872.02	6468.88	9673.05	6952.59	14635.6	UGACUAGAUCCACACUCAU	mature miRNA	standard	MIMAT0004204	bmo-miR-279a																	bmo-miR-279a
729	dsi-miR-980*	0.138852	1.32649	2.29184	22.0839	15.7773	4.05731	0.00581556	3.97288	0.000772354	32.6664	3.95012	29.6351	AGUUUUUCAUUUGGCGUGGCUAGC	mature miRNA	standard	MIMAT0012481	dsi-miR-980*									dsi-miR-980*
1392	bmo-miR-3245	0.139613	60.4722	64.3037	9.88033	5.38746	-2.61364	33.1954	133.918	14.3031	3.81136	11.7314	14.0982	UAGUCACUUGGGAGACGUCCUGG	mature miRNA	standard	MIMAT0015427	bmo-miR-3245																	bmo-miR-3245
1438	bmo-miR-3286	0.139653	7.5184	8.29995	32.1725	15.8625	2.09733	1.34168	16.953	4.26047	19.633	50.0047	26.8797	UUGUGCGUGUUCCAAUAGUUAU	mature miRNA	standard	MIMAT0015473	bmo-miR-3286																	bmo-miR-3286
1977	dme-miR-4958-5p	0.141506	60.2206	41.9657	250.699	99.0604	2.05763	85.8649	11.7909	83.006	293.645	137.413	321.04	GGGAUCUGGAACGGGCUCUGGU	mature miRNA	standard	MIMAT0020177	dme-miR-4958-5p	dme-miR-4958-5p
894	aga-miR-1890	0.142106	1336.59	605.643	584.012	252.001	-1.19448	667.775	1494.01	1847.97	334.582	838.507	578.946	UGAAAUCUUUGAUUAGGUCU	mature miRNA	standard	MIMAT0007861	aga-miR-1890														aga-miR-1890
801	bmo-miR-993a*	0.142859	27.0532	14.9571	9.99307	6.76179	-1.4368	22.1415	43.8486	15.1695	9.27826	3.61708	17.0839	UCUACCCUGUAGAUCCGGGCUUUU	mature miRNA	standard	MIMAT0015298	bmo-miR-993a*																	bmo-miR-993a*
1070	dps-miR-2574a*	0.143281	34.0136	22.7634	87.5381	36.2449	1.3638	57.549	32.3817	12.11	102.41	46.2228	113.982	CAAUACAAAAUGGAGAGACCAG	mature miRNA	standard	MIMAT0012419,MIMAT0012305	dps-miR-2574a*							dps-miR-2574a*, dps-miR-2574b
451	dme-miR-283-5p	0.143524	319.617	224.698	651.677	211.389	1.02781	579.027	185.58	194.245	641.861	445.367	867.803	AAAUAUCAGCUGGUAAUUCUGG	mature miRNA	standard	MIMAT0000347	dme-miR-283-5p	dme-miR-283-5p
1200	bmo-miR-2798	0.144024	35.493	15.5409	15.271	7.21285	-1.21674	19.274	50.2528	36.9523	6.99423	18.6055	20.2133	UGUGCGACAGAGAUAGCGCUCG	mature miRNA	standard	MIMAT0013702	bmo-miR-2798																	bmo-miR-2798
1001	dps-miR-2543b*	0.144398	15.8839	1.75115	76.4572	75.5358	2.26709	16.405	13.9314	17.3154	30.7016	35.0273	163.643	AUCCUAUGUGCUGUGGCUUAUG	mature miRNA	standard	MIMAT0012346	dps-miR-2543b*							dps-miR-2543b*
2032	isc-miR-5311	0.145027	58.2948	21.2385	29.2641	14.8479	-0.994233	73.0149	33.9476	67.9218	20.1667	46.3981	21.2276	AGCCCGCCGCUUGGACUGGGAU	mature miRNA	standard	MIMAT0021382	isc-miR-5311																										isc-miR-5311
1163	bmo-miR-2779	0.146015	9733.86	1901.86	12437.4	478.695	0.353599	8368.82	8926.56	11906.2	12989.7	12141.9	12180.6	AUAUCCGGCUCGAAGGACCA	mature miRNA	standard	MIMAT0013668	bmo-miR-2779																	bmo-miR-2779
495	dsi-miR-305	0.147608	839.326	129.382	533.507	153.783	-0.653724	696.953	949.717	871.309	601.384	357.465	641.673	AUUGUACUUCAUCAGUGCUCUG	mature miRNA	standard	MIMAT0008860	dsi-miR-305									dsi-miR-305
492	dme-miR-305-5p	0.147742	1076.19	93.6867	811.826	167.696	-0.406687	1081.33	980.036	1167.2	668.331	996.174	770.971	AUUGUACUUCAUCAGGUGCUCUG	mature miRNA	standard	MIMAT0001518,MIMAT0001486,MIMAT0004207,MIMAT0008464,MIMAT0008527,MIMAT0008558,MIMAT0000391,MIMAT0008646,MIMAT0008755,MIMAT0001255,MIMAT0008790,MIMAT0008940,MIMAT0008997,MIMAT0009067,MIMAT0018403,MIMAT0018432,MIMAT0015686	dme-miR-305-5p	dme-miR-305-5p	dan-miR-305	der-miR-305	dgr-miR-305	dmo-miR-305	dpe-miR-305	dps-miR-305	dse-miR-305		dvi-miR-305	dwi-miR-305	dya-miR-305		aga-miR-305	ame-miR-305		bmo-miR-305				ngi-miR-305	nlo-miR-305	nvi-miR-305
259	dme-miR-133-5p	0.148835	27.6412	11.7816	9.18452	8.82826	-1.58954	18.0645	24.0617	40.7973	3.29006	19.3345	4.92899	AGCUGGUUGACAUCGGGUCAGAU	mature miRNA	standard	MIMAT0020806	dme-miR-133-5p	dme-miR-133-5p
1138	bmo-miR-2767	0.149579	1849.12	518.381	1035.64	451.15	-0.836317	2328.44	1298.96	1919.94	1483.21	1042.72	580.99	CAAGUAAAUCUCGUGCGGUUUG	mature miRNA	standard	MIMAT0013643	bmo-miR-2767																	bmo-miR-2767
1693	tca-miR-3791-5p	0.14984	26.8525	31.309	338.281	333.914	3.6551	63.0022	8.38568	9.16961	689.032	24.2369	301.575	CGGUGGUUUUAUUACGGUGGUUGCG	mature miRNA	standard	MIMAT0018882	tca-miR-3791-5p																								tca-miR-3791-5p
1895	tca-miR-3888-5p	0.150342	74.0979	43.6067	135.641	41.4022	0.872286	46.8745	51.0257	124.393	117.219	183.057	106.647	GUGCUUUGAAUGUCACGCC	mature miRNA	standard	MIMAT0018874	tca-miR-3888-5p																								tca-miR-3888-5p
1202	bmo-miR-2800	0.150925	1.93612	3.34737	35.9183	30.0022	4.21348	0.00616401	5.80132	0.000858465	43.1796	2.95188	61.6233	AGAAUAUUGUGUCUUGUAAACUU	mature miRNA	standard	MIMAT0013704	bmo-miR-2800																	bmo-miR-2800
273	bmo-miR-184	0.151785	5002.78	1610.29	8013.26	1210.44	0.679659	6356.77	3222.13	5429.44	7619.58	9371.53	7048.68	ACUGGACGGAGAACUGAUAAGGGC	mature miRNA	standard	MIMAT0007902	bmo-miR-184																	bmo-miR-184
1905	tca-miR-3893-5p	0.152705	7.70755	6.89099	30.571	11.3564	1.98782	7.06009	1.16314	14.8994	27.8219	20.8415	43.0495	CCGAUGUUACGACGGCUUUACAUGA	mature miRNA	standard	MIMAT0018888	tca-miR-3893-5p																								tca-miR-3893-5p
1766	tca-miR-3828-5p	0.152721	21.119	13.0256	5.52395	4.15615	-1.93477	34.5247	8.51018	20.322	9.05302	6.57594	0.942884	UCUGAAGUGCAGGAUAGU	mature miRNA	standard	MIMAT0018686	tca-miR-3828-5p																								tca-miR-3828-5p
1724	tca-miR-3809-5p	0.154097	35.0989	2.77111	12.942	13.8154	-1.43937	37.9535	34.9236	32.4196	6.34285	28.8194	3.66365	AUCAUAACUUGCUCGCUGA	mature miRNA	standard	MIMAT0018640	tca-miR-3809-5p																								tca-miR-3809-5p
722	dme-miR-978-3p	0.154654	32.6503	9.41984	13.644	8.53017	-1.25883	37.1512	38.9754	21.8244	5.66256	22.6333	12.6361	UGUCCAGUGCCGUAAAUUGCAG	mature miRNA	standard	MIMAT0005494	dme-miR-978-3p	dme-miR-978-3p
363	aae-miR-275	0.154986	17084.2	2902.4	13747.7	1354.85	-0.313476	14728.5	20326.5	16197.6	14015.4	14948.7	12279	UCAGGUACCUGAAGUAGCGC	mature miRNA	standard	MIMAT0014209,MIMAT0014364	aae-miR-275													aae-miR-275					cqu-miR-275
1568	bmo-miR-3403	0.155082	6.20477	5.84174	52.0364	44.7464	3.06807	5.00623	12.5528	1.05526	53.8681	6.40229	95.8389	UGAAUCUAGUCUGAAGUCUGAUUUG	mature miRNA	standard	MIMAT0015607	bmo-miR-3403																	bmo-miR-3403
169	tca-miR-33-3p	0.155453	30.2246	9.30025	49.4844	17.1345	0.71125	29.1147	21.5292	40.03	38.982	40.2144	69.2569	CAGUGUCUCUCCAGUGCAACU	mature miRNA	standard	MIMAT0019107	tca-miR-33-3p																								tca-miR-33-3p
285	hme-miR-193*	0.156187	350.083	322.644	1160.95	587.954	1.72954	701.728	67.6857	280.834	1501.69	482.043	1499.13	AGGGUCUUGGCGGUCUAGUGGG	mature miRNA	standard	MIMAT0020538	hme-miR-193*																			hme-miR-193*
1996	dme-miR-4970-5p	0.156273	90.6659	80.537	15.6392	5.44081	-2.53539	178.688	20.6696	72.6395	11.3185	21.7494	13.8498	CUGGGAGCAGCAGUUGCUGGCG	mature miRNA	standard	MIMAT0020197	dme-miR-4970-5p	dme-miR-4970-5p
386	dme-miR-278-3p	0.156429	135.627	71.9652	724.675	641.49	2.41769	190.437	54.1306	162.315	610.259	148.093	1415.67	UCGGUGGGACUUUCGUCCGUUU	mature miRNA	standard	MIMAT0014238,MIMAT0001511,MIMAT0001482,MIMAT0014377,MIMAT0008470,MIMAT0008530,MIMAT0008597,MIMAT0000339,MIMAT0008676,MIMAT0008726,MIMAT0001242,MIMAT0008781,MIMAT0008891,MIMAT0008937,MIMAT0009029,MIMAT0009086	dme-miR-278-3p	dme-miR-278-3p	dan-miR-278	der-miR-278	dgr-miR-278	dmo-miR-278	dpe-miR-278	dps-miR-278	dse-miR-278	dsi-miR-278	dvi-miR-278	dwi-miR-278	dya-miR-278	aae-miR-278*	aga-miR-278	ame-miR-278			cqu-miR-278
471	dme-miR-286-5p	0.156516	28.3232	10.3932	13.0002	9.15023	-1.12345	16.8424	37.0902	31.0371	10.1109	23.2464	5.64348	GGCGAAUGUCGGUAUGGUCUCU	mature miRNA	standard	MIMAT0020820	dme-miR-286-5p	dme-miR-286-5p
685	dme-miR-966-5p	0.157073	80.1868	64.8198	196.46	64.4472	1.2928	154.891	38.8305	46.8387	258.369	129.744	201.269	UGUGGGUUGUGGGCUGUGUGG	mature miRNA	standard	MIMAT0005481	dme-miR-966-5p	dme-miR-966-5p
1745	tca-miR-3817-5p	0.157645	63.9203	34.7323	114.667	8.93335	0.843104	103.05	36.7406	51.9705	124.964	110.054	108.983	UCGGGGUGUGGGAGUGGUAU	mature miRNA	standard	MIMAT0018658	tca-miR-3817-5p																								tca-miR-3817-5p
1853	tca-miR-3867-5p	0.15926	48.7738	22.3448	159.798	113.158	1.71207	23.104	59.3541	63.8634	279.347	54.3527	145.693	CCACAGUGGAAGCAGGGAACGGUAUC	mature miRNA	standard	MIMAT0018826	tca-miR-3867-5p																								tca-miR-3867-5p
244	dpu-miR-100	0.160062	9621.41	543.453	7687.77	1400.29	-0.323683	9315.11	10248.9	9300.24	6591.12	7207.1	9265.1	AACCCGUAGAUCCGAACUUGUGU	mature miRNA	standard	MIMAT0012637,MIMAT0012683	dpu-miR-100																									dpu-miR-100	isc-miR-100
1431	bmo-miR-3280	0.160433	6.48825	9.17815	63.2129	68.4332	3.28432	2.34484	17.0076	0.112307	41.2018	8.49387	139.943	UGACAUCUAGGUGGUCAUGGUU	mature miRNA	standard	MIMAT0015465	bmo-miR-3280																	bmo-miR-3280
37	nvi-miR-2a	0.160672	7668.23	1138.46	6135.86	854.929	-0.32163	6415.66	8640.05	7948.99	6048.57	5327.92	7031.08	UAUCACAGCCAGCUUUGUUGAGC	mature miRNA	standard	MIMAT0015666	nvi-miR-2a																							nvi-miR-2a
1422	bmo-miR-3271	0.161256	44.2788	21.5861	89.4661	31.3244	1.01473	53.6068	59.6322	19.5973	119.953	91.0779	57.3669	UGACAUCAUGUGCGCGUGCUGCU	mature miRNA	standard	MIMAT0015456	bmo-miR-3271																	bmo-miR-3271
1249	bmo-miR-2840	0.161353	1624.98	690.789	869.594	340.461	-0.902009	2419.49	1166.45	1289	1179.48	505.15	924.149	UAGGAACUGGAAGAAGAGGAGG	mature miRNA	standard	MIMAT0013757	bmo-miR-2840																	bmo-miR-2840
1874	tca-miR-3878-3p	0.163811	383.563	152.126	763.359	376.341	0.9929	360.945	545.732	244.012	646.312	1184.32	459.451	AUUUUUAGUGUCCGUGUUG	mature miRNA	standard	MIMAT0018849	tca-miR-3878-3p																								tca-miR-3878-3p
1267	bmo-miR-2859	0.16717	377.299	359.464	57.8892	47.6975	-2.70434	105.596	784.899	241.402	80.1309	3.13313	90.4037	CAACUAUUGAUCGGGCAGGACAA	mature miRNA	standard	MIMAT0013799	bmo-miR-2859																	bmo-miR-2859
397	api-miR-279a	0.167424	7389.79	2119.2	12246.8	4409.79	0.728805	4942.75	8609.79	8616.82	10916	8655.76	17168.8	UGACUAGAUCCACACUCAUCC	mature miRNA	standard	MIMAT0014724	api-miR-279a																api-miR-279a
270	dme-miR-184-3p	0.168921	7068.82	1654.44	9708.37	1833.24	0.457761	8272.29	5182.21	7751.96	9170.63	11750.3	8204.15	UGGACGGAGAACUGAUAAGGGC	mature miRNA	standard	MIMAT0014207,MIMAT0001476,MIMAT0014132,MIMAT0014424,MIMAT0008436,MIMAT0008512,MIMAT0008567,MIMAT0000331,MIMAT0008674,MIMAT0008701,MIMAT0001232,MIMAT0008822,MIMAT0008904,MIMAT0008949,MIMAT0008989,MIMAT0009122,MIMAT0012689,MIMAT0018398,MIMAT0018425,MIMAT0015671,MIMAT0008374	dme-miR-184-3p	dme-miR-184-3p	dan-miR-184	der-miR-184	dgr-miR-184	dmo-miR-184	dpe-miR-184	dps-miR-184	dse-miR-184	dsi-miR-184	dvi-miR-184	dwi-miR-184	dya-miR-184	aae-miR-184		ame-miR-184	api-miR-184a		cqu-miR-184			ngi-miR-184	nlo-miR-184	nvi-miR-184	tca-miR-184-3p		isc-miR-184
2022	dme-miR-4986-3p	0.169346	450.883	292.38	1194.7	235.44	1.40582	647.163	114.854	590.634	1461.62	1016.58	1105.89	CCAUCGGAUGGCGGAACUUCC	mature miRNA	standard	MIMAT0020224	dme-miR-4986-3p	dme-miR-4986-3p
1729	tca-miR-3811b-5p	0.169759	34.4886	13.7666	11.844	13.232	-1.54196	37.3651	19.5111	46.5898	4.2922	27.1227	4.11721	UUCUUGCUCAGGGUUUAC	mature miRNA	standard	MIMAT0018676	tca-miR-3811b-5p																								tca-miR-3811b-5p
1164	bmo-miR-2780a	0.169931	26.4198	28.0021	870.76	489.336	5.04258	23.4638	0.0129669	55.7827	1084.57	310.904	1216.8	AAGGGUGUUAAAUGAAGACUUAU	mature miRNA	standard	MIMAT0013669	bmo-miR-2780a																	bmo-miR-2780a
433	ame-miR-281	0.171637	2688.8	585.872	1773.69	701.858	-0.600208	3352.37	2242.97	2471.06	1202.34	1561.6	2557.14	UGUCAUGGAGUUGCUCUCUUUGU	mature miRNA	standard	MIMAT0001483	ame-miR-281															ame-miR-281
1182	hme-miR-2788	0.172377	424.251	475.047	40.2136	17.3412	-3.39916	959.654	53.2189	259.878	20.3673	52.4412	47.8325	UGGGGUUUCCUAGCGGCAUGUGC	mature miRNA	standard	MIMAT0020536	hme-miR-2788																			hme-miR-2788
164	dpe-miR-31b	0.173413	38.0838	31.4829	546.616	655.518	3.84328	30.8527	10.8456	72.5532	320.55	34.0491	1285.25	UGGCAAGAUGUCGGAAUAGCUGA	mature miRNA	standard	MIMAT0008752,MIMAT0001221	dpe-miR-31b						dpe-miR-31b	dps-miR-31b
116	dme-miR-11-3p	0.17349	55.7331	41.0571	145.387	14.3522	1.38329	58.7508	13.2504	95.1981	155.997	151.107	129.057	CAUCACAGUCUGAGUUCUUGC	mature miRNA	standard	MIMAT0008472,MIMAT0008500,MIMAT0008572,MIMAT0000116,MIMAT0008679,MIMAT0008737,MIMAT0001215,MIMAT0008788,MIMAT0008865,MIMAT0008916,MIMAT0009010,MIMAT0009123	dme-miR-11-3p	dme-miR-11-3p	dan-miR-11	der-miR-11	dgr-miR-11	dmo-miR-11	dpe-miR-11	dps-miR-11	dse-miR-11	dsi-miR-11	dvi-miR-11	dwi-miR-11	dya-miR-11
1738	tca-miR-3814-3p	0.174941	56.2324	36.7778	22.4071	6.93694	-1.32745	39.9491	98.3409	30.4071	21.2113	29.8642	16.1458	UAGCAUGAGCGUUUGUUG	mature miRNA	standard	MIMAT0018653	tca-miR-3814-3p																								tca-miR-3814-3p
453	ame-miR-283	0.175732	68.6558	27.8981	318.458	294.767	2.21365	76.6864	91.6577	37.6231	210.689	92.7407	651.944	AAAUAUCAGCUGGUAAUUCU	mature miRNA	standard	MIMAT0004426,MIMAT0018392,MIMAT0015669	ame-miR-283															ame-miR-283						ngi-miR-283		nvi-miR-283
1534	bmo-miR-3378	0.178423	29.5579	8.88057	43.7811	11.5301	0.566763	21.4691	39.0606	28.1441	41.3047	56.3482	33.6904	UUCCAUGUUGAUCGGGGCUGCUUC	mature miRNA	standard	MIMAT0015569	bmo-miR-3378																	bmo-miR-3378
455	aae-miR-283	0.17975	293.918	192.258	587.998	253.394	1.0004	515.915	181.847	183.991	570.827	343.626	849.542	CAAUAUCAGCUGGUAAUUCUGGGC	mature miRNA	standard	MIMAT0014279	aae-miR-283													aae-miR-283
1137	bmo-miR-2766	0.180478	9254.21	1257.11	11867.4	2426	0.358828	7978.81	9291.62	10492.2	9959.97	11044.5	14597.9	UCAGUCUUGUCGAAUGGUG	mature miRNA	standard	MIMAT0013642	bmo-miR-2766																	bmo-miR-2766
328	tca-miR-252b-3p	0.18174	41.7441	16.9205	19.3688	16.5406	-1.10784	23.0476	46.1797	56.0051	8.37122	38.3909	11.3442	UCCUCGGUCUGGCUGCUUUA	mature miRNA	standard	MIMAT0018807	tca-miR-252b-3p																								tca-miR-252b-3p
419	cqu-miR-281*	0.182569	3074.42	345.411	2009.83	846.999	-0.61324	3386.14	2703.08	3134.04	1427.66	1620.32	2981.52	UGUCAUGGAAUUGCUCUCUUU	mature miRNA	standard	MIMAT0014359	cqu-miR-281*																		cqu-miR-281*
645	dme-miR-955-5p	0.183602	939.412	131.134	1545.32	559.492	0.718074	868.364	1090.74	859.133	1505.36	2123.72	1006.87	CAUCGUGCAGAGGUUUGAGUGUC	mature miRNA	standard	MIMAT0005466,MIMAT0012447	dme-miR-955-5p	dme-miR-955-5p								dsi-miR-955
404	tca-miR-279b-3p	0.184002	7250.22	1055.15	11991.7	4632.91	0.725936	6034.57	7787.39	7928.69	10489.6	8296.15	17189.2	UGACUAGAUCCACACUCAUCCA	mature miRNA	standard	MIMAT0012654,MIMAT0012694,MIMAT0010201	tca-miR-279b-3p																								tca-miR-279b-3p	dpu-miR-279	isc-miR-279
113	cqu-miR-11*	0.18502	896.885	203.215	2742.09	2173.01	1.61228	1125.32	736.209	829.123	1879.24	1133.03	5214	CGAGAACUCCGGCUGUGACC	mature miRNA	standard	MIMAT0014406	cqu-miR-11*																		cqu-miR-11*
1507	bmo-miR-3356	0.185492	1.17091	1.33817	17.5974	18.8896	3.90966	0.00556454	2.63231	0.874855	39.408	6.48539	6.89884	UAAGCUUUCACCGGUGGGUUCCG	mature miRNA	standard	MIMAT0015542	bmo-miR-3356																	bmo-miR-3356
1119	bmo-miR-2756	0.185747	49.2346	16.8815	20.6189	13.4745	-1.2557	65.0734	51.1556	31.4747	7.0435	33.9901	20.8232	ACCCUGUAGCUGCCAAGGGGCG	mature miRNA	standard	MIMAT0013623	bmo-miR-2756																	bmo-miR-2756
290	dme-miR-193-5p	0.186393	117.327	92.0751	42.3231	26.1322	-1.47102	222.741	76.605	52.6341	71.7158	21.7153	33.5383	UUGGGAUUUUUUAGAUCAGCAG	mature miRNA	standard	MIMAT0020849	dme-miR-193-5p	dme-miR-193-5p
972	dps-miR-2526	0.186889	167.072	132.326	719.051	506.663	2.10562	319.474	81.3698	100.372	930.715	140.877	1085.56	GCCGUCGGCGUGUUGCGGUG	mature miRNA	standard	MIMAT0012315	dps-miR-2526							dps-miR-2526
811	dme-miR-995-3p	0.189217	44.0462	18.035	23.912	5.18924	-0.881285	45.337	61.4011	25.4004	23.34	29.3635	19.0324	UAGCACCACAUGAUUCGGCUU	mature miRNA	standard	MIMAT0005514,MIMAT0012454	dme-miR-995-3p	dme-miR-995-3p								dsi-miR-995
323	tca-miR-252a-3p	0.191313	357.715	69.9601	263.439	74.133	-0.44134	437.99	325.407	309.747	206.205	347.182	236.93	CCUGCUGCUCAAGUGCUUAUC	mature miRNA	standard	MIMAT0018805	tca-miR-252a-3p																								tca-miR-252a-3p
686	dsi-miR-967*	0.191367	143.68	101.373	363.042	78.8693	1.33728	231.878	32.9298	166.231	452.829	331.342	304.955	CUUUUCCGCCUAGGUGUCUCUCU	mature miRNA	standard	MIMAT0012438	dsi-miR-967*									dsi-miR-967*
316	dme-miR-252-3p	0.191547	98.6786	24.4539	57.643	29.2327	-0.77559	77.2658	93.4441	125.326	37.5069	91.1728	44.2494	UCCUGCUGCCCAAGUGCUUAUU	mature miRNA	standard	MIMAT0020896	dme-miR-252-3p	dme-miR-252-3p
1472	bmo-miR-3319	0.192478	39.8149	24.8863	19.5303	5.73851	-1.02759	24.7578	68.54	26.147	18.9453	14.1067	25.539	ACAAGCUAGCAACCCGGCUCCGUG	mature miRNA	standard	MIMAT0015507	bmo-miR-3319																	bmo-miR-3319
1541	bmo-miR-3383*	0.192558	19.8649	12.4757	8.31322	1.40801	-1.25674	33.6366	16.6395	9.31874	9.3263	6.70544	8.90792	GUGCCUGAGGGCUUCGUCCAUGUU	mature miRNA	standard	MIMAT0015577	bmo-miR-3383*																	bmo-miR-3383*
886	tca-miR-1175-3p	0.193611	2105.51	144.089	3274.88	1240.65	0.63727	2248.18	1960.04	2108.32	2606.01	2512.19	4706.43	UGAGAUUCAACUCCUCCAUCUC	mature miRNA	standard	MIMAT0018819	tca-miR-1175-3p																								tca-miR-1175-3p
1456	bmo-miR-3303	0.19395	440.232	106.142	713.147	250.018	0.695937	417.367	347.386	555.942	879.993	833.761	425.687	UUGGAUUACGCCCUCUGACACCUC	mature miRNA	standard	MIMAT0015491	bmo-miR-3303																	bmo-miR-3303
403	bmo-miR-279b*	0.194805	110.525	62.3594	230.85	100.398	1.06258	120.073	43.9427	167.56	231.384	130.186	330.981	AUGGGUAUAGGUCUAGUAU	mature miRNA	standard	MIMAT0013608	bmo-miR-279b*																	bmo-miR-279b*
836	tca-miR-1000-5p	0.197254	45.6829	21.3885	91.4966	41.7866	1.00206	62.9027	21.7408	52.4053	134.336	50.8487	89.3055	AUAUUGUCCUGUCACAGC	mature miRNA	standard	MIMAT0010097	tca-miR-1000-5p																								tca-miR-1000-5p
275	api-miR-184b	0.197897	4755.18	1558.46	7159.33	1089.66	0.590324	5790.6	2962.83	5512.11	7332.94	8151.75	5993.28	UGGACGGAGAACUGAUAAAGGA	mature miRNA	standard	MIMAT0014715	api-miR-184b																api-miR-184b
104	bmo-miR-9d	0.199074	765.219	285.224	1213.03	425.201	0.664666	588.961	1094.29	612.407	1108.41	1680.77	849.897	AUAAAGCUAAUUCACUGAGUGU	mature miRNA	standard	MIMAT0013620	bmo-miR-9d																	bmo-miR-9d
198	dme-miR-87-3p	0.199719	16.0594	10.5075	142.617	194.787	3.15065	22.8116	3.95326	21.4135	38.439	22.0733	367.339	UUGAGCAAAAUUUCAGGUGUG	mature miRNA	standard	MIMAT0008411,MIMAT0008544,MIMAT0008608,MIMAT0000361,MIMAT0008662,MIMAT0008733,MIMAT0001225,MIMAT0008773,MIMAT0008844,MIMAT0008974,MIMAT0008982,MIMAT0009053	dme-miR-87-3p	dme-miR-87-3p	dan-miR-87	der-miR-87	dgr-miR-87	dmo-miR-87	dpe-miR-87	dps-miR-87	dse-miR-87	dsi-miR-87	dvi-miR-87	dwi-miR-87	dya-miR-87
303	aga-miR-210	0.199792	33.3556	17.3518	70.4182	33.4038	1.07802	52.2619	29.6473	18.1577	97.3282	33.032	80.8945	UUGUGCGUGUGACAACGGCUA	mature miRNA	standard	MIMAT0001505	aga-miR-210														aga-miR-210
1725	tca-miR-3810-3p	0.199917	114.043	19.1494	245.267	129.352	1.10478	130.572	118.497	93.0587	375.916	117.252	242.635	AUCAUUCGUGGGUAAUCUACAC	mature miRNA	standard	MIMAT0018643	tca-miR-3810-3p																								tca-miR-3810-3p
124	dme-miR-12-3p	0.205487	28.875	14.5844	53.9833	22.187	0.902695	33.082	12.6494	40.8935	36.9624	79.0763	45.9113	CAGUACUUAUGUCAUACUACGC	mature miRNA	standard	MIMAT0020794	dme-miR-12-3p	dme-miR-12-3p
121	aae-miR-11	0.20672	1276.63	664.695	3245.96	2054.66	1.34631	539.246	1460.87	1829.77	3052	1295.15	5390.73	CAUCACAGUCUGAGUUCUUGCU	mature miRNA	standard	MIMAT0014242,MIMAT0007856,MIMAT0014407	aae-miR-11													aae-miR-11	aga-miR-11				cqu-miR-11
398	tca-miR-279a-5p	0.207034	48.3882	35.8227	125.338	40.1446	1.3731	80.3011	9.64044	55.2231	108.476	96.375	171.164	GAUGGGUUCGGGUCUAGUGGCACG	mature miRNA	standard	MIMAT0019125	tca-miR-279a-5p																								tca-miR-279a-5p
12	bmo-let-7*	0.208236	255.141	39.0138	136.962	79.6128	-0.897526	295.443	217.557	252.424	54.5992	213.506	142.78	CUGUAUAGCCUGCUAACUUUCC	mature miRNA	standard	MIMAT0015221	bmo-let-7*																	bmo-let-7*
454	cqu-miR-283	0.20846	362.236	264.666	689.793	268.329	0.929233	663.291	257.233	166.184	708.703	412.509	948.167	CAAUAUCAGCUGGUAAUUCUGGG	mature miRNA	standard	MIMAT0014379	cqu-miR-283																		cqu-miR-283
262	dme-miR-137-5p	0.209542	26.7973	16.6986	11.0573	8.40096	-1.27709	15.5915	18.811	45.9894	3.01168	19.7734	10.3869	ACGUGUAUGCUCGUAGCUAUAAC	mature miRNA	standard	MIMAT0020888,MIMAT0012493	dme-miR-137-5p	dme-miR-137-5p								dsi-miR-137*
1900	tca-miR-3891-3p	0.211344	76.882	28.7433	183.207	136.586	1.25276	104.445	47.0881	79.1132	122.915	339.565	87.142	AGUGUAAAUACCUCACCGC	mature miRNA	standard	MIMAT0018881	tca-miR-3891-3p																								tca-miR-3891-3p
1688	ame-miR-3787	0.2114	240.821	93.7679	352.627	87.591	0.550178	173.14	347.853	201.472	348.962	441.993	266.926	GAGUCGAGCUUGUGUGUGGAA	mature miRNA	standard	MIMAT0018566	ame-miR-3787															ame-miR-3787
390	api-miR-278	0.211559	540.186	481.843	2290.01	1718.34	2.08383	381.898	157.398	1081.26	2646.64	421.34	3802.06	UCGGUGGGACUUUCGUUCGUUU	mature miRNA	standard	MIMAT0014723	api-miR-278																api-miR-278
1516	bmo-miR-3365	0.212118	150.778	80.4018	232.403	15.8367	0.624197	106.273	102.47	243.592	232.418	248.232	216.558	UGACUAGAUCUACCACAGCAA	mature miRNA	standard	MIMAT0015551	bmo-miR-3365																	bmo-miR-3365
1264	bmo-miR-2856*	0.215628	57.014	23.0163	253.567	230.442	2.15298	82.4477	50.9751	37.6193	507.505	57.7508	195.444	UUGUCUGUGGUUCGAGGGUG	mature miRNA	standard	MIMAT0013792	bmo-miR-2856*																	bmo-miR-2856*
1873	tca-miR-3877-5p	0.216688	190.996	82.9643	327.24	137.005	0.776805	272.178	106.357	194.454	484.075	266.776	230.869	ACCUUCCAAAAAAGCACUC	mature miRNA	standard	MIMAT0018846	tca-miR-3877-5p																								tca-miR-3877-5p
162	dme-miR-31a-3p	0.216828	23.6476	12.4548	10.7457	7.6676	-1.13793	11.2727	23.4893	36.1809	8.86411	19.179	4.19413	CGCUAUGCUGCAUCUAGUCAGU	mature miRNA	standard	MIMAT0020834	dme-miR-31a-3p	dme-miR-31a-3p
125	tca-miR-12-3p	0.21826	27.0729	24.7367	83.0031	56.9766	1.61632	20.7437	6.11565	54.3592	139.369	25.4345	84.206	CGGUCCCUGAGUAACACUUACA	mature miRNA	standard	MIMAT0019102	tca-miR-12-3p																								tca-miR-12-3p
158	dpu-miR-31	0.219856	316.763	79.1691	1661.61	1303.79	2.39111	396.803	238.495	314.99	1848.21	274.575	2862.06	AGGCAAGAUGUCGGCAUAGCUGA	mature miRNA	standard	MIMAT0012659	dpu-miR-31																									dpu-miR-31
103	tca-miR-9c-5p	0.220268	23.7954	22.3491	52.3154	17.8785	1.13656	49.3046	14.4233	7.65818	61.6801	31.6999	63.5663	UCUUUGGUGAUCUAGCCGUGUG	mature miRNA	standard	MIMAT0018714	tca-miR-9c-5p																								tca-miR-9c-5p
834	tca-miR-1000-3p	0.221037	24.7227	7.47473	11.5393	8.61106	-1.09928	21.3128	33.2943	19.561	3.32862	20.5015	10.7878	CUGCUGCUUCGGGACAUGACCA	mature miRNA	standard	MIMAT0019184	tca-miR-1000-3p																								tca-miR-1000-3p
1262	bmo-miR-2854	0.221866	651.43	439.471	1902.13	1212.73	1.54593	336.981	463.725	1153.58	2339.07	531.474	2835.85	UCUUUCAAAACUGCAGGACGG	mature miRNA	standard	MIMAT0013789	bmo-miR-2854																	bmo-miR-2854
1447	bmo-miR-3295	0.222477	9.92801	7.08116	36.4601	23.9976	1.87674	14.4019	1.76391	13.6182	50.9616	8.76026	49.6584	GAUCGAGAAGUUAAAUAACUCGC	mature miRNA	standard	MIMAT0015482	bmo-miR-3295																	bmo-miR-3295
1622	ame-miR-3722	0.225041	73.2013	40.4043	149.815	67.8804	1.03324	86.1971	105.508	27.8983	211.947	77.3668	160.131	CCGAUUCGAGGUGUGACGGUU	mature miRNA	standard	MIMAT0018550	ame-miR-3722															ame-miR-3722
827	tca-miR-998-5p	0.225235	25.9541	12.0016	38.7822	1.69144	0.579433	23.8891	15.119	38.8542	38.6479	40.5368	37.1619	UACUGAAUUUCAUGUGGGC	mature miRNA	standard	MIMAT0018852	tca-miR-998-5p																								tca-miR-998-5p
1709	tca-miR-3804a-3p	0.225331	5.5598	9.61935	27.8884	22.9874	2.32656	16.6673	0.0113192	0.000828758	40.415	1.3585	41.8918	AUGUUCCAUAAGUGUGCUAGAAC	mature miRNA	standard	MIMAT0018625	tca-miR-3804a-3p																								tca-miR-3804a-3p
1195	ame-miR-2796	0.225971	80.3848	37.3576	44.5111	26.7294	-0.852756	121.909	69.7411	49.504	31.7774	75.2265	26.5295	GUAGGCCGGCGGAAACUACUUGC	mature miRNA	standard	MIMAT0018591,MIMAT0013697,MIMAT0018713	ame-miR-2796															ame-miR-2796		bmo-miR-2796-3p							tca-miR-2796-3p
848	dps-miR-1002	0.228835	9.43666	13.169	78.1936	53.8978	3.0507	24.4835	0.0114548	3.815	125.338	19.4356	89.8076	CUAAGUAGUUGAUACAAGGGCGA	mature miRNA	standard	MIMAT0012247	dps-miR-1002							dps-miR-1002
1291	cqu-miR-2951	0.229998	83.2154	18.2028	100.982	3.55086	0.27917	73.5554	104.212	71.8788	96.8903	102.793	103.262	AGAGCUCAGCACGCAGGGGUGGC	mature miRNA	standard	MIMAT0014432	cqu-miR-2951																		cqu-miR-2951
2018	dme-miR-4984-3p	0.230785	55.0319	60.9252	11.9147	3.97422	-2.20752	14.7008	25.2781	125.117	16.2558	11.033	8.45541	AAUUCUUUGACGUAUUCGCUGG	mature miRNA	standard	MIMAT0020220	dme-miR-4984-3p	dme-miR-4984-3p
263	tca-miR-137-5p	0.23085	108.915	32.962	249.89	149.858	1.19809	132.681	122.778	71.2855	407.482	109.199	232.988	ACGUGUAUUCUUGGGUAAUUAACAC	mature miRNA	standard	MIMAT0019117	tca-miR-137-5p																								tca-miR-137-5p
1865	tca-miR-3873-5p	0.231181	854.006	405.27	502.751	194.52	-0.764401	696.684	550.984	1314.35	450.92	339.397	717.936	GCCGAAUGUUAUAAGGUU	mature miRNA	standard	MIMAT0018838	tca-miR-3873-5p																								tca-miR-3873-5p
2017	dme-miR-4983-5p	0.231359	43.8196	44.1016	4.6206	5.70978	-3.24542	11.8038	25.5319	94.1231	0.00919587	11.0071	2.84552	CACUUGCUCGUUUGCAUUUCUG	mature miRNA	standard	MIMAT0020217	dme-miR-4983-5p	dme-miR-4983-5p
434	aae-miR-282*	0.231708	663.06	386.146	333.332	220.675	-0.99218	397.673	485.453	1106.05	250.854	165.776	583.365	ACAUAGCCUGACAGAGGUUAGG	mature miRNA	standard	MIMAT0014312	aae-miR-282*													aae-miR-282*
2020	dme-miR-4985-3p	0.231719	37.062	28.6544	11.8963	14.5313	-1.63943	10.3299	33.5425	67.3135	5.81651	28.48	1.39241	UCGCCGAGCCAUGUAAAUCGUU	mature miRNA	standard	MIMAT0020222	dme-miR-4985-3p	dme-miR-4985-3p
1918	tca-miR-3900-3p	0.23414	72.5009	19.7929	40.2355	30.3388	-0.849531	57.6242	64.9136	94.965	27.3327	74.8929	18.4808	AGGAGGUGUGAUCGCUUUG	mature miRNA	standard	MIMAT0018905	tca-miR-3900-3p																								tca-miR-3900-3p
1605	dme-miR-3642-3p	0.234188	62.5453	20.711	39.3188	18.9546	-0.669683	66.6364	40.0941	80.9055	26.7823	61.1242	30.0499	GAAACGUUCACUCUGCUCUUCU	mature miRNA	standard	MIMAT0018058	dme-miR-3642-3p	dme-miR-3642-3p
57	tca-miR-2c-5p	0.235681	1742.74	1603.14	5199.38	2473.28	1.57698	3409.84	212.308	1606.08	7176.59	2426.09	5995.47	CUUAUCAGAGUUGGCGGUU	mature miRNA	standard	MIMAT0019093	tca-miR-2c-5p																								tca-miR-2c-5p
584	dme-miR-317-3p	0.237373	1598.03	297.194	1279.48	199.284	-0.32073	1748.65	1255.68	1789.75	1052.26	1361.58	1424.6	UGAACACAGCUGGUGGUAUCCAGU	mature miRNA	standard	MIMAT0008452,MIMAT0008541,MIMAT0008586,MIMAT0000409,MIMAT0008789,MIMAT0008863,MIMAT0008947,MIMAT0009024,MIMAT0009055	dme-miR-317-3p	dme-miR-317-3p	dan-miR-317	der-miR-317	dgr-miR-317				dse-miR-317	dsi-miR-317	dvi-miR-317	dwi-miR-317	dya-miR-317
1000	dps-miR-2543b	0.238038	89.3768	91.3804	242.93	89.4493	1.44257	188.282	8.0851	71.7636	345.862	198.872	184.056	UAUGCCACGGCGGAUAGGAGCA	mature miRNA	standard	MIMAT0012347	dps-miR-2543b							dps-miR-2543b
1824	tca-miR-3853-3p	0.238041	2.21139	3.81977	13.1299	17.2756	2.56982	0.00417439	0.00792382	6.62209	0.570207	32.8313	5.98813	GUUUUUUUCAAAAUAUGCUCA	mature miRNA	standard	MIMAT0018763	tca-miR-3853-3p																								tca-miR-3853-3p
296	lmi-miR-210*	0.238708	376.336	84.9424	713.6	407.507	0.923096	286.265	387.746	454.997	528.118	1180.85	431.83	AGCUGCUGGACACUGCACAAGA	mature miRNA	standard	MIMAT0010142	lmi-miR-210*																				lmi-miR-210*
937	dme-miR-2500-5p	0.239385	528.899	220.124	826.289	154.772	0.643655	275.566	673.495	637.635	766.966	1001.95	709.955	GUAAGGAACACACAUAUACAAUACC	mature miRNA	standard	MIMAT0012214	dme-miR-2500-5p	dme-miR-2500-5p
1003	dps-miR-2544	0.239395	3.33596	2.93239	24.5678	12.1251	2.88059	0.00538899	5.52983	4.47267	15.8557	38.4155	19.432	UAUAGAACUGAGCAACAGGUAA	mature miRNA	standard	MIMAT0012349	dps-miR-2544							dps-miR-2544
1646	ame-miR-3746	0.240991	278.19	112.183	162.679	68.0735	-0.774037	289.462	384.311	160.796	226.448	90.9931	170.598	CGCGGAGAGGAAGGUAUGCGU	mature miRNA	standard	MIMAT0018514	ame-miR-3746															ame-miR-3746
977	dps-miR-2531	0.242685	46.522	26.2951	22.9038	12.2336	-1.02233	75.1169	41.0663	23.3827	23.6482	10.3149	34.7482	UCACUGCCGGCCCGAUCCCGCCGU	mature miRNA	standard	MIMAT0012320	dps-miR-2531							dps-miR-2531
1961	dme-miR-4950-3p	0.243303	5.07465	5.30327	42.0432	39.1776	3.05049	10.588	0.00994332	4.62604	15.717	23.3459	87.0667	UUUCAAGAUGCAUGGUAAGGCU	mature miRNA	standard	MIMAT0020163	dme-miR-4950-3p	dme-miR-4950-3p
2012	dme-miR-4980-3p	0.244362	37.531	22.938	17.1203	10.5707	-1.13238	15.7217	35.4198	61.4516	8.63652	28.9621	13.7621	GCCAACUUCCGUUCUGCGUUUCG	mature miRNA	standard	MIMAT0020213	dme-miR-4980-3p	dme-miR-4980-3p
1272	cqu-miR-2941-2*	0.245672	8.53871	14.7843	20.6792	16.7764	1.27609	0.0053026	25.6102	0.00067178	28.2689	1.44918	32.3195	UGAAUUUCGCUGGAGUUCUGCCGGA	mature miRNA	standard	MIMAT0016971	cqu-miR-2941-2*																		cqu-miR-2941-2*
516	dme-miR-307a-5p	0.246691	38.3165	34.5692	76.8127	3.96548	1.00338	75.9846	8.04302	30.9218	72.3643	78.0968	79.9771	ACUCACUCAACCUGGGUGUGAU	mature miRNA	standard	MIMAT0020832	dme-miR-307a-5p	dme-miR-307a-5p
1796	tca-miR-3842-5p	0.246785	101.29	54.3383	544.401	406.175	2.42618	160.031	52.821	91.0175	769.853	75.5057	787.844	AGGAGGAAAAACGAGUCGG	mature miRNA	standard	MIMAT0018728	tca-miR-3842-5p																								tca-miR-3842-5p
360	dme-miR-275-3p	0.248025	11923.1	2544.17	8930.9	2846.2	-0.416881	10742.4	14843.1	10183.8	8221.5	12064.7	6506.5	UCAGGUACCUGAAGUAGCGCGCG	mature miRNA	standard	MIMAT0001508,MIMAT0004424,MIMAT0004201,MIMAT0008451,MIMAT0008503,MIMAT0008625,MIMAT0000333,MIMAT0008664,MIMAT0008744,MIMAT0001238,MIMAT0012651,MIMAT0008820,MIMAT0008880,MIMAT0008970,MIMAT0009045,MIMAT0009115,MIMAT0012693,MIMAT0018386,MIMAT0018429,MIMAT0015685,MIMAT0008379	dme-miR-275-3p	dme-miR-275-3p	dan-miR-275	der-miR-275	dgr-miR-275	dmo-miR-275	dpe-miR-275	dps-miR-275	dse-miR-275	dsi-miR-275	dvi-miR-275	dwi-miR-275	dya-miR-275		aga-miR-275	ame-miR-275		bmo-miR-275				ngi-miR-275	nlo-miR-275	nvi-miR-275	tca-miR-275-3p	dpu-miR-275	isc-miR-275
983	dme-miR-2535b-3p	0.248074	35.4888	30.609	13.907	11.9398	-1.35155	16.217	19.4661	70.7832	7.41171	27.6864	6.62293	ACUCACGGCAUUUCAUUCACUU	mature miRNA	standard	MIMAT0020510	dme-miR-2535b-3p	dme-miR-2535b-3p
1852	tca-miR-3867-3p	0.24843	762.173	1233.22	30.1994	27.7764	-4.65753	2185.99	70.1552	30.379	26.9289	4.20303	59.4662	UACACCGUUCCCGUUAUUUGCAGCGG	mature miRNA	standard	MIMAT0018827	tca-miR-3867-3p																								tca-miR-3867-3p
1719	tca-miR-3807-3p	0.248651	56.8981	22.0957	36.156	15.1918	-0.654145	53.2565	36.8493	80.5884	25.9386	53.6136	28.9158	UUGCCGAACAUCCUCGCCACUA	mature miRNA	standard	MIMAT0018637	tca-miR-3807-3p																								tca-miR-3807-3p
1861	tca-miR-3871-5p	0.249161	55.2073	21.8611	82.1107	20.2647	0.57271	70.4939	30.1673	64.9608	85.38	60.4101	100.542	GAUUUCUGCCUUGUGCCGC	mature miRNA	standard	MIMAT0018834	tca-miR-3871-5p																								tca-miR-3871-5p
210	dpu-miR-92	0.249292	86.0373	53.0146	141.02	54.6273	0.712867	60.7398	50.4099	146.962	96.9802	123.931	202.149	AAUUGCACUCGUCCCGGCCUGC	mature miRNA	standard	MIMAT0012672	dpu-miR-92																									dpu-miR-92
1051	dps-miR-2567a*	0.252465	414.066	264.299	148.735	89.5594	-1.47711	111.449	599.599	531.149	70.7909	246.567	128.848	ACCAGGUUAGAUUUGCGAAACG	mature miRNA	standard	MIMAT0012396,MIMAT0012402	dps-miR-2567a*							dps-miR-2567a*, dps-miR-2567b*
81	bmo-miR-9a*	0.253309	3278.8	798.332	2323.27	947.324	-0.497012	2705.66	4190.65	2940.11	2124.34	3354.26	1491.21	AUAAAGCUAGGUUACCGGAGUUA	mature miRNA	standard	MIMAT0015225	bmo-miR-9a*																	bmo-miR-9a*
33	bmo-miR-1a*	0.253442	279.247	192.559	122.242	127.428	-1.1918	489.935	112.366	235.439	52.3158	269.324	45.087	CCGUGCUUCCUUACUUCCCAU	mature miRNA	standard	MIMAT0015222	bmo-miR-1a*																	bmo-miR-1a*
579	dmo-miR-316	0.253522	81.5239	60.9457	351.46	339.368	2.10807	35.9812	57.8325	150.758	274.089	57.458	722.833	UGUCUUUUUCCGCUUACUGACG	mature miRNA	standard	MIMAT0008627	dmo-miR-316					dmo-miR-316
1875	tca-miR-3878-5p	0.256364	260.773	120.686	1377.62	1195.33	2.40132	252.513	144.428	385.376	1349.32	196.704	2586.85	UGGACGGAGAACUAAUUGU	mature miRNA	standard	MIMAT0018848	tca-miR-3878-5p																								tca-miR-3878-5p
512	lmi-miR-307	0.256421	7927.61	955.342	8871.68	447.47	0.162321	8997.09	7158.69	7627.04	8758.66	9364.82	8491.55	UCACAACCUCCUUGAGUGAGCGA	mature miRNA	standard	MIMAT0010137	lmi-miR-307																				lmi-miR-307
1968	dme-miR-4954-3p	0.25721	197.461	147.305	453.3	149.626	1.1989	321.677	34.723	235.984	539.081	540.29	280.528	UCGAUCGCGGUUCGAGUGCUC	mature miRNA	standard	MIMAT0020170	dme-miR-4954-3p	dme-miR-4954-3p
195	dpu-miR-79	0.260718	2190.29	669.102	1576.68	311.727	-0.474228	1489.88	2822.92	2258.06	1756.48	1756.83	1216.73	AUAAAGCUAGGUUACCAAAGUUA	mature miRNA	standard	MIMAT0012668,MIMAT0012705	dpu-miR-79																									dpu-miR-79	isc-miR-79
1232	bmo-miR-2824	0.260905	26.395	22.6582	59.5232	20.8486	1.17319	4.48156	24.9726	49.731	36.6117	77.3792	64.5788	AACUUCAAACCGCCACAGGUAACC	mature miRNA	standard	MIMAT0013735	bmo-miR-2824																	bmo-miR-2824
238	dme-miR-100-3p	0.261481	65.2369	12.4171	35.4445	36.1726	-0.880128	57.5152	79.5604	58.6352	20.5923	76.6791	9.062	CAAGACCGGCAUUAUGGGAGUC	mature miRNA	standard	MIMAT0020818	dme-miR-100-3p	dme-miR-100-3p
592	ame-miR-317	0.262143	2584.29	342.512	2140.08	419.335	-0.272102	2832.16	2193.46	2727.25	1686.92	2218.91	2514.41	UGAACACAGCUGGUGGUAUCUCAGU	mature miRNA	standard	MIMAT0001488,MIMAT0012661,MIMAT0018408,MIMAT0015684,MIMAT0008390	ame-miR-317															ame-miR-317						ngi-miR-317		nvi-miR-317	tca-miR-317-3p	dpu-miR-317
965	dps-miR-2522a	0.263719	472.62	341.911	35.7492	35.8174	-3.7247	689.722	78.4934	649.643	35.607	0.00312851	71.6376	AAAGCAGCGAUGUUCUUCGGCAG	mature miRNA	standard	MIMAT0012310	dps-miR-2522a							dps-miR-2522a
598	bmo-miR-375*	0.26417	386.637	282.092	177.235	96.4383	-1.12532	712.257	216.432	231.223	195.561	263.195	72.9483	UUUGUUCGCCCCGGCUCGUGUCG	mature miRNA	standard	MIMAT0013649	bmo-miR-375*																	bmo-miR-375*
517	dme-miR-307b-3p	0.264506	32.1583	21.4182	54.4065	6.24456	0.758589	54.2084	30.8329	11.4335	47.7031	60.0588	55.4577	UCACACCCAGGUUGAGUGAGUC	mature miRNA	standard	MIMAT0012195,MIMAT0012281	dme-miR-307b-3p	dme-miR-307b-3p						dps-miR-307b
1580	bmo-miR-3414*	0.26525	3.49112	3.15145	64.7022	82.969	4.21205	4.34465	6.1279	0.000825909	28.1406	6.29334	159.673	UGAUUUUUUGUUCGAUGUCAACCUA	mature miRNA	standard	MIMAT0015621	bmo-miR-3414*																	bmo-miR-3414*
1258	bmo-miR-2848	0.265897	47.3565	28.7434	5.84369	5.26713	-3.01861	14.8065	69.2488	58.0141	10.2315	0.00246202	7.2971	UUCGCGGCAGAAAUAGGCAAA	mature miRNA	standard	MIMAT0013770	bmo-miR-2848																	bmo-miR-2848
1928	smr-miR-3930*	0.267633	331.009	249.819	156.858	64.6761	-1.07741	192.709	619.395	180.924	140.547	228.129	101.9	GUACGCCGUAGCAGAGUCGCU	mature miRNA	standard	MIMAT0018918	smr-miR-3930*																												smr-miR-3930*
1981	dme-miR-4961-5p	0.268322	153.127	58.7895	216.189	62.4971	0.497564	113.511	220.675	125.194	209.588	281.724	157.254	UCUCUAUGUGUAUGUAUGUAUC	mature miRNA	standard	MIMAT0020181	dme-miR-4961-5p	dme-miR-4961-5p
2003	dme-miR-4974-5p	0.269158	9.99706	15.7358	88.4435	90.3771	3.14518	28.1356	1.8547	0.000868138	70.2742	8.53128	186.525	AGAGAGUAUAUUGAUUUUAGGU	mature miRNA	standard	MIMAT0020203	dme-miR-4974-5p	dme-miR-4974-5p
82	tca-miR-9a-3p	0.269483	3674.08	675.166	2596.8	1088.42	-0.50065	3039.32	4383.45	3599.47	2306.55	3800.92	1682.92	AUAAAGCUAGGUUACCGGAG	mature miRNA	standard	MIMAT0019177	tca-miR-9a-3p																								tca-miR-9a-3p
541	tca-miR-309b-5p	0.274695	28.4855	11.6294	14.1407	17.2671	-1.01037	37.8732	15.4763	32.107	5.74722	33.9999	2.67496	CGACUAACUCGAUUCAGUUG	mature miRNA	standard	MIMAT0018886	tca-miR-309b-5p																								tca-miR-309b-5p
1280	tca-miR-2944a-5p	0.277046	10.1044	14.9863	32.926	13.2722	1.70424	27.324	0.010624	2.97863	45.1943	18.8378	34.746	GAGGAACUAUUGGUGUGAUUUG	mature miRNA	standard	MIMAT0018718	tca-miR-2944a-5p																								tca-miR-2944a-5p
1088	bmo-miR-2724	0.277802	68.5558	71.9907	11.1921	3.85184	-2.6148	49.4231	148.18	8.06423	8.31741	9.69023	15.5686	UCCCCCGGUGUGAUAGCUCC	mature miRNA	standard	MIMAT0012600	bmo-miR-2724																	bmo-miR-2724
343	api-miR-263b	0.277856	4592.95	664.088	3663.05	936.186	-0.326375	4906.79	3830.11	5041.95	4122.43	4280.81	2585.91	CUUGGCACUGGAAGAAUUCACAGA	mature miRNA	standard	MIMAT0014720	api-miR-263b																api-miR-263b
734	tca-miR-980-5p	0.278989	51.113	15.8718	26.652	26.8157	-0.93945	34.9192	51.778	66.642	17.5818	56.8265	5.54762	GGGCUCGUCAUGGGGUAGC	mature miRNA	standard	MIMAT0018864	tca-miR-980-5p																								tca-miR-980-5p
1818	tca-miR-3851d-3p	0.279314	33.8976	29.3687	109.353	35.2641	1.68974	45.4817	0.503457	55.7078	75.8527	146.15	106.057	AGUGGACAUGGGGUGGUACUGU	mature miRNA	standard	MIMAT0018779	tca-miR-3851d-3p																								tca-miR-3851d-3p
49	bmo-miR-2b	0.280729	7635.62	1432.2	6343.78	898.573	-0.267403	6124.01	8972.35	7810.51	5907.86	5746.32	7377.16	UAUCACAGCCAGCUUUGUUGAGU	mature miRNA	standard	MIMAT0007895	bmo-miR-2b																	bmo-miR-2b
36	api-miR-2a	0.282508	5572.08	714.851	4321.3	1298.74	-0.366751	4801.79	6214.14	5700.3	3082.2	4209.27	5672.43	UAUCACAGCCAGCUUUGAUGAGCG	mature miRNA	standard	MIMAT0014727	api-miR-2a																api-miR-2a
429	nvi-miR-281	0.283021	1953.52	366.192	1317.03	667.992	-0.568782	2261.48	1548.6	2050.47	1209.69	709.215	2032.2	UGUCAUGGACUUGCUCUCUUUGU	mature miRNA	standard	MIMAT0015658	nvi-miR-281																							nvi-miR-281
509	tca-miR-307-5p	0.283339	56.1774	35.535	83.8734	8.38001	0.578224	96.1497	44.2159	28.1666	86.9813	74.3835	90.2555	ACUCACUCAACCUGGGUGUGAUGUG	mature miRNA	standard	MIMAT0019129	tca-miR-307-5p																								tca-miR-307-5p
300	aae-miR-210	0.287191	125.56	24.1462	185.173	71.8574	0.560491	119.728	152.088	104.864	166.184	264.617	124.717	CUUGUGCGUGUGACAACGG	mature miRNA	standard	MIMAT0014293	aae-miR-210													aae-miR-210
1286	tca-miR-2944c-5p	0.287893	14.2798	23.2988	33.2829	16.9308	1.22081	41.166	0.0107973	1.66244	40.6434	13.9176	45.2876	GAAGGAACUUCUGGUGUGAUAUG	mature miRNA	standard	MIMAT0018810	tca-miR-2944c-5p																								tca-miR-2944c-5p
428	nlo-miR-281	0.287947	2010.97	337.823	1354.71	745.231	-0.569915	2299.81	1639.5	2093.61	1198.63	699.87	2165.61	UGUCAUGGACUUGCUCUCUUUG	mature miRNA	standard	MIMAT0018415	nlo-miR-281																						nlo-miR-281
1067	dps-miR-2573*	0.288259	56.173	25.619	94.5529	40.3134	0.751244	56.5581	81.5974	30.3636	105.282	49.9604	128.416	CGGAGCCGUUAUGAGAGAAGA	mature miRNA	standard	MIMAT0012416	dps-miR-2573*							dps-miR-2573*
1910	tca-miR-3896-3p	0.28849	24.3985	13.0677	12.8109	19.1447	-0.929413	25.1609	10.9663	37.0682	1.88605	34.9168	1.62996	AACUGCAAACGGAUAAGGU	mature miRNA	standard	MIMAT0018895	tca-miR-3896-3p																								tca-miR-3896-3p
518	dme-miR-307b-5p	0.288794	33.8914	13.406	47.0629	7.37092	0.473671	35.2073	46.591	19.8759	43.0264	42.5919	55.5704	UCACUCAAGGAGGUUGUGAUGG	mature miRNA	standard	MIMAT0012194	dme-miR-307b-5p	dme-miR-307b-5p
411	bmo-miR-279d	0.289116	325.39	281.122	689.03	386.812	1.08239	649.926	169.226	157.019	934.223	243.116	889.75	UGACUAGAUUUUCACUUAUCCU	mature miRNA	standard	MIMAT0013607	bmo-miR-279d																	bmo-miR-279d
1569	bmo-miR-3404	0.290201	8.77701	9.3632	51.3128	21.5579	2.54752	18.6336	7.69656	0.000903363	65.0284	26.4646	62.4453	UGAAUCUUUUCUGCAAUAGUGUGAC	mature miRNA	standard	MIMAT0015609	bmo-miR-3404																	bmo-miR-3404
632	api-miR-929	0.290423	121.502	75.4052	17.9845	15.65	-2.75615	129.363	192.669	42.4745	28.5322	0.00309053	25.4183	AAAUUGACUCUAGUAGGGAG	mature miRNA	standard	MIMAT0014741	api-miR-929																api-miR-929
1443	bmo-miR-3291	0.291949	7.09501	11.241	46.4913	37.5052	2.71208	20.0556	1.22851	0.000897443	68.7293	3.18931	67.5552	UAAUACGUGAUAGUGAGAGUG	mature miRNA	standard	MIMAT0015478	bmo-miR-3291																	bmo-miR-3291
1805	tca-miR-3847-3p	0.29207	615.77	275.599	396.107	178.291	-0.636501	486.029	428.986	932.297	343.935	249.723	594.664	CUCGAAUUUCGAUCAGGUU	mature miRNA	standard	MIMAT0018743	tca-miR-3847-3p																								tca-miR-3847-3p
408	bmo-miR-279c*	0.293113	180.069	61.3491	116.611	56.3991	-0.626845	246.896	167.011	126.301	132.968	163.024	53.8417	GGGCGAGUUUGCUUCUGGUUCA	mature miRNA	standard	MIMAT0013610	bmo-miR-279c*																	bmo-miR-279c*
1902	tca-miR-3892-3p	0.29439	50.6659	77.3689	170.632	112.477	1.7518	139.723	0.0118851	12.2624	296.655	80.4211	134.82	AAGUGUGGUUAAUUCACAUUGGGGGC	mature miRNA	standard	MIMAT0018885	tca-miR-3892-3p																								tca-miR-3892-3p
326	dpu-miR-252b	0.29461	1797.29	873.427	3546.74	1896.9	0.980669	855.343	2580.39	1956.13	4059.18	1446.26	5134.76	CUAAGUAGUAGUGCCGCAGGUA	mature miRNA	standard	MIMAT0012648	dpu-miR-252b																									dpu-miR-252b
1757	tca-miR-3824-3p	0.2948	23.0519	13.0354	38.454	17.1604	0.738247	24.3368	9.42164	35.3973	31.8053	25.6129	57.944	AUGGUUGAGUCAGUUUUGCACC	mature miRNA	standard	MIMAT0018675	tca-miR-3824-3p																								tca-miR-3824-3p
1302	api-miR-3017b	0.29531	71.4408	47.6281	113.286	42.638	0.665151	48.3428	39.766	126.214	152.79	68.0864	118.982	CGGUCUGUCACGGAACACGGGA	mature miRNA	standard	MIMAT0014783	api-miR-3017b																api-miR-3017b
54	tca-miR-2b-5p	0.295925	26.8763	10.3475	15.4126	16.7372	-0.802225	38.8244	20.9721	20.8325	6.81777	34.701	4.71908	GCUCAUCAUCUGGUUGUG	mature miRNA	standard	MIMAT0019096	tca-miR-2b-5p																								tca-miR-2b-5p
551	dps-miR-311	0.296857	1041.2	423.593	1600.76	657.287	0.620513	554.23	1324.4	1244.97	1261.57	2358.35	1182.36	UAUUGCACACCCACUGGCCUGA	mature miRNA	standard	MIMAT0012242	dps-miR-311							dps-miR-311
1904	tca-miR-3893-3p	0.296929	9.28494	9.19446	37.7564	15.1516	2.02376	9.44759	0.0102334	18.397	46.9079	46.0941	20.2671	AUAAAGCUGUCAGUAACGUGGAC	mature miRNA	standard	MIMAT0018889	tca-miR-3893-3p																								tca-miR-3893-3p
1059	dps-miR-2569*	0.297955	18.1099	17.1278	4.07171	3.76872	-2.15307	11.3854	37.5795	5.36483	4.67493	7.50244	0.0377614	CAACGAACCGAGGAAUUUUAC	mature miRNA	standard	MIMAT0012407	dps-miR-2569*							dps-miR-2569*
928	dme-miR-2496-3p	0.298078	3836.59	1715	5599.45	1376.18	0.545462	2128.95	5558.86	3821.96	5084.07	7158.93	4555.35	GCGGGGCACUCACACACGCAUA	mature miRNA	standard	MIMAT0012207	dme-miR-2496-3p	dme-miR-2496-3p
1980	dme-miR-4961-3p	0.298346	114.015	80.457	229.388	165.146	1.00857	204.714	51.2411	86.0903	418.993	116.959	152.212	UAUGUAUAUCCAUAUCAGAGAGC	mature miRNA	standard	MIMAT0020182	dme-miR-4961-3p	dme-miR-4961-3p
231	dps-miR-92c	0.299247	16.0883	10.9952	54.7563	62.133	1.76701	28.0343	13.8389	6.39183	21.1663	126.454	16.6487	UAUUGCACUAGCCCCGGUCCAA	mature miRNA	standard	MIMAT0012244	dps-miR-92c							dps-miR-92c
1156	bmo-miR-2778a	0.30007	25.1027	29.9366	140.797	115.684	2.48771	0.171908	58.3055	16.8306	163.837	15.327	243.228	CAGAGUACGCAAAAAAACAAUU	mature miRNA	standard	MIMAT0013665	bmo-miR-2778a																	bmo-miR-2778a
1559	bmo-miR-3394	0.300259	32.2283	27.5632	12.6036	5.12442	-1.3545	12.1745	63.6588	20.8517	12.0569	7.77441	17.9794	UACAAUCGCCUUCCGGGUGCCUUGA	mature miRNA	standard	MIMAT0015598	bmo-miR-3394																	bmo-miR-3394
2000	dme-miR-4973-3p	0.300657	5292.83	1894.22	7320.94	1313.01	0.467992	3110.86	6252.1	6515.51	7956.19	8195.52	5811.12	UGCAACACUCACACCACGGCAA	mature miRNA	standard	MIMAT0020202	dme-miR-4973-3p	dme-miR-4973-3p
1004	dps-miR-2545a	0.301771	23.006	13.3931	35.1604	6.90291	0.611938	10.2535	36.9589	21.8058	40.3896	37.7556	27.336	AAUUCUUCUACUGCGCGAGGG	mature miRNA	standard	MIMAT0012350	dps-miR-2545a							dps-miR-2545a
914	dme-miR-2490-3p	0.302008	28.5941	22.0293	11.8658	18.5788	-1.2689	10.954	21.5423	53.2859	2.28241	33.2795	0.0356127	UGCUCUUACUUUAUCGCUUAA	mature miRNA	standard	MIMAT0020911	dme-miR-2490-3p	dme-miR-2490-3p
698	bmo-miR-970*	0.30248	5.56031	9.54931	19.5535	17.2209	1.81419	16.5868	0.0103436	0.0837533	24.7332	0.337316	33.5901	AGCCUUGCGUGUGCUCUUAUUGGUA	mature miRNA	standard	MIMAT0015294	bmo-miR-970*																	bmo-miR-970*
703	bmo-miR-970	0.302534	6982.22	1146.8	5741.79	1389.11	-0.282187	8210.31	5939.21	6797.14	5387.12	7273.84	4564.39	UCAUAAGACACACGCGGCUCU	mature miRNA	standard	MIMAT0010125	bmo-miR-970																	bmo-miR-970
578	bmo-miR-316	0.302625	30.1701	9.18454	51.4123	30.711	0.768994	40.5674	26.7818	23.1611	37.8952	29.7784	86.5634	ACGGCAAAGUGAAAAGGUCUCC	mature miRNA	standard	MIMAT0013598	bmo-miR-316																	bmo-miR-316
511	api-miR-307	0.304941	8708.6	942.72	9552.32	770.431	0.13341	9776.17	7990.58	8359.06	9196.74	10436.3	9023.9	CCACAACCUCCUUGAGUGAGCGA	mature miRNA	standard	MIMAT0014729	api-miR-307																api-miR-307
783	dme-miR-990-3p	0.307234	15.3304	7.45129	24.3059	10.5384	0.664915	22.7157	15.4605	7.81485	15.2159	35.8571	21.8447	GCCAGCUUUCAGCUUCGGUGCCAU	mature miRNA	standard	MIMAT0020889	dme-miR-990-3p	dme-miR-990-3p
28	tca-miR-iab-8-5p	0.307394	19.1739	10.6281	50.8686	49.4138	1.40764	26.8642	23.6111	7.04619	22.5911	107.926	22.0887	UUACGUAUACUGAAGGUAUACCGGAC	mature miRNA	standard	MIMAT0018698	tca-miR-iab-8-5p																								tca-miR-iab-8-5p
988	dps-miR-2538*	0.309872	29.5595	13.356	17.8436	3.42108	-0.728217	32.0156	15.1458	41.517	17.4064	21.4622	14.6621	UAAAUUAGAUUUUCUGCCUGCA	mature miRNA	standard	MIMAT0012331	dps-miR-2538*							dps-miR-2538*
1896	tca-miR-3889-3p	0.31054	15.8286	23.7544	38.3052	17.0977	1.275	4.33162	0.0101208	43.1441	25.8264	57.7938	31.2955	UAGUACGGAUUGAACACGUCGC	mature miRNA	standard	MIMAT0018877	tca-miR-3889-3p																								tca-miR-3889-3p
985	dps-miR-2536	0.310675	28.5777	19.9261	43.8442	11.318	0.617495	19.8542	14.5011	51.3778	53.2545	31.2853	46.9928	AAUACGUUUUUCUUCGCACUGA	mature miRNA	standard	MIMAT0012326	dps-miR-2536							dps-miR-2536
140	bmo-miR-13b*	0.311008	26.8943	45.2185	93.3994	74.879	1.79611	79.1002	1.58178	0.00101036	143.607	7.33442	129.257	UCGUAAAAAUGGCUGUGUCGUG	mature miRNA	standard	MIMAT0015274	bmo-miR-13b*																	bmo-miR-13b*
319	ame-miR-252	0.31109	8538.65	874.525	10105.9	2048.45	0.243116	9287.87	7577.69	8750.38	9742.55	12311.7	8263.42	AUAAGUACUAGUGCCGCAGGAG	mature miRNA	standard	MIMAT0010113	ame-miR-252															ame-miR-252
289	tca-miR-193-5p	0.311355	152.26	38.9948	211.451	70.1904	0.473788	162.546	109.153	185.08	139.563	214.979	279.81	UGGGCCUUAUAGGUUCAGUUG	mature miRNA	standard	MIMAT0018896	tca-miR-193-5p																								tca-miR-193-5p
364	api-miR-275	0.312044	17376.3	4264.99	13959.4	2228.74	-0.315886	13162.6	21690.8	17275.5	13435.8	16403.3	12039.1	UCAGGUACCUGAAGUAGCGCG	mature miRNA	standard	MIMAT0014721	api-miR-275																api-miR-275
468	dpu-miR-285	0.312116	33.8505	23.262	84.2441	68.3345	1.3154	35.4955	9.80968	56.2464	26.7676	159.801	66.1641	UAGCACCAUUGGAAUUCAGUUU	mature miRNA	standard	MIMAT0012656	dpu-miR-285																									dpu-miR-285
1150	bmo-miR-2774c	0.312353	27.9575	13.6734	11.8891	11.9191	-1.2336	20.8008	43.7239	19.3479	10.943	0.471195	24.253	CUCGGUGGAAGACCUUCCCUU	mature miRNA	standard	MIMAT0013759	bmo-miR-2774c																	bmo-miR-2774c
1843	tca-miR-3862-5p	0.312568	21.5541	11.1576	32.3616	11.3512	0.586322	21.5091	10.419	32.734	22.8148	29.3572	44.9127	UGGGCAAAAGUCCGCCUGAACA	mature miRNA	standard	MIMAT0018800	tca-miR-3862-5p																								tca-miR-3862-5p
1373	bmo-miR-3225	0.315062	20.1715	6.67501	69.7725	54.5184	1.79034	25.0727	22.8726	12.5693	122.102	13.3016	73.9135	UACAUAUGACUGUUUAUAACACU	mature miRNA	standard	MIMAT0015407	bmo-miR-3225																	bmo-miR-3225
332	api-miR-263a	0.320842	4536.35	728.415	3728.56	865.265	-0.282911	5014.15	3697.98	4896.91	4036.13	4398.03	2751.54	AAUGGCACUGAAAGAAUUCACGGG	mature miRNA	standard	MIMAT0014718	api-miR-263a																api-miR-263a
885	bmo-miR-1175-3p	0.320987	4167.64	1140.69	5540.51	1730.04	0.410787	5416.97	3904.33	3181.63	4092.16	5073.15	7456.22	UGAGAUUCAACUCCUCCAACUUAA	mature miRNA	standard	MIMAT0013613	bmo-miR-1175-3p																	bmo-miR-1175-3p
496	dpu-miR-305	0.322076	712.075	167.996	540.755	164.164	-0.397054	523.353	767.57	845.303	639.57	351.253	631.442	UUUGUACUUUAUCAGGUGCUCU	mature miRNA	standard	MIMAT0018924	dpu-miR-305																									dpu-miR-305
46	aae-miR-2b	0.323054	5216.21	113.43	4438.77	1117.63	-0.232841	5092.09	5242.03	5314.5	3630.36	3971.8	5714.16	UAUCACAGCCAGCUUUGAUGAGCU	mature miRNA	standard	MIMAT0014306	aae-miR-2b													aae-miR-2b
1636	ame-miR-3736	0.323764	72.9761	44.4112	1079.99	1646.12	3.88745	102.531	94.4921	21.9049	209.706	51.6863	2978.58	CGAUUACCCUGAGUAUGCUCC	mature miRNA	standard	MIMAT0018605	ame-miR-3736															ame-miR-3736
129	aae-miR-13*	0.323989	21.1593	23.9475	53.8471	38.3967	1.34757	47.879	13.9659	1.63305	87.7172	12.1346	61.6893	UCGUAAAAAUGGUUGUGCUGUG	mature miRNA	standard	MIMAT0014255	aae-miR-13*													aae-miR-13*
878	dme-miR-1016-5p	0.325196	9.85418	8.54378	33.6818	15.3218	1.77316	14.2082	0.0104737	15.3438	38.819	16.4515	45.7748	UAAGUAUAGAGAGGAUGUGA	mature miRNA	standard	MIMAT0020908	dme-miR-1016-5p	dme-miR-1016-5p
84	tca-miR-9a-5p	0.325844	2160.6	187.412	1794.89	473.384	-0.267534	2133.28	2360.18	1988.35	1723.42	1361.31	2299.95	UCUUUGGUUAUCUAGCUGUAU	mature miRNA	standard	MIMAT0010090	tca-miR-9a-5p																								tca-miR-9a-5p
1931	dps-miR-3983	0.326139	13.8639	5.65669	36.8067	34.6497	1.40863	20.251	9.48613	11.8547	13.2721	76.5953	20.5527	AGAUGCCACUAAGAGAUCAC	mature miRNA	standard	MIMAT0012282	dps-miR-3983							dps-miR-3983
80	lmi-miR-9a*	0.326144	2880.38	469.932	2184.21	836.266	-0.399145	2520.12	3411.93	2709.09	2139.14	3042.11	1371.4	AUAAAGCUAGGUUACCGAAGUUA	mature miRNA	standard	MIMAT0010147	lmi-miR-9a*																				lmi-miR-9a*
180	dme-miR-34-5p	0.326928	3031.96	1595.42	4237.31	287.245	0.482895	4638.6	1448	3009.29	4468.27	4327.98	3915.67	UGGCAGUGUGGUUAGCUGGUUGUG	mature miRNA	standard	MIMAT0000350,MIMAT0012663	dme-miR-34-5p	dme-miR-34-5p																								dpu-miR-34
798	dpu-miR-993	0.32702	62.4975	14.9494	41.1741	35.0429	-0.602059	73.4317	45.4625	68.5982	18.5538	81.5402	23.4284	GAAGCUCGUUUCUACAGGUAUCU	mature miRNA	standard	MIMAT0012676,MIMAT0012709	dpu-miR-993																									dpu-miR-993	isc-miR-993
1583	bmo-miR-3416	0.327453	31.517	20.4575	16.646	4.47004	-0.920956	24.9044	54.463	15.1837	19.1242	19.328	11.4858	UCGAAUGUCGCAGGACGUGCUGGCU	mature miRNA	standard	MIMAT0015623	bmo-miR-3416																	bmo-miR-3416
1382	bmo-miR-3234	0.328897	27.2667	3.50417	75.9219	50.5946	1.47738	23.2559	28.8092	29.735	99.3064	17.8649	110.594	UCAUCGUGCAUGGGAACGGUCAUCU	mature miRNA	standard	MIMAT0015416	bmo-miR-3234																	bmo-miR-3234
1413	bmo-miR-3265	0.328993	16.9588	20.3386	3.19963	3.77559	-2.40606	3.18567	40.3191	7.37171	7.36476	0.00179252	2.23233	ACUGAGAGCUCGUGUCUUAAGG	mature miRNA	standard	MIMAT0015449	bmo-miR-3265																	bmo-miR-3265
796	tca-miR-993-5p	0.330589	44.3953	25.3876	26.5616	12.2842	-0.741063	36.236	24.0905	72.8593	17.9907	40.6351	21.059	UACCCUGUAGAUCCGGGCUU	mature miRNA	standard	MIMAT0019182	tca-miR-993-5p																								tca-miR-993-5p
738	dps-miR-981*	0.331688	1457.29	1249.1	315.693	171.284	-2.2067	2668.85	173.774	1529.25	430.299	118.793	397.986	CGGGUUUCGUUAACAGCGGGCU	mature miRNA	standard	MIMAT0012219	dps-miR-981*							dps-miR-981*
384	dsi-miR-277	0.332145	0.30963	0.526828	88.543	134.519	8.15969	0.917934	0.0102221	0.000734649	22.2886	0.00204287	243.338	UAAAUGCAUUAUUUGGUACGACA	mature miRNA	standard	MIMAT0008850	dsi-miR-277									dsi-miR-277
868	dme-miR-1011-3p	0.332729	32.9174	20.477	18.1931	11.5053	-0.855458	27.8877	15.4239	55.4406	13.5634	31.292	9.72392	UUAUUGGUUCAAAUCGCUCGCAG	mature miRNA	standard	MIMAT0005024,MIMAT0012500	dme-miR-1011-3p	dme-miR-1011-3p								dsi-miR-1011
1960	dme-miR-4949-5p	0.332896	7668.85	3713.87	10513.4	1507.9	0.455152	4059.13	11478.8	7468.64	9966.74	12218.4	9355.14	CGGCACACUCGCACACACACA	mature miRNA	standard	MIMAT0020160	dme-miR-4949-5p	dme-miR-4949-5p
14	tca-let-7-3p	0.333032	75.6159	36.3602	43.3706	35.1868	-0.80197	34.3292	102.864	89.6539	31.0379	16.0102	83.0637	CUGUACAGCCUGCUAACUUUCCC	mature miRNA	standard	MIMAT0019098	tca-let-7-3p																								tca-let-7-3p
2045	rmi-miR-5322	0.333617	14.3747	10.4511	27.7346	20.387	0.948151	5.48361	11.7538	25.8868	14.6766	51.2267	17.3006	UUCUGUAGACUACGCAAUCAUCAGCAA	mature miRNA	standard	MIMAT0021395	rmi-miR-5322																											rmi-miR-5322
280	dme-miR-190-5p	0.33454	112.333	77.8724	266.317	186.33	1.24536	201.312	56.6093	79.0788	285.197	71.2663	442.489	AGAUAUGUUUGAUAUUCUUGGUUG	mature miRNA	standard	MIMAT0014243,MIMAT0010100,MIMAT0014127,MIMAT0014402,MIMAT0005467,MIMAT0012227,MIMAT0012449	dme-miR-190-5p	dme-miR-190-5p						dps-miR-190*		dsi-miR-190*				aae-miR-190	aga-miR-190		api-miR-190		cqu-miR-190
327	isc-miR-252b	0.335738	824.704	499.472	1979.28	1401.6	1.26303	392.07	1371.31	710.728	2080.4	529.85	3327.58	UUAAGUAGUAGUGCCGCAGGUA	mature miRNA	standard	MIMAT0012691	isc-miR-252b																										isc-miR-252b
510	aae-miR-307	0.337133	8574.28	1255.27	9672.69	1078.44	0.173902	9503.15	7146.21	9073.47	8723.03	10845.1	9449.93	CACAACCUCCUUGAGUGAGCGA	mature miRNA	standard	MIMAT0014296	aae-miR-307													aae-miR-307
1495	bmo-miR-3343	0.338121	24.1781	10.3698	34.0759	7.55604	0.49505	12.7105	26.9277	32.896	38.9733	25.3737	37.8805	UCUCCAUCGUUCCUGCACCGUAGC	mature miRNA	standard	MIMAT0015530	bmo-miR-3343																	bmo-miR-3343
1817	tca-miR-3851c-5p	0.340055	6.23863	8.88886	20.0744	25.4799	1.68605	1.10261	1.11068	16.5026	7.5814	49.3896	3.25204	AGUUGAUUUGGAGUCGUACU	mature miRNA	standard	MIMAT0018772	tca-miR-3851c-5p																								tca-miR-3851c-5p
1784	tca-miR-3836b-5p	0.342144	41.5423	27.3209	17.6178	14.1927	-1.23755	10.4034	61.4944	52.729	7.37734	33.8188	11.6573	AGGUCCACCUCUGCUUAAGUUGAU	mature miRNA	standard	MIMAT0018710	tca-miR-3836b-5p																								tca-miR-3836b-5p
1496	bmo-miR-3344	0.343166	24.2462	10.3619	36.0638	14.2702	0.572795	20.7628	35.9009	16.0748	38.9207	20.5813	48.6894	UUGCAAGAAGGACUCAGCCAGCGAG	mature miRNA	standard	MIMAT0015531	bmo-miR-3344																	bmo-miR-3344
1026	dps-miR-2556*	0.344249	24.5215	10.2759	65.9295	52.677	1.42688	24.0511	14.4889	35.0245	58.8561	17.1466	121.786	GUAUGCCGGAGGUUCACUAGCGACU	mature miRNA	standard	MIMAT0012374	dps-miR-2556*							dps-miR-2556*
157	tca-miR-31-5p	0.344409	1143.16	126.671	3343.36	2336.9	1.54827	1162.73	1258.91	1007.84	4162.2	707.232	5160.65	AGGCAAGAUGUCGGCAUAGCU	mature miRNA	standard	MIMAT0008362	tca-miR-31-5p																								tca-miR-31-5p
42	dme-miR-2a-2-5p	0.344599	31.6027	25.9171	13.6733	21.1166	-1.20869	6.10686	30.7798	57.9215	2.98855	37.9969	0.0344831	CCUCAUCAAGUGGUUGUGAUA	mature miRNA	standard	MIMAT0020781	dme-miR-2a-2-5p	dme-miR-2a-2-5p
1952	dme-miR-4944-3p	0.344738	11.1999	13.8044	27.402	12.4861	1.2908	0.00609026	6.96904	26.6245	17.6868	23.0337	41.4854	UUAGUUACAGCUGCAGGAAGAA	mature miRNA	standard	MIMAT0020154	dme-miR-4944-3p	dme-miR-4944-3p
1618	ame-miR-3718b	0.344826	433.754	196.805	567.421	89.3611	0.387543	282.702	656.317	362.243	542.042	666.726	493.494	UCGGGACAGGACAGGGGACAGA	mature miRNA	standard	MIMAT0018526	ame-miR-3718b															ame-miR-3718b
391	bmo-miR-278	0.345935	10853.4	464.316	12481.7	2255.53	0.201665	10318.4	11150.8	11091.2	12074.3	14913.2	10457.7	UCGGUGGGAUCUUCGUCCGUUU	mature miRNA	standard	MIMAT0009164	bmo-miR-278																	bmo-miR-278
145	bmo-miR-14*	0.346305	56.0037	27.3799	79.2124	14.1985	0.500205	63.52	78.8404	25.6507	80.9884	64.2095	92.4395	CGGGGAGAGAAAUCGACGAGGCU	mature miRNA	standard	MIMAT0015227	bmo-miR-14*																	bmo-miR-14*
1077	dsi-miR-2580	0.350278	313.062	143.687	481.871	248.776	0.6222	212.471	477.624	249.091	378.998	765.584	301.032	CGUGUCUGUGUGUAUGUUGCAG	mature miRNA	standard	MIMAT0012517	dsi-miR-2580									dsi-miR-2580
1525	bmo-miR-3373*	0.351077	20.4289	15.9162	31.5728	12.7522	0.628071	9.48083	13.1189	38.6869	17.0791	41.0706	36.5687	GCCACGUGACAUUCCCGCAGCUUC	mature miRNA	standard	MIMAT0015562	bmo-miR-3373*																	bmo-miR-3373*
120	bmo-miR-11	0.353452	17220.7	1721.2	16020.1	818.988	-0.104262	15868.1	19158.1	16636	15969.5	16863.2	15227.6	CAUCACAGUCAGAGUUCUAGCU	mature miRNA	standard	MIMAT0013602	bmo-miR-11																	bmo-miR-11
503	ame-miR-306	0.354784	10.8761	18.6098	17.7354	23.6733	0.705476	32.3644	0.0102513	0.253562	5.69648	2.50111	45.0087	UCAGGUACUGAGUGACUCUGAG	mature miRNA	standard	MIMAT0018579	ame-miR-306															ame-miR-306
835	dme-miR-1000-3p	0.354803	88.9686	40.3757	128.138	32.7344	0.526335	114.468	42.4175	110.021	90.9859	152.74	140.689	CUGCUGGGUCGGGGCAUUAACA	mature miRNA	standard	MIMAT0020900,MIMAT0012266,MIMAT0012458	dme-miR-1000-3p	dme-miR-1000-3p						dps-miR-1000*		dsi-miR-1000*
915	dme-miR-2490-5p	0.355077	17.3071	13.5905	7.78304	1.26872	-1.15296	6.12791	32.4345	13.3588	6.93509	9.24162	7.17242	UGAAGCGAUAAAGCAGGUUGCAA	mature miRNA	standard	MIMAT0012197	dme-miR-2490-5p	dme-miR-2490-5p
1741	tca-miR-3815-5p	0.356689	23.7807	18.7379	11.6217	15.842	-1.03297	42.8368	5.37812	23.1272	3.24047	29.8937	1.73105	UGGGGGUAGGAUGCUCAAAUGU	mature miRNA	standard	MIMAT0018654	tca-miR-3815-5p																								tca-miR-3815-5p
921	dme-miR-2493-5p	0.35793	7955.84	3561.19	10402.9	1340.35	0.386894	4536.92	11644	7686.59	10103.2	11867.7	9237.74	GCUCACACACACACACAGCCA	mature miRNA	standard	MIMAT0012200	dme-miR-2493-5p	dme-miR-2493-5p
2037	rmi-miR-5316a	0.358211	37.278	15.655	21.7576	17.732	-0.776804	22.1547	36.264	53.4154	20.1711	40.2295	4.87224	UCACCGGCGCUUUUUCGACGAG	mature miRNA	standard	MIMAT0021387	rmi-miR-5316a																											rmi-miR-5316a
2019	dme-miR-4984-5p	0.359065	31.6362	27.398	13.4045	8.06512	-1.23886	9.67031	22.9018	62.3366	5.16472	21.2828	13.7659	AGCGAAUACGCCUCGGAUCCAAUCA	mature miRNA	standard	MIMAT0020219	dme-miR-4984-5p	dme-miR-4984-5p
1145	bmo-miR-2771	0.360146	13.7431	22.6692	31.6727	25.4	1.20453	0.00635929	39.9084	1.31468	44.7922	2.3957	47.8301	AUAUUAUGCAGAACACUAAUGU	mature miRNA	standard	MIMAT0013655	bmo-miR-2771																	bmo-miR-2771
656	dme-miR-960-3p	0.360625	215.072	65.5381	321.997	154.473	0.582224	233.16	142.39	269.667	284.104	491.89	189.997	UAUACGGUCUGGGACACUUUUA	mature miRNA	standard	MIMAT0020855	dme-miR-960-3p	dme-miR-960-3p
812	tca-miR-995-5p	0.360684	21.5524	13.3451	12.09	9.43857	-0.834032	9.42773	35.851	19.3784	8.94131	22.7004	4.62827	AGCUGAAUCUUGAGGUGCUUCC	mature miRNA	standard	MIMAT0018628	tca-miR-995-5p																								tca-miR-995-5p
1073	dps-miR-2576	0.360813	62.1046	17.4429	78.0912	18.5818	0.33046	56.9813	81.5355	47.797	56.8223	91.177	86.2743	CUCGAGUGUGGAGAGCAUGGGA	mature miRNA	standard	MIMAT0012422	dps-miR-2576							dps-miR-2576
1769	tca-miR-3830-3p	0.361933	36.3731	16.171	23.7925	8.77024	-0.612366	37.8706	19.5054	51.7432	14.2584	31.5163	25.6027	UUGGCCUCGGUCGCGUUGG	mature miRNA	standard	MIMAT0018691	tca-miR-3830-3p																								tca-miR-3830-3p
1860	tca-miR-3871-3p	0.361938	24.5318	16.2941	10.4747	3.06337	-1.22774	6.88568	39.0081	27.7016	13.9766	8.29124	9.15636	CACAUUUGCCUAAUCGGGC	mature miRNA	standard	MIMAT0018835	tca-miR-3871-3p																								tca-miR-3871-3p
128	bmo-miR-12	0.363279	506.65	364.2	776.931	229.548	0.616798	893.456	456.171	170.322	957.664	518.654	854.476	UGAGUAUUACUUCAGGUACUGGU	mature miRNA	standard	MIMAT0009151	bmo-miR-12																	bmo-miR-12
576	dme-miR-316-5p	0.363735	184.629	116.64	90.5595	89.0987	-1.02769	52.0687	271.541	230.277	40.556	193.428	37.694	UGUCUUUUUCCGCUUACUGGCG	mature miRNA	standard	MIMAT0008449,MIMAT0008496,MIMAT0008591,MIMAT0000408,MIMAT0008764,MIMAT0001262,MIMAT0008818,MIMAT0008869,MIMAT0008945,MIMAT0009000,MIMAT0009080	dme-miR-316-5p	dme-miR-316-5p	dan-miR-316	der-miR-316	dgr-miR-316		dpe-miR-316	dps-miR-316	dse-miR-316	dsi-miR-316	dvi-miR-316	dwi-miR-316	dya-miR-316
1985	dme-miR-4963-5p	0.364589	159.066	136.1	74.3849	41.7465	-1.09655	102.537	314.322	60.3406	120.732	39.7347	62.6877	GGUUUCAUAACGCAGAGAAUC	mature miRNA	standard	MIMAT0020185	dme-miR-4963-5p	dme-miR-4963-5p
1976	dme-miR-4958-3p	0.366047	46.7967	19.8673	32.4221	20.1229	-0.529429	36.5939	34.1039	69.6923	18.1522	55.4381	23.676	CAGGUACCGCUCCAGGUCCCGU	mature miRNA	standard	MIMAT0020178	dme-miR-4958-3p	dme-miR-4958-3p
611	tca-miR-750-3p	0.36649	587.418	539.255	9.06811	8.34874	-6.01744	1.15351	1062.25	698.848	3.31164	18.6433	5.24941	CCAGAUCUAACUCUUCCAUAUGACG	mature miRNA	standard	MIMAT0018821	tca-miR-750-3p																								tca-miR-750-3p
673	dps-miR-964	0.366628	11.1171	19.2468	5.62592	6.92528	-0.98262	33.3414	0.00920614	0.000698576	0.698912	2.63479	13.544	UAAGUUAAGAACCUCCGCUCUA	mature miRNA	standard	MIMAT0012256	dps-miR-964							dps-miR-964
633	aae-miR-929	0.368718	16.0555	24.9031	42.5235	43.7245	1.40519	44.7431	3.42232	0.000958197	31.5442	5.3349	90.6912	AUUGACUCUAGUAGGGAGUCC	mature miRNA	standard	MIMAT0015648,MIMAT0004441,MIMAT0009158,MIMAT0018414,MIMAT0018417,MIMAT0015672	aae-miR-929													aae-miR-929		ame-miR-929		bmo-miR-929				ngi-miR-929	nlo-miR-929	nvi-miR-929
891	aae-miR-1889*	0.368839	369.799	439.094	62.6483	48.2239	-2.56139	863.919	24.3136	221.164	17.0347	57.7948	113.115	UAAUCUCAAAUUGUAACAGUGG	mature miRNA	standard	MIMAT0014233,MIMAT0014440	aae-miR-1889*													aae-miR-1889*					cqu-miR-1889
2055	rmi-miR-5332	0.368931	33.9051	13.3839	22.4482	24.2265	-0.594904	20.8365	47.5835	33.2953	8.5219	50.4224	8.40017	UCGUCCUGUCGGCGUCAAGUCGUAGCA	mature miRNA	standard	MIMAT0021405	rmi-miR-5332																											rmi-miR-5332
1444	bmo-miR-3292	0.370405	469.574	306.228	747.838	432.59	0.671373	275.177	822.571	310.974	559.31	1242.7	441.506	UGAGAUUGUCUAGUGUCUUAAGAA	mature miRNA	standard	MIMAT0015479	bmo-miR-3292																	bmo-miR-3292
1779	tca-miR-3835-3p	0.370473	15.6935	17.6281	3.78354	3.29197	-2.05236	1.73415	35.5029	9.8434	7.53667	1.3849	2.42906	UUGAGGAUUCGCAGUUUCUGAGGCAA	mature miRNA	standard	MIMAT0018703	tca-miR-3835-3p																								tca-miR-3835-3p
782	bmo-miR-989b	0.371853	56.9226	22.7609	108.088	80.2848	0.925138	77.8876	60.1661	32.7139	198.892	46.5121	78.8604	GUGUGAUGUGACGUGAACAAG	mature miRNA	standard	MIMAT0015627	bmo-miR-989b																	bmo-miR-989b
2043	rmi-miR-5320	0.371945	32.5606	4.90067	22.4218	24.0451	-0.538227	28.3722	31.3595	37.9502	13.9239	49.562	3.77958	UGGAAGGAUCGUUUUUCG	mature miRNA	standard	MIMAT0021393	rmi-miR-5320																											rmi-miR-5320
1432	bmo-miR-3281	0.372348	24255.6	5442.04	33468.7	12359.4	0.464496	19088	29935.8	23742.9	36475.4	19883.4	44047.3	AUCUUAUGUCGGUGUGGCGUGU	mature miRNA	standard	MIMAT0015466	bmo-miR-3281																	bmo-miR-3281
400	ame-miR-279b	0.372375	8.97844	8.26433	23.6489	12.9515	1.39724	16.2692	10.6654	0.000799985	21.9798	11.6129	37.354	UGACUAGAUCGAAAUACUCGUCCC	mature miRNA	standard	MIMAT0018571	ame-miR-279b															ame-miR-279b
700	dme-miR-970-3p	0.373292	6271.76	1861.76	4969.07	1244.55	-0.335895	8353.46	4766.11	5695.72	4319.07	6404.04	4184.11	UCAUAAGACACACGCGGCUAU	mature miRNA	standard	MIMAT0014292,MIMAT0010105,MIMAT0014378,MIMAT0005486,MIMAT0012222,MIMAT0012488,MIMAT0010092	dme-miR-970-3p	dme-miR-970-3p						dps-miR-970		dsi-miR-970				aae-miR-970	aga-miR-970				cqu-miR-970						tca-miR-970-3p
852	dme-miR-1003-5p	0.373628	8.83625	7.65341	25.9003	20.7163	1.55146	12.8806	0.00913745	13.619	22.3304	48.1695	7.20085	UGGGUAUCUGGAUGUGGUUGG	mature miRNA	standard	MIMAT0020902	dme-miR-1003-5p	dme-miR-1003-5p
308	dme-miR-219-3p	0.374109	55.7789	34.4323	33.8228	24.4571	-0.721721	42.6052	29.8783	94.853	22.6966	61.8649	16.907	AGGGUUGCGACUGGGCAUCGCG	mature miRNA	standard	MIMAT0020803	dme-miR-219-3p	dme-miR-219-3p
1357	bmo-miR-3211	0.374119	165.115	126.806	85.8597	49.6008	-0.943418	68.631	308.739	117.975	54.7619	143.061	59.756	UCCUUGGUCACCGGUCAGUCCGG	mature miRNA	standard	MIMAT0015390	bmo-miR-3211																	bmo-miR-3211
888	bmo-miR-1175-5p	0.375024	43.4715	28.1485	63.6475	10.506	0.550035	49.0132	68.437	12.9642	58.7395	56.4936	75.7093	AAGUGGAGGUGUGAUCUCUUCA	mature miRNA	standard	MIMAT0013612	bmo-miR-1175-5p																	bmo-miR-1175-5p
1127	bmo-miR-2761*	0.375421	18.6933	14.7553	6.50552	5.69016	-1.52278	6.09556	34.9265	15.0577	10.5689	0.00229761	8.94534	CAUCGAGACGGUUCCAUACA	mature miRNA	standard	MIMAT0013634	bmo-miR-2761*																	bmo-miR-2761*
208	tca-miR-87b-3p	0.375962	2054.42	760.017	3946.05	2459.58	0.941682	1180.79	2563.44	2419.02	4152.23	1389.88	6296.05	GUGAGCAAAGAUUCAGGUGUGUUG	mature miRNA	standard	MIMAT0018769	tca-miR-87b-3p																								tca-miR-87b-3p
1047	dps-miR-2566a-1*	0.377639	13.18	14.6123	36.2373	23.5166	1.45912	28.8939	10.6453	0.000882262	48.0243	9.1582	51.5294	UUUAGAAACACAAAGCAUGUGU	mature miRNA	standard	MIMAT0012394,MIMAT0012400	dps-miR-2566a-1*							dps-miR-2566a-1*, dps-miR-2566b*
1829	tca-miR-3855-5p	0.378793	26.2084	7.66714	74.5081	65.8733	1.50737	20.8436	34.9899	22.7916	60.6031	16.6973	146.224	UUCGUCAGAUUUGUUAAAGGUUUCGC	mature miRNA	standard	MIMAT0018766	tca-miR-3855-5p																								tca-miR-3855-5p
43	dme-miR-2a-3p	0.378837	5946.85	632.475	5245.38	1105.2	-0.18108	5990.91	6556.15	5293.5	4499.73	4721.27	6515.13	UAUCACAGCCAGCUUUGAUGAGC	mature miRNA	standard	MIMAT0014308,MIMAT0009202,MIMAT0001485,MIMAT0007894,MIMAT0008414,MIMAT0008510,MIMAT0008607,MIMAT0000106,MIMAT0008672,MIMAT0008729,MIMAT0001200,MIMAT0012657,MIMAT0012658,MIMAT0008819,MIMAT0008853,MIMAT0008909,MIMAT0009006,MIMAT0009106,MIMAT0012696,MIMAT0018393,MIMAT0018427,MIMAT0015663,MIMAT0019095,MIMAT0019097,MIMAT0008353	dme-miR-2a-3p	dme-miR-2a-3p	dan-miR-2a	der-miR-2a	dgr-miR-2a	dmo-miR-2a	dpe-miR-2a	dps-miR-2a	dse-miR-2a	dsi-miR-2a	dvi-miR-2a	dwi-miR-2a	dya-miR-2a	aae-miR-2c	aga-miR-2	ame-miR-2		bmo-miR-2a				ngi-miR-2	nlo-miR-2	nvi-miR-2c	tca-miR-2a-3p, tca-miR-2b-3p, tca-miR-2c-3p	dpu-miR-2a, dpu-miR-2b	isc-miR-2a
1616	ame-miR-3717	0.378878	1024.69	590.558	1454.57	614.939	0.505406	584.606	1695.85	793.616	1119.92	2164.26	1079.53	UGAGAGAAAAAGAGAGUGUCGG	mature miRNA	standard	MIMAT0018512	ame-miR-3717															ame-miR-3717
1057	dps-miR-2568b	0.378971	21.8852	13.4335	12.6017	0.583704	-0.796343	10.0376	36.48	19.138	13.2449	12.1057	12.4543	GCAAACUUCCUCGGGUCAUGG	mature miRNA	standard	MIMAT0012408	dps-miR-2568b							dps-miR-2568b
515	dme-miR-307a-3p	0.379	5737.14	464.404	6540.62	1176.79	0.189096	6227.41	5303.86	5680.16	5872.68	7899.4	5849.79	UCACAACCUCCUUGAGUGAG	mature miRNA	standard	MIMAT0001519,MIMAT0004208,MIMAT0008434,MIMAT0008497,MIMAT0008562,MIMAT0000398,MIMAT0008665,MIMAT0008697,MIMAT0001257,MIMAT0012665,MIMAT0008811,MIMAT0008884,MIMAT0008953,MIMAT0009031,MIMAT0009054,MIMAT0012701,MIMAT0008389	dme-miR-307a-3p	dme-miR-307a-3p	dan-miR-307	der-miR-307	dgr-miR-307	dmo-miR-307	dpe-miR-307	dps-miR-307a	dse-miR-307	dsi-miR-307	dvi-miR-307	dwi-miR-307	dya-miR-307		aga-miR-307			bmo-miR-307							tca-miR-307-3p	dpu-miR-307	isc-miR-307
635	tca-miR-932-3p	0.379932	70.7315	20.8594	51.4034	22.8071	-0.46049	88.9762	75.2278	47.9906	66.9797	25.2251	62.0054	UGCAAGCAGUGCGGAAGUGAG	mature miRNA	standard	MIMAT0019132	tca-miR-932-3p																								tca-miR-932-3p
756	dme-miR-985-3p	0.380469	44.8827	16.1674	33.3512	14.8718	-0.428421	63.4184	33.6896	37.5401	23.0008	50.3933	26.6595	CAAAUGUUCCAAUGGUCGGGCA	mature miRNA	standard	MIMAT0005502	dme-miR-985-3p	dme-miR-985-3p
1255	bmo-miR-2845	0.381777	26.4637	20.2436	13.9723	7.99045	-0.921438	49.7122	12.7346	16.9441	20.2516	4.97819	16.6872	CCGUUGCCAGCUGCUGUGCGUA	mature miRNA	standard	MIMAT0013766	bmo-miR-2845																	bmo-miR-2845
365	cqu-miR-276*	0.381835	1323.72	1780.3	244.128	290.735	-2.43889	88.8604	3364.46	517.845	69.0997	579.736	83.5475	AGCGAGGUAUAGAGUUCCU	mature miRNA	standard	MIMAT0014392	cqu-miR-276*																		cqu-miR-276*
1103	bmo-miR-2734	0.381936	381.304	180.432	597.488	336.12	0.647968	271.692	589.552	282.668	488.911	974.476	329.077	UUUGUCGUGUCUGGUAGUCGC	mature miRNA	standard	MIMAT0012612	bmo-miR-2734																	bmo-miR-2734
527	aae-miR-308	0.382191	9.1474	8.39813	21.215	13.3726	1.21365	16.5272	0.00931808	10.9057	35.4854	19.1883	8.97146	CGCGGUAUAUUCUUGUGGCUUG	mature miRNA	standard	MIMAT0014260	aae-miR-308													aae-miR-308
723	dme-miR-978-5p	0.382696	56.4534	58.3088	19.2664	6.26381	-1.55098	31.8373	123.034	14.4895	12.069	22.2459	23.4842	UGCAAUCUACGCCACUGGCUUACG	mature miRNA	standard	MIMAT0020875	dme-miR-978-5p	dme-miR-978-5p
1574	bmo-miR-3408	0.383136	22.8855	18.1703	44.7335	27.4075	0.966924	36.2237	30.2424	2.19036	75.1567	21.9725	37.0714	CGACUAUCCGGUGUGAGUAGCG	mature miRNA	standard	MIMAT0015614	bmo-miR-3408																	bmo-miR-3408
331	aga-miR-263	0.383311	5688.01	577.24	4768.69	1273.77	-0.25433	6220.87	5074.81	5768.35	5420.11	5585.03	3300.95	UGUAAUGGCACUGGAAGAAUUCAC	mature miRNA	standard	MIMAT0001507	aga-miR-263														aga-miR-263
1459	bmo-miR-3306	0.383865	8.25588	14.0328	37.1958	32.3923	2.17165	24.4587	0.0111576	0.297789	60.4358	0.194983	50.9566	UAAUCGAUAGAUUUUGACGAGAGC	mature miRNA	standard	MIMAT0015494	bmo-miR-3306																	bmo-miR-3306
1339	api-miR-3050	0.384046	18.7337	22.7683	31.5269	4.69044	0.750946	44.0789	0.0103748	12.1119	35.8422	32.2035	26.5349	UGAGAUCUUGAUAAACUCGCCU	mature miRNA	standard	MIMAT0014791	api-miR-3050																api-miR-3050
876	dme-miR-1015-3p	0.384764	29.4509	18.5256	16.5575	9.60668	-0.830828	25.7804	13.0353	49.5369	5.73841	24.0881	19.8458	UCCUGGGACAUCUCUCUUGCAG	mature miRNA	standard	MIMAT0005028	dme-miR-1015-3p	dme-miR-1015-3p
1298	api-miR-3015b	0.388348	71.526	8.78563	46.1434	42.3604	-0.632342	63.4672	70.2188	80.892	88.683	3.96441	45.7829	CCGGACAUUGUGAGAACGGCUC	mature miRNA	standard	MIMAT0014753	api-miR-3015b																api-miR-3015b
840	dsi-miR-1001*	0.388675	23.8514	15.2751	14.195	14.1995	-0.748689	40.5226	20.5039	10.5277	9.44034	2.98297	30.1618	CGAUCCUUGGGUUUCUGCUCUCG	mature miRNA	standard	MIMAT0012507	dsi-miR-1001*									dsi-miR-1001*
340	dme-miR-263a-5p	0.389405	5705.69	943.619	4771.19	1258.77	-0.258051	6521.26	4672.16	5923.65	5387.16	5603.35	3323.06	GUUAAUGGCACUGGAAGAAUUCAC	mature miRNA	standard	MIMAT0008443,MIMAT0008506,MIMAT0008621,MIMAT0000319,MIMAT0008653,MIMAT0008761,MIMAT0001235,MIMAT0008768,MIMAT0008851,MIMAT0008919,MIMAT0009039,MIMAT0009114	dme-miR-263a-5p	dme-miR-263a-5p	dan-miR-263a	der-miR-263a	dgr-miR-263a	dmo-miR-263a	dpe-miR-263a	dps-miR-263a	dse-miR-263a	dsi-miR-263a	dvi-miR-263a	dwi-miR-263a	dya-miR-263a
555	der-miR-311c	0.39096	32.7351	16.7213	44.4532	6.42083	0.441452	13.6616	44.8706	39.673	37.1856	46.8168	49.3573	UAUUGCACAUUCACCAGCCUGA	mature miRNA	standard	MIMAT0008522	der-miR-311c			der-miR-311c
905	dme-miR-2280-3p	0.3911	18.364	16.8263	8.0098	3.64301	-1.19704	11.7156	5.87759	37.4988	9.61525	10.5743	3.83982	AAUUUACUUCCAAGCUAACUGA	mature miRNA	standard	MIMAT0011787	dme-miR-2280-3p	dme-miR-2280-3p
1301	api-miR-3017a	0.391424	64.158	18.9997	39.491	39.4871	-0.700106	65.0181	82.7131	44.7429	80.3741	1.5662	36.5327	CGGUCUGUCGCAGAACACGGCA	mature miRNA	standard	MIMAT0014752	api-miR-3017a																api-miR-3017a
976	dps-miR-2530	0.391597	61.1202	70.5859	145.668	111.493	1.25296	138.383	0.0110806	44.9668	258.754	35.8405	142.409	UAUUUCUGGAAGUUACAGUGGGC	mature miRNA	standard	MIMAT0012319	dps-miR-2530							dps-miR-2530
1664	ame-miR-3763	0.392555	2.11094	3.64564	100.747	114.458	5.57671	0.0113804	6.32057	0.000885836	225.204	0.0024954	77.0349	UUCGCAUUACUAAAAUAUCGGUGG	mature miRNA	standard	MIMAT0018536	ame-miR-3763															ame-miR-3763
334	aae-miR-263a	0.392925	5667.78	868.305	4762.68	1278.42	-0.251013	6442.08	4729	5832.28	5482.2	5519.19	3286.64	AAUGGCACUGGAAGAAUUCACGG	mature miRNA	standard	MIMAT0014289,MIMAT0014398	aae-miR-263a													aae-miR-263a					cqu-miR-263
2009	dme-miR-4978-5p	0.393199	77.1513	21.5242	58.9914	23.8234	-0.387185	61.428	68.3433	101.682	32.1518	77.6341	67.1883	GCCUGGAAAAGCUCUCUUUCU	mature miRNA	standard	MIMAT0020210	dme-miR-4978-5p	dme-miR-4978-5p
149	dan-miR-14	0.394891	113.787	78.0815	1054.64	1610.22	3.21234	56.183	82.5223	202.656	171.544	79.1777	2913.19	UCAGUCUUUUUCUCUCUCCUA	mature miRNA	standard	MIMAT0001503,MIMAT0004423,MIMAT0004196,MIMAT0008460,MIMAT0008498,MIMAT0008602,MIMAT0008632,MIMAT0008703,MIMAT0001219,MIMAT0008813,MIMAT0008848,MIMAT0008971,MIMAT0009043,MIMAT0009076,MIMAT0018389,MIMAT0015655	dan-miR-14		dan-miR-14	der-miR-14	dgr-miR-14	dmo-miR-14	dpe-miR-14	dps-miR-14	dse-miR-14	dsi-miR-14	dvi-miR-14	dwi-miR-14	dya-miR-14		aga-miR-14	ame-miR-14		bmo-miR-14				ngi-miR-14		nvi-miR-14
119	ame-miR-11	0.39847	2359.36	1404.38	5130.21	3354.37	1.12062	831.492	3593.93	2652.65	6411.01	1324.14	7655.49	CAUCACAGGCAGAGUUCUAGUU	mature miRNA	standard	MIMAT0018506	ame-miR-11															ame-miR-11
490	dme-miR-305-3p	0.398815	570.362	174.194	846.364	457.155	0.569401	370.299	652.376	688.412	615.801	1372.89	550.402	CGGCACAUGUUGAAGUACACUCA	mature miRNA	standard	MIMAT0020827	dme-miR-305-3p	dme-miR-305-3p
282	nvi-miR-190	0.399031	90.6495	89.4367	231.499	177.835	1.35263	192.605	53.9081	25.4351	266.198	38.872	389.427	AGAUAUGUUUGAUAUUCUUGGUUGUA	mature miRNA	standard	MIMAT0015673	nvi-miR-190																							nvi-miR-190
514	ame-miR-307	0.399243	3556.04	1026.45	5425.77	2581.1	0.609556	2372.7	4089.5	4205.92	5815.75	2671.87	7789.68	UCACAACCUUUUUGAGUGAGCGA	mature miRNA	standard	MIMAT0018509	ame-miR-307															ame-miR-307
219	dme-miR-92a-3p	0.399384	114.089	29.3031	194.457	118.395	0.769288	98.6073	95.7749	147.886	171.297	89.3541	322.721	CAUUGCACUUGUCCCGGCCUAU	mature miRNA	standard	MIMAT0008412,MIMAT0008493,MIMAT0008571,MIMAT0000334,MIMAT0008633,MIMAT0008763,MIMAT0001226,MIMAT0008785,MIMAT0008898,MIMAT0008979,MIMAT0008998,MIMAT0009111	dme-miR-92a-3p	dme-miR-92a-3p	dan-miR-92a	der-miR-92a	dgr-miR-92a	dmo-miR-92a	dpe-miR-92a	dps-miR-92a	dse-miR-92a	dsi-miR-92a	dvi-miR-92a	dwi-miR-92a	dya-miR-92a
1068	dps-miR-2573	0.400188	25.7271	20.9237	12.173	1.88036	-1.07961	18.7222	49.2545	9.2045	10.0707	13.6943	12.7539	UCUCAUCCCAUAACGGAGUCCCGA	mature miRNA	standard	MIMAT0012417	dps-miR-2573							dps-miR-2573
736	aae-miR-980	0.400594	15.9943	17.2297	26.2895	14.377	0.716926	34.8191	1.00688	12.157	15.5394	42.6201	20.7089	UAGCUGCCUAGUGAAGGGC	mature miRNA	standard	MIMAT0014236,MIMAT0014428	aae-miR-980													aae-miR-980					cqu-miR-980
499	dme-miR-306-3p	0.400891	61.2059	43.8591	149.726	157.757	1.29058	50.6849	23.5642	109.369	66.9891	331.641	50.5477	GGGGGUCACUCUGUGCCUGUGC	mature miRNA	standard	MIMAT0008495,MIMAT0000394,MIMAT0008805,MIMAT0009069	dme-miR-306-3p	dme-miR-306-3p		der-miR-306*					dse-miR-306*				dya-miR-306*
1989	dme-miR-4966-3p	0.402956	36.4596	33.2651	95.3712	83.9309	1.38726	65.1826	0.0117138	44.1843	186.155	20.6001	79.3588	UGUUCAACAUAUUUAGCACUCA	mature miRNA	standard	MIMAT0020191	dme-miR-4966-3p	dme-miR-4966-3p
228	tca-miR-92b-3p	0.403474	87.0173	27.7883	127.852	67.1436	0.555102	64.0766	79.0588	117.917	103.148	76.5602	203.848	AUUGCACUUGUCCCGGCCUG	mature miRNA	standard	MIMAT0008368	tca-miR-92b-3p																								tca-miR-92b-3p
366	aae-miR-276*	0.403908	955.505	1320.57	167.33	194.449	-2.51357	56.8925	2471.71	337.911	47.1514	391.67	63.1688	AGCGAGGUAUAGAGUUCCUAC	mature miRNA	standard	MIMAT0014222	aae-miR-276*													aae-miR-276*
102	dme-miR-9c-5p	0.404484	0.589066	1.01504	24.7327	38.6508	5.39185	0.00540921	1.76113	0.000654674	4.92408	0.00178336	69.2723	UCUUUGGUAUUCUAGCUGUAGA	mature miRNA	standard	MIMAT0014212,MIMAT0001530,MIMAT0014380,MIMAT0008456,MIMAT0008554,MIMAT0008606,MIMAT0000392,MIMAT0008683,MIMAT0008746,MIMAT0001213,MIMAT0008812,MIMAT0008924,MIMAT0008992,MIMAT0009112	dme-miR-9c-5p	dme-miR-9c-5p	dan-miR-9c	der-miR-9c	dgr-miR-9c	dmo-miR-9c	dpe-miR-9c	dps-miR-9c	dse-miR-9c		dvi-miR-9c	dwi-miR-9c	dya-miR-9c	aae-miR-9c-5p	aga-miR-9c				cqu-miR-9
426	ngi-miR-281	0.405411	1631.52	216.239	1230.27	750.868	-0.407244	1657.49	1403.47	1833.6	1158.17	518.049	2014.58	GUCAUGGACUUGCUCUCUUUG	mature miRNA	standard	MIMAT0018388	ngi-miR-281																					ngi-miR-281
367	aga-miR-276-5p	0.405519	1122.15	1604.41	160.368	198.864	-2.80681	43.7265	2965.93	356.798	29.7945	389.238	62.0706	AGCGAGGUAUAGAGUUCCUA	mature miRNA	standard	MIMAT0001509	aga-miR-276-5p														aga-miR-276-5p
2057	rmi-miR-5334	0.406734	19.9943	20.0635	41.2249	33.2895	1.04392	0.292759	40.4011	19.2891	30.5478	78.5429	14.5839	UGUUGGUUCAUCACCACCAGUCGGUGUG	mature miRNA	standard	MIMAT0021407	rmi-miR-5334																											rmi-miR-5334
1739	tca-miR-3814-5p	0.407057	18.3207	10.3243	14.3505	21.7211	-0.35237	19.9394	7.28264	27.7401	1.00405	39.4142	2.63337	UACAAUUUAGCGCUCUAUUC	mature miRNA	standard	MIMAT0018652	tca-miR-3814-5p																								tca-miR-3814-5p
1938	dme-miR-4914-5p	0.407273	267.739	233.921	108.569	43.0794	-1.30221	70.5081	526.18	206.528	95.3083	156.72	73.6795	GUGAGUGAGAGCGAGUUCCAAU	mature miRNA	standard	MIMAT0020507	dme-miR-4914-5p	dme-miR-4914-5p
571	isc-miR-315	0.407963	48.1612	33.9607	92.5786	74.737	0.942807	70.153	9.04774	65.283	178.049	39.5114	60.1757	UUUUGAUUGUUGCUCAGAAGGC	mature miRNA	standard	MIMAT0012698	isc-miR-315																										isc-miR-315
1160	bmo-miR-2778b	0.409831	17.9818	14.7023	153.826	143.927	3.09669	15.2947	33.8423	4.8085	165.587	4.37943	291.511	CAGAGUAGGCAAAAAAACAAUU	mature miRNA	standard	MIMAT0013676	bmo-miR-2778b																	bmo-miR-2778b
542	dme-miR-310-3p	0.411699	114.979	56.1258	167.024	78.8938	0.538677	50.2528	150.164	144.522	118.215	258.043	124.813	UAUUGCACACUUCCCGGCCUUU	mature miRNA	standard	MIMAT0000402,MIMAT0008779,MIMAT0008841	dme-miR-310-3p	dme-miR-310-3p							dse-miR-310	dsi-miR-310
1344	api-miR-3055	0.411987	53.0395	69.7147	15.4832	13.4942	-1.77636	133.539	13.0125	12.5674	24.759	0.00269654	21.6879	GCAGUUCGCGAUAAGCGGCCG	mature miRNA	standard	MIMAT0014798	api-miR-3055																api-miR-3055
446	ame-miR-282	0.41244	29.0178	34.2778	52.4824	40.9231	0.854896	66.8389	20.2137	0.000795448	39.268	19.7992	98.3799	GAUUUAGCCUCUCCUAGGCUUUGUCUGU	mature miRNA	standard	MIMAT0001484,MIMAT0018418,MIMAT0015693	ame-miR-282															ame-miR-282							nlo-miR-282	nvi-miR-282
374	dwi-miR-276b*	0.413072	647.537	874.26	134.048	161.51	-2.27221	44.6994	1650.22	247.692	31.0947	320.195	50.8543	AAGCGAGGUAUAGAGUUCCUACG	mature miRNA	standard	MIMAT0009018	dwi-miR-276b*											dwi-miR-276b*
837	dme-miR-1000-5p	0.413217	24.171	14.539	37.7877	22.0501	0.644638	25.9365	8.82985	37.7467	26.8963	63.1643	23.3024	AUAUUGUCCUGUCACAGCAGU	mature miRNA	standard	MIMAT0014297,MIMAT0010109,MIMAT0014326,MIMAT0014403,MIMAT0005520	dme-miR-1000-5p	dme-miR-1000-5p												aae-miR-1000	aga-miR-1000			bmo-miR-1000	cqu-miR-1000
743	dsi-miR-981	0.416367	25.1502	15.2052	34.3543	2.81131	0.449922	34.6821	7.61496	33.1535	36.4732	31.165	35.4247	UUCGUUGUCGACGAAACCUGC	mature miRNA	standard	MIMAT0012486	dsi-miR-981									dsi-miR-981
1984	dme-miR-4963-3p	0.418511	27.2832	24.5003	40.6304	13.0489	0.574546	26.1076	3.39191	52.3501	53.1858	27.1384	41.5672	AUUCUCUGCGGGCUGGAACCAG	mature miRNA	standard	MIMAT0020186	dme-miR-4963-3p	dme-miR-4963-3p
333	bmo-miR-263a	0.418912	5921.71	1067	5078.37	1090.73	-0.221651	6965.72	4833.11	5966.31	5713.32	5702.87	3818.91	AAUGGCACUGGAAGAAUUCAC	mature miRNA	standard	MIMAT0004200,MIMAT0012649,MIMAT0012692	bmo-miR-263a																	bmo-miR-263a								dpu-miR-263a	isc-miR-263a
1397	bmo-miR-3250	0.419423	34.971	18.4196	23.9358	9.13899	-0.546987	25.7077	56.1836	23.0218	13.5616	27.4486	30.7972	GUGCAGCACAGUACAGUACAG	mature miRNA	standard	MIMAT0015432	bmo-miR-3250																	bmo-miR-3250
1385	bmo-miR-3237	0.419504	0.399137	0.679677	40.5695	36.3663	6.66737	0.00512261	0.00832989	1.18396	51.4618	0.00178352	70.245	UCCAUAUGUUGUUUAAGUGGUCAC	mature miRNA	standard	MIMAT0015420	bmo-miR-3237																	bmo-miR-3237
1331	api-miR-3045b	0.421605	8.74545	9.49823	20.5777	16.192	1.23448	18.8505	7.38503	0.000783729	24.6011	2.75338	34.3787	GCCUGGUGUGCUCUUAUUCUGAA	mature miRNA	standard	MIMAT0014796	api-miR-3045b																api-miR-3045b
1260	bmo-miR-2851	0.422841	56.1776	36.7299	111.159	69.3615	0.984562	57.8155	92.0612	18.6562	148.802	31.1148	153.562	UGUGAUGACUGUAUUAGAGAGA	mature miRNA	standard	MIMAT0013783	bmo-miR-2851																	bmo-miR-2851
339	tca-miR-263a-5p	0.423771	5886.95	998.083	5015.34	1238.06	-0.231172	6589.57	4744.49	6326.78	5816.25	5640.41	3589.36	AAUGGCACUGGAAGAAUUCACGGG	mature miRNA	standard	MIMAT0010093	tca-miR-263a-5p																								tca-miR-263a-5p
1651	ame-miR-3750	0.426713	45.4306	40.4268	19.1609	20.8515	-1.2455	43.8088	86.6439	5.8391	41.3697	0.00279432	16.1102	UAAAGCUUCAUCAGCAGGACUG	mature miRNA	standard	MIMAT0018519	ame-miR-3750															ame-miR-3750
442	aae-miR-282	0.427255	29.253	15.5555	16.5883	13.9912	-0.818419	11.5327	35.5702	40.6561	19.2685	1.45083	29.0455	AAUCUAGCCUCUCCUAGGCUUUGUCUG	mature miRNA	standard	MIMAT0014311	aae-miR-282													aae-miR-282
1858	tca-miR-3870-3p	0.427316	36.1584	15.7524	25.5858	9.21338	-0.498991	19.9562	37.1003	51.4187	23.5722	35.6394	17.5457	AGCCACAAGUGCCCGGAAU	mature miRNA	standard	MIMAT0018833	tca-miR-3870-3p																								tca-miR-3870-3p
464	dme-miR-285-3p	0.428227	35.586	30.0379	18.8327	14.0951	-0.918067	13.7417	23.1758	69.8404	13.4921	34.8177	8.18828	UAGCACCAUUCGAAAUCAGUGC	mature miRNA	standard	MIMAT0008419,MIMAT0008514,MIMAT0008581,MIMAT0000356,MIMAT0008651,MIMAT0001249,MIMAT0008809,MIMAT0008888,MIMAT0008969,MIMAT0008984,MIMAT0009088	dme-miR-285-3p	dme-miR-285-3p	dan-miR-285	der-miR-285	dgr-miR-285	dmo-miR-285		dps-miR-285	dse-miR-285	dsi-miR-285	dvi-miR-285	dwi-miR-285	dya-miR-285
924	dme-miR-2494-5p	0.428334	10.0451	8.74481	18.4147	14.6058	0.874361	14.1009	0.00884319	16.0257	12.0465	35.1235	8.07425	GUAAGUGCACCAGAUUGGGAA	mature miRNA	standard	MIMAT0012202	dme-miR-2494-5p	dme-miR-2494-5p
1218	bmo-miR-2808d	0.428917	99.722	35.1239	118.763	23.2017	0.252098	139.77	74.1472	85.249	145.408	107.855	103.025	CCGGCGAGAAGCUCGGUGUGCU	mature miRNA	standard	MIMAT0015386	bmo-miR-2808d																	bmo-miR-2808d
1669	ame-miR-3768	0.429411	21.1547	13.5474	13.4901	6.34534	-0.649073	13.3911	36.7978	13.2751	13.3401	7.2211	19.9091	CCAACGACGGUCUCUCCAACCGU	mature miRNA	standard	MIMAT0018542	ame-miR-3768															ame-miR-3768
281	bmo-miR-190	0.429999	152.786	144.77	322.723	244.488	1.07878	317.347	95.9694	45.043	335.842	71.9395	560.386	AGAUAUGUUUGAUAUUCUUGGUU	mature miRNA	standard	MIMAT0009153	bmo-miR-190																	bmo-miR-190
299	dme-miR-210-5p	0.430253	95.7414	44.4213	67.396	54.7007	-0.506479	94.5825	51.9109	140.731	36.57	130.553	35.065	AGCUGCUGGCCACUGCACAAGAU	mature miRNA	standard	MIMAT0020816	dme-miR-210-5p	dme-miR-210-5p
1949	dme-miR-4942-3p	0.431631	177.228	128.386	94.8088	98.1208	-0.902511	47.4975	179.959	304.227	37.3759	208.105	38.9452	UCGAUGACAUCGCUGUUGGCAU	mature miRNA	standard	MIMAT0020150	dme-miR-4942-3p	dme-miR-4942-3p
461	dgr-miR-284	0.431944	1.37443	2.37475	21.6883	29.3739	3.98001	0.00591521	4.11656	0.00082708	9.94577	0.00220951	55.117	CAAAGUCAGCAACUUGAUUCCAGCAAUUG	mature miRNA	standard	MIMAT0008611,MIMAT0008977	dgr-miR-284				dgr-miR-284						dvi-miR-284
1347	bmo-miR-3203	0.431987	35.7094	25.2932	56.3155	29.8008	0.657229	56.4213	43.1862	7.52063	38.5862	90.7212	39.6392	AUGUCAGCUCAGUCAGUACACG	mature miRNA	standard	MIMAT0015380	bmo-miR-3203																	bmo-miR-3203
59	dme-miR-3-3p	0.433557	29.5684	31.4487	47.5162	27.2933	0.684365	65.7871	9.18418	13.7338	63.7957	16.0064	62.7465	UCACUGGGCAAAGUGUGUCUCA	mature miRNA	standard	MIMAT0008423,MIMAT0008538,MIMAT0008580,MIMAT0000108,MIMAT0008668,MIMAT0008698,MIMAT0001203,MIMAT0008836,MIMAT0008862,MIMAT0008957,MIMAT0009046,MIMAT0009074	dme-miR-3-3p	dme-miR-3-3p	dan-miR-3	der-miR-3	dgr-miR-3	dmo-miR-3	dpe-miR-3	dps-miR-3	dse-miR-3	dsi-miR-3	dvi-miR-3	dwi-miR-3	dya-miR-3
315	dps-miR-252*	0.433881	77.9143	41.301	52.9995	30.9797	-0.555908	52.9433	125.587	55.213	20.5985	56.071	82.3291	UCCUGCUGCCCAAGUGCUUAUUA	mature miRNA	standard	MIMAT0012262,MIMAT0012466	dps-miR-252*							dps-miR-252*		dsi-miR-252*
1588	bmo-miR-3421	0.434111	32.4829	37.0354	45.4725	21.8114	0.485316	2.37684	73.8388	21.233	70.5632	31.0355	34.8189	UCAAACGAAUUAAAUCAGAGGUCU	mature miRNA	standard	MIMAT0015629	bmo-miR-3421																	bmo-miR-3421
2027	isc-miR-5306	0.435041	60.6583	30.9002	40.0774	38.6803	-0.597919	81.3976	25.1445	75.4329	11.3304	84.0544	24.8472	AGAGUAUCACGUGACGCUCCUU	mature miRNA	standard	MIMAT0021376	isc-miR-5306																										isc-miR-5306
927	dme-miR-2495-5p	0.435247	21.106	19.9641	30.5517	18.2383	0.533597	11.8289	7.46852	44.0207	21.3636	51.5567	18.7348	UGGCACUUCAAUUGGGCUGACU	mature miRNA	standard	MIMAT0012204	dme-miR-2495-5p	dme-miR-2495-5p
607	bmo-miR-745*	0.435879	1023.59	363.169	765.365	684.018	-0.419417	1438.5	763.423	868.846	342.201	1554.51	399.384	CGGCUCAUCGUGUGGCAGUUUGCU	mature miRNA	standard	MIMAT0013625	bmo-miR-745*																	bmo-miR-745*
1698	ame-miR-3795	0.43596	20.7868	11.9396	13.9457	2.27596	-0.575849	34.5422	13.1045	14.7139	16.5737	12.6211	12.6423	GCGUCGACACGUUGGACGUGUU	mature miRNA	standard	MIMAT0018580	ame-miR-3795															ame-miR-3795
1832	tca-miR-3857-3p	0.437424	34.2685	26.0922	47.1365	6.21964	0.45996	39.0564	6.114	57.6352	40.1815	52.1647	49.0633	AGGUGUGGUGUCUCAAUGCUC	mature miRNA	standard	MIMAT0018775	tca-miR-3857-3p																								tca-miR-3857-3p
941	dps-miR-2503	0.437965	8.47653	10.0439	35.5271	38.8325	2.06738	20.0735	2.78545	2.57062	26.3924	2.0763	78.1126	AGGAUGCCGAGCAUAUUAUAU	mature miRNA	standard	MIMAT0012287	dps-miR-2503							dps-miR-2503
127	dme-miR-12-5p	0.438779	64.8726	24.2716	290.369	245.906	2.1622	48.4183	92.7479	53.4515	339.517	23.6002	507.988	UGAGUAUUACAUCAGGUACUGGU	mature miRNA	standard	MIMAT0014253,MIMAT0005527,MIMAT0001472,MIMAT0014395,MIMAT0008418,MIMAT0008531,MIMAT0008560,MIMAT0000117,MIMAT0008630,MIMAT0008762,MIMAT0001216,MIMAT0012638,MIMAT0008766,MIMAT0008852,MIMAT0008911,MIMAT0009017,MIMAT0012684,MIMAT0018420,MIMAT0015670	dme-miR-12-5p	dme-miR-12-5p	dan-miR-12	der-miR-12	dgr-miR-12	dmo-miR-12	dpe-miR-12	dps-miR-12	dse-miR-12	dsi-miR-12	dvi-miR-12	dwi-miR-12		aae-miR-12	aga-miR-12	ame-miR-12			cqu-miR-12				nlo-miR-12	nvi-miR-12		dpu-miR-12	isc-miR-12
1324	api-miR-3039	0.439157	21.5327	37.2833	449.721	457.756	4.38443	64.5837	0.0132621	0.00103988	915.112	0.00297108	434.047	AAAAACGUCAAAACACGGUGG	mature miRNA	standard	MIMAT0014777	api-miR-3039																api-miR-3039
1283	tca-miR-2944b-3p	0.44114	19.1555	1.91483	25.373	11.0116	0.405538	18.4066	21.3316	17.7283	19.4193	38.0797	18.6202	UAUCACAGCCGUAGUUGCCUUAC	mature miRNA	standard	MIMAT0018747	tca-miR-2944b-3p																								tca-miR-2944b-3p
489	tca-miR-305-3p	0.441299	14.9854	14.6853	36.7808	46.1304	1.2954	29.3613	0.00917926	15.5856	10.9708	90.0392	9.33233	CGACACCUGUUGGAGUGCACUA	mature miRNA	standard	MIMAT0019128	tca-miR-305-3p																								tca-miR-305-3p
1409	bmo-miR-3261	0.441437	531.018	271.238	334.957	207.325	-0.664784	218.155	674.891	700.008	281.117	159.863	563.891	UAGAAUUUAAGGAUAAGGUAGGGU	mature miRNA	standard	MIMAT0015445	bmo-miR-3261																	bmo-miR-3261
220	dme-miR-92a-5p	0.442422	20.0638	19.2579	30.1362	17.3937	0.586897	38.5992	0.156714	21.4356	21.0528	50.191	19.1647	AGGACGGGAAGGUGUCAACGUU	mature miRNA	standard	MIMAT0020802	dme-miR-92a-5p	dme-miR-92a-5p
373	dme-miR-276a-5p	0.442442	700.049	952.442	117.094	118.62	-2.57979	33.5758	1790.92	275.653	30.193	252.233	68.855	CAGCGAGGUAUAGAGUUCCUACG	mature miRNA	standard	MIMAT0008575,MIMAT0000336,MIMAT0020815,MIMAT0009007	dme-miR-276a-5p	dme-miR-276a-5p, dme-miR-276b-5p			dgr-miR-276a*							dwi-miR-276a*
967	dps-miR-2522b*	0.44296	262.655	343.071	68.191	47.67	-1.94552	45.8141	658.186	83.9646	50.3881	122.2	31.9846	AGAGCAGAGCAUUCUUCGUCA	mature miRNA	standard	MIMAT0012333	dps-miR-2522b*							dps-miR-2522b*
246	ngi-miR-100	0.443161	65.0331	39.5648	293.622	391.464	2.17471	46.0897	38.5016	110.508	98.3447	38.2103	744.31	UACCCGUAGAUCCGACUGUGGG	mature miRNA	standard	MIMAT0018402	ngi-miR-100																					ngi-miR-100
383	aae-miR-277	0.443761	2611.12	819.951	2068.88	800.285	-0.335821	3537.14	1977.29	2318.93	1994.53	1308.36	2903.74	UAAAUGCACUAUCUGGUACGAC	mature miRNA	standard	MIMAT0014211,MIMAT0014371	aae-miR-277													aae-miR-277					cqu-miR-277
575	tca-miR-316-3p	0.445914	302.299	80.324	441.746	195.92	0.54724	393.803	243.421	269.674	600.932	222.942	501.364	CCAGCAGAGAGGAUGAGGCUAG	mature miRNA	standard	MIMAT0018717	tca-miR-316-3p																								tca-miR-316-3p
1657	ame-miR-3756	0.44779	3894.25	1163.16	3183.42	670.42	-0.290767	5089.51	2766.09	3827.13	3915.05	3036.69	2598.52	CUGAUUUCUUUCAUAAGGAGGA	mature miRNA	standard	MIMAT0018527	ame-miR-3756															ame-miR-3756
181	ngi-miR-34	0.447856	5767.2	2721.2	7269.16	2033.85	0.333918	8639.5	3227.71	5434.39	6900.35	9462.18	5444.96	GGCAGUGUGGUUAGCUGGUUG	mature miRNA	standard	MIMAT0018390,MIMAT0018435	ngi-miR-34																					ngi-miR-34	nlo-miR-34
615	bmo-miR-750	0.448214	16463.5	605.591	18720.3	4022.64	0.185327	17116.3	15919.9	16354.4	15504	17426.1	23230.7	CCAGAUCUAUCUUUCCAGCU	mature miRNA	standard	MIMAT0013645	bmo-miR-750																	bmo-miR-750
1908	tca-miR-3895-3p	0.448619	60.4636	38.7064	39.1471	27.8002	-0.627162	45.5857	31.4037	104.402	16.3105	70.1031	31.0278	CGGAACCGGAAUCGCCUUG	mature miRNA	standard	MIMAT0018893	tca-miR-3895-3p																								tca-miR-3895-3p
1154	bmo-miR-2777*	0.449257	200.803	114.369	251.633	58.5206	0.325541	127.146	332.559	142.704	319.133	220.613	215.153	AGAGCGCAGGGGAGGUGCUUAG	mature miRNA	standard	MIMAT0013663	bmo-miR-2777*																	bmo-miR-2777*
1044	dps-miR-2565*	0.449328	6.88152	9.17306	13.2004	16.8773	0.939781	17.2959	3.34796	0.000721797	32.6372	2.25674	4.70719	GUGAAAUUUAUUUAUAGGCAGA	mature miRNA	standard	MIMAT0012392	dps-miR-2565*							dps-miR-2565*
1287	aae-miR-2945*	0.449429	889.871	344.295	1294.58	730.988	0.54081	565.057	1250.8	853.757	949.013	2134.28	800.435	AGCGGGUCCGUUUCUAGUGUCAUG	mature miRNA	standard	MIMAT0014315	aae-miR-2945*													aae-miR-2945*
1173	bmo-miR-2785	0.449981	142.579	156.006	51.6848	18.1686	-1.46395	36.0858	321.652	69.9999	44.5914	72.33	38.1328	UGCAGUGCGGAACGAGGCUAA	mature miRNA	standard	MIMAT0013681	bmo-miR-2785																	bmo-miR-2785
2063	dme-miR-5614*	0.450341	26.33	20.9163	15.0241	19.2696	-0.809427	5.65238	25.8604	47.4772	5.88746	37.1625	2.02231	GGCUAUUUCGCGGGUAAGA	mature miRNA	standard	MIMAT0022526	dme-miR-5614*	dme-miR-5614*
548	dps-miR-311*	0.45072	96.2118	70.3638	122.27	27.2753	0.345783	176.523	45.3971	66.7151	152.069	98.5409	116.2	AAGCUGGGGGAUGGGCAAUACU	mature miRNA	standard	MIMAT0012241	dps-miR-311*							dps-miR-311*
1782	tca-miR-3836a-5p	0.450837	28.9517	19.4444	14.16	10.5259	-1.03182	36.8802	6.79579	43.1792	5.231	25.7659	11.4833	AGGUCUACCUCUGCUUAAGUUAA	mature miRNA	standard	MIMAT0018704	tca-miR-3836a-5p																								tca-miR-3836a-5p
939	dme-miR-2501-5p	0.451029	23.7467	12.3189	14.9163	8.4742	-0.670833	27.9	9.88797	33.4522	18.025	5.32683	21.3972	GUAAGUUUGGAGUGCCUGGGCUA	mature miRNA	standard	MIMAT0012216	dme-miR-2501-5p	dme-miR-2501-5p
992	dps-miR-2540*	0.452298	30.5175	34.9611	12.4778	16.7078	-1.29027	2.6013	69.7302	19.221	5.92946	31.4679	0.0361561	UUCAGAUCGCCAGGUAUUAUAUG	mature miRNA	standard	MIMAT0012336	dps-miR-2540*							dps-miR-2540*
435	bmo-miR-282*	0.452844	18.8513	3.31373	95.0199	102.589	2.33357	22.6729	16.7755	17.1055	70.1929	7.12238	207.744	ACAUAGCCUGAUAGAGGUUACG	mature miRNA	standard	MIMAT0015234	bmo-miR-282*																	bmo-miR-282*
1708	tca-miR-3803-5p	0.453341	21.0934	11.9236	157.051	131.929	2.89637	22.3931	32.3139	8.57321	238.231	4.82564	228.097	GAAUAUUAAAAAUGGAGGUA	mature miRNA	standard	MIMAT0018622	tca-miR-3803-5p																								tca-miR-3803-5p
227	dme-miR-92b-3p	0.45406	242.278	133.712	346.657	146.042	0.516848	97.1749	360.522	269.136	461.194	182.201	396.575	AAUUGCACUAGUCCCGGCCUGC	mature miRNA	standard	MIMAT0008405,MIMAT0008543,MIMAT0008624,MIMAT0000358,MIMAT0008658,MIMAT0008756,MIMAT0001227,MIMAT0008774,MIMAT0008879,MIMAT0008962,MIMAT0008991,MIMAT0009120	dme-miR-92b-3p	dme-miR-92b-3p	dan-miR-92b	der-miR-92b	dgr-miR-92b	dmo-miR-92b	dpe-miR-92b	dps-miR-92b	dse-miR-92b	dsi-miR-92b	dvi-miR-92b	dwi-miR-92b	dya-miR-92b
345	nvi-miR-263b	0.45431	5653	1294.97	4699.82	1396.05	-0.26641	6967.57	4378.56	5612.86	5446.27	5563.96	3089.24	UUGGCACUGGAAGAAUUCAC	mature miRNA	standard	MIMAT0015703	nvi-miR-263b																							nvi-miR-263b
375	dgr-miR-276b*	0.4568	416.137	544.366	103.069	98.6513	-2.01345	40.7002	1040.46	167.255	39.2713	216.695	53.239	UAGCGAGGUAUAGAGUUCCUACG	mature miRNA	standard	MIMAT0008573	dgr-miR-276b*				dgr-miR-276b*
166	dme-miR-31b-5p	0.457881	16.2792	13.174	48.9183	59.9797	1.58734	2.57295	28.8471	17.4176	20.8103	8.15409	117.79	UGGCAAGAUGUCGGAAUAGCUG	mature miRNA	standard	MIMAT0008469,MIMAT0008481,MIMAT0008612,MIMAT0000389,MIMAT0008639,MIMAT0008823,MIMAT0008878,MIMAT0008972,MIMAT0009037,MIMAT0009104	dme-miR-31b-5p	dme-miR-31b-5p	dan-miR-31b	der-miR-31b	dgr-miR-31b	dmo-miR-31b			dse-miR-31b	dsi-miR-31b	dvi-miR-31b	dwi-miR-31b	dya-miR-31b
183	aga-miR-34	0.460556	5671.44	2927.33	7297.24	2029.21	0.363636	8702.11	2859.74	5452.48	6862.81	9508.48	5520.43	UGGCAGUGUGGUUAGCUGGU	mature miRNA	standard	MIMAT0005526,MIMAT0008364	aga-miR-34														aga-miR-34										tca-miR-34-5p
346	bmo-miR-263b*	0.460747	9.42716	1.4317	21.3396	17.3235	1.17864	8.76343	8.44777	11.0703	18.8301	5.40773	39.7811	GUGAAUUUCCCGAUGCCUUAG	mature miRNA	standard	MIMAT0015229	bmo-miR-263b*																	bmo-miR-263b*
1972	dme-miR-4956-3p	0.461032	34.3913	29.6274	45.2034	13.8017	0.394387	52.7773	0.213288	50.1833	48.5389	57.0316	30.0395	GCGGAUUGUCGCUGGGCAGCGG	mature miRNA	standard	MIMAT0020174	dme-miR-4956-3p	dme-miR-4956-3p
176	bmo-miR-34*	0.462823	883.565	378.572	1191.66	539.712	0.431567	497.77	1254.47	898.451	939.397	1811.31	824.274	AGCCACUAACGACACUGCUCCU	mature miRNA	standard	MIMAT0015228	bmo-miR-34*																	bmo-miR-34*
463	cqu-miR-285*	0.463163	15.047	16.0903	7.76553	8.86913	-0.954315	10.2615	32.9871	1.89221	5.86284	0.00215676	17.4316	ACUGGCUUCCAAAGGUGAGUAGA	mature miRNA	standard	MIMAT0014410	cqu-miR-285*																		cqu-miR-285*
184	dan-miR-34	0.465559	5486.55	2768.84	7038.26	1934.49	0.359321	8272.81	2735.45	5451.38	6733.83	9106.93	5274.04	UGGCAGUGUGGUUAGCUGGUUG	mature miRNA	standard	MIMAT0014245,MIMAT0004197,MIMAT0008439,MIMAT0008508,MIMAT0008619,MIMAT0008656,MIMAT0008715,MIMAT0001223,MIMAT0008787,MIMAT0008840,MIMAT0008955,MIMAT0008983,MIMAT0009081,MIMAT0015682	dan-miR-34		dan-miR-34	der-miR-34	dgr-miR-34	dmo-miR-34	dpe-miR-34	dps-miR-34	dse-miR-34	dsi-miR-34	dvi-miR-34	dwi-miR-34	dya-miR-34	aae-miR-34				bmo-miR-34						nvi-miR-34
777	dme-miR-989-5p	0.465853	151.307	109.166	64.6599	39.6043	-1.22653	30.5884	180.239	243.093	36.7243	47.2717	109.984	GGCCACUACCUUGCAGUCACGUG	mature miRNA	standard	MIMAT0020887	dme-miR-989-5p	dme-miR-989-5p
557	dme-miR-312-5p	0.466449	237.892	147.663	143.16	112.07	-0.732673	81.6878	375.194	256.794	63.2979	271.274	94.9091	UGGUUCGUCACAAGGGCAAUUCU	mature miRNA	standard	MIMAT0020838,MIMAT0015282	dme-miR-312-5p	dme-miR-312-5p								dsi-miR-312*
205	tca-miR-87a-3p	0.46813	1792.3	757.723	3857.87	2845.14	1.106	934.71	2371.27	2070.91	3941.54	971.813	6660.25	GUGAGCAAAGUUUCAGGUGUG	mature miRNA	standard	MIMAT0012707,MIMAT0008366	tca-miR-87a-3p																								tca-miR-87a-3p		isc-miR-87
342	dpu-miR-263b	0.47069	5546.94	899.508	4803.08	1359.99	-0.207732	6347.77	4573.71	5719.35	5007.93	6049.03	3352.3	CUUGGCACUGGAAGAAUUCACA	mature miRNA	standard	MIMAT0012650	dpu-miR-263b																									dpu-miR-263b
1891	tca-miR-3886-5p	0.473643	63.9237	60.8298	19.9296	7.33324	-1.68144	8.65161	129.097	54.0229	14.3192	28.2274	17.2422	UCACAGCGAGCUUUGACAG	mature miRNA	standard	MIMAT0018870	tca-miR-3886-5p																								tca-miR-3886-5p
1247	bmo-miR-2839*	0.474632	93.9138	62.4611	54.9625	17.0524	-0.77289	83.5338	160.915	37.293	73.9073	50.1383	40.8418	UCAAACAGAGCGCCAGCGCUAU	mature miRNA	standard	MIMAT0013754	bmo-miR-2839*																	bmo-miR-2839*
1903	tca-miR-3892-5p	0.475544	40.5305	9.54727	34.5064	38.7755	-0.232143	42.9107	30.0184	48.6625	10.1796	79.2228	14.1169	AACCCCUGGUGGAAAACCC	mature miRNA	standard	MIMAT0018884	tca-miR-3892-5p																								tca-miR-3892-5p
321	api-miR-252a	0.475963	3143.72	716.105	3983.42	1333.39	0.341535	2330.68	3680.72	3419.77	4994.82	2472.37	4483.08	CUAAGUACUAGUGCCGCGGGAG	mature miRNA	standard	MIMAT0014719	api-miR-252a																api-miR-252a
938	dme-miR-2501-3p	0.475969	17.1301	17.5463	7.52697	2.2171	-1.18639	7.71259	6.3033	37.3744	9.06395	8.53156	4.98541	ACUCUUGCAAUCAAACUUUCUU	mature miRNA	standard	MIMAT0012217	dme-miR-2501-3p	dme-miR-2501-3p
1362	bmo-miR-3215	0.475989	43.6127	28.4113	24.454	15.2261	-0.834679	13.3806	47.6964	69.7613	9.87092	40.2505	23.2406	UCUGUUCCCUCGCGCUGUCGCCGCG	mature miRNA	standard	MIMAT0015395	bmo-miR-3215																	bmo-miR-3215
30	dme-miR-1-5p	0.47673	22.0485	15.4685	17.5165	23.3261	-0.331963	10.9003	15.5369	39.7082	1.0667	44.212	7.2709	CCAUGCUUCCUUGCAUUCAAUA	mature miRNA	standard	MIMAT0020779	dme-miR-1-5p	dme-miR-1-5p
271	dme-miR-184-5p	0.47803	17.3389	16.2339	18.2526	4.55888	0.0740856	32.1937	0.00987356	19.8132	17.5284	14.0991	23.1302	CCUUAUCAUUCUCUCGCCCCG	mature miRNA	standard	MIMAT0008511,MIMAT0008566,MIMAT0000330,MIMAT0008821,MIMAT0008903,MIMAT0009121	dme-miR-184-5p	dme-miR-184-5p		der-miR-184*	dgr-miR-184*				dse-miR-184*	dsi-miR-184*			dya-miR-184*
372	dme-miR-276a-3p	0.479575	17097.1	3828.81	14989.1	2546.15	-0.189838	14592	21504.5	15194.8	13990.7	13093.5	17883.1	UAGGAACUUCAUACCGUGCUCU	mature miRNA	standard	MIMAT0006782,MIMAT0001480,MIMAT0014133,MIMAT0015232,MIMAT0014393,MIMAT0008455,MIMAT0008529,MIMAT0008576,MIMAT0000337,MIMAT0008654,MIMAT0008705,MIMAT0001239,MIMAT0012652,MIMAT0008791,MIMAT0008892,MIMAT0008943,MIMAT0009008,MIMAT0009117,MIMAT0010139,MIMAT0018406,MIMAT0018430,MIMAT0015687,MIMAT0008381	dme-miR-276a-3p	dme-miR-276a-3p	dan-miR-276a	der-miR-276a	dgr-miR-276a	dmo-miR-276a	dpe-miR-276a	dps-miR-276a	dse-miR-276a	dsi-miR-276a	dvi-miR-276a	dwi-miR-276a	dya-miR-276a		aga-miR-276-3p	ame-miR-276	api-miR-276	bmo-miR-276*	cqu-miR-276		lmi-miR-276	ngi-miR-276	nlo-miR-276	nvi-miR-276	tca-miR-276-3p	dpu-miR-276
711	dme-miR-973-3p	0.479868	356.536	86.818	540.506	306.324	0.600264	272.002	352.134	445.471	488.85	869.374	263.295	UCUGUUCAUUCUCCGACACAAG	mature miRNA	standard	MIMAT0020870	dme-miR-973-3p	dme-miR-973-3p
1842	tca-miR-3862-3p	0.481624	29.7913	23.063	18.357	15.5149	-0.698558	12.354	21.0784	55.9414	15.4017	35.137	4.53235	UUCAGGCGCUCUUUUGCAUGAC	mature miRNA	standard	MIMAT0018801	tca-miR-3862-3p																								tca-miR-3862-3p
1224	bmo-miR-2814	0.481802	29.0226	50.2563	241.738	267.997	3.05819	87.0536	0.013114	0.00101794	195.286	0.0029003	529.924	UACAAAUUCUGUGGUAGUAGGU	mature miRNA	standard	MIMAT0013723	bmo-miR-2814																	bmo-miR-2814
641	dme-miR-954-3p	0.481905	54.0505	29.2321	36.9862	35.2332	-0.547319	20.3239	72.0971	69.7305	5.6172	75.1066	30.2349	UUCACAUGCAACAUCCCUUAC	mature miRNA	standard	MIMAT0020846	dme-miR-954-3p	dme-miR-954-3p
175	dpu-miR-33	0.482291	10.2542	14.0499	17.241	21.1059	0.749629	4.48348	0.00848076	26.2706	8.10133	41.3763	2.24533	GUGCAUUGUAGUUGCAUUGCAC	mature miRNA	standard	MIMAT0012662	dpu-miR-33																									dpu-miR-33
2036	isc-miR-5315	0.483974	77.8568	40.8967	102.809	33.4325	0.401064	30.6756	103.177	99.7184	98.9612	137.998	71.4662	AACACAACAUCCGGACAAGCAC	mature miRNA	standard	MIMAT0021386	isc-miR-5315																										isc-miR-5315
2023	dme-miR-4986-5p	0.485263	16.905	17.2129	16.6796	5.40905	-0.0193705	34.4184	0.00919711	16.2875	13.2193	22.9128	13.9066	UGGGAUUCCCCAUUCUGCAUGGC	mature miRNA	standard	MIMAT0020223	dme-miR-4986-5p	dme-miR-4986-5p
1015	dps-miR-2550	0.486059	13.7828	11.6688	23.2991	20.3744	0.757408	23.0977	17.5565	0.694112	11.3458	46.8244	11.7271	UGACCUCCGCCUUCUUUUGCAG	mature miRNA	standard	MIMAT0012361	dps-miR-2550							dps-miR-2550
1884	tca-miR-3883-3p	0.486883	20.6954	19.4861	21.9927	11.0337	0.087715	0.0056065	23.3815	38.6991	9.97934	31.6738	24.3249	UCCAAACCUCUUUAACAGCAUCUUUG	mature miRNA	standard	MIMAT0018863	tca-miR-3883-3p																								tca-miR-3883-3p
1732	tca-miR-3811e-3p	0.487891	15.16	20.2795	10.6908	3.72977	-0.503899	38.1962	7.28314	0.0007455	14.3017	6.85258	10.9181	UAUGUACAACCGUGAGUGGAGACU	mature miRNA	standard	MIMAT0018665	tca-miR-3811e-3p																								tca-miR-3811e-3p
85	dme-miR-9a-5p	0.488936	1256.38	237.787	1027.58	612.595	-0.290024	1044.87	1513.76	1210.51	895.947	491.503	1695.29	UCUUUGGUUAUCUAGCUGUAUGA	mature miRNA	standard	MIMAT0014323,MIMAT0001526,MIMAT0001491,MIMAT0014748,MIMAT0004194,MIMAT0008458,MIMAT0008505,MIMAT0008589,MIMAT0000114,MIMAT0008670,MIMAT0008717,MIMAT0001211,MIMAT0012671,MIMAT0008800,MIMAT0008843,MIMAT0008929,MIMAT0009034,MIMAT0009070,MIMAT0010146,MIMAT0018405,MIMAT0018442,MIMAT0015697	dme-miR-9a-5p	dme-miR-9a-5p	dan-miR-9a	der-miR-9a	dgr-miR-9a	dmo-miR-9a	dpe-miR-9a	dps-miR-9a	dse-miR-9a	dsi-miR-9a	dvi-miR-9a	dwi-miR-9a	dya-miR-9a	aae-miR-9a	aga-miR-9a	ame-miR-9a	api-miR-9a	bmo-miR-9a			lmi-miR-9a	ngi-miR-9a	nlo-miR-9a	nvi-miR-9a		dpu-miR-9
1609	dme-miR-3644-3p	0.489358	245.838	228.579	161.773	170.017	-0.603732	479.102	22.2504	236.161	146.334	0.00318614	338.983	CAUAAACUAUAUUUAACCACUAU	mature miRNA	standard	MIMAT0018062	dme-miR-3644-3p	dme-miR-3644-3p
813	dme-miR-995-5p	0.491426	29.3881	18.9491	67.548	64.8763	1.20068	29.4241	48.3191	10.421	48.6376	14.228	139.779	CCCGAAUUAUGUGGGAGCUGCG	mature miRNA	standard	MIMAT0010206	dme-miR-995-5p	dme-miR-995-5p
1712	tca-miR-3804b-5p	0.491604	416.909	283.544	556.918	260.216	0.417733	135.297	702.347	413.081	438.268	855.312	377.174	UUGCACACAACAAUGUCCACAUUCUU	mature miRNA	standard	MIMAT0018626	tca-miR-3804b-5p																								tca-miR-3804b-5p
48	api-miR-2b	0.491844	4176.84	794.356	3499.03	1449.45	-0.255454	3291.82	4828.04	4410.65	3194.18	2226.26	5076.66	UAUCACAGCCAGCUUUGUAUGAGCA	mature miRNA	standard	MIMAT0014821	api-miR-2b																api-miR-2b
1710	tca-miR-3804a-5p	0.493269	172.521	115.342	234.563	117.373	0.443208	56.6143	287.29	173.658	185.272	368.544	149.874	UGGCACACAUCAAUGUCCACGUUUUU	mature miRNA	standard	MIMAT0018624	tca-miR-3804a-5p																								tca-miR-3804a-5p
311	dpu-miR-219	0.493995	31.5388	13.5985	56.1637	93.9173	0.832511	18.3009	45.4712	30.8443	2.41193	164.609	1.47057	UGAUUGUCCAAACGCAAUUCUU	mature miRNA	standard	MIMAT0012645,MIMAT0012690	dpu-miR-219																									dpu-miR-219	isc-miR-219
1128	bmo-miR-2761	0.494366	22.294	16.952	15.8095	13.7261	-0.495862	27.0315	36.3733	3.47722	24.7163	0.00237472	22.71	UGUGUGGAACCGUCGUCGAUGGA	mature miRNA	standard	MIMAT0013635	bmo-miR-2761																	bmo-miR-2761
675	dme-miR-965-3p	0.496399	50.8849	45.3898	127.157	130.912	1.32131	46.2753	98.4036	7.9757	91.1309	18.031	272.31	UAAGCGUAUAGCUUUUCCCCUU	mature miRNA	standard	MIMAT0014744,MIMAT0010126,MIMAT0005480,MIMAT0012250,MIMAT0012472,MIMAT0010095	dme-miR-965-3p	dme-miR-965-3p						dps-miR-965		dsi-miR-965*							api-miR-965	bmo-miR-965*							tca-miR-965-3p
98	bmo-miR-9c*	0.496525	1270.45	295.904	1544.05	524.219	0.281388	1117.23	1082.56	1611.54	1368.24	1130.34	2133.58	UCUUUGGUAUCCUAGCUG	mature miRNA	standard	MIMAT0015302	bmo-miR-9c*																	bmo-miR-9c*
335	bmo-miR-263a*	0.496755	24.9434	8.06902	46.3369	31.4181	0.893505	31.1363	15.8182	27.8756	77.1067	14.3084	47.5957	CGUGAUCUCUUAGUGGCAUCAC	mature miRNA	standard	MIMAT0015230	bmo-miR-263a*																	bmo-miR-263a*
361	dme-miR-275-5p	0.497027	37.7371	27.1918	25.1684	19.8539	-0.584367	23.217	20.8876	69.1066	14.5482	48.0736	12.8834	CGCGCUAAUCAGUGACCGGGGCU	mature miRNA	standard	MIMAT0020801	dme-miR-275-5p	dme-miR-275-5p
204	api-miR-87a	0.497459	1377.85	599.424	3475.33	2868.34	1.33473	690.305	1790.66	1652.6	3465.51	611.916	6348.56	GUGAGCAAAGUUUCAGGUGUGC	mature miRNA	standard	MIMAT0014739	api-miR-87a																api-miR-87a
264	isc-miR-137	0.498214	14.3832	11.4464	22.4486	14.5881	0.642236	1.41301	18.666	23.0707	20.4245	37.9431	8.97822	UAUUGCUUGAGAAUACACGUCG	mature miRNA	standard	MIMAT0012687	isc-miR-137																										isc-miR-137
506	bmo-miR-306a*	0.498834	119.483	50.7147	92.9594	49.7841	-0.36213	177.171	81.9188	99.3588	62.6508	150.416	65.8113	CAGAGCCGCCUCGUGCCUCAG	mature miRNA	standard	MIMAT0015303	bmo-miR-306a*																	bmo-miR-306a*
380	dme-miR-277-3p	0.500004	2240.24	705.604	1838.42	743.967	-0.285186	3052.58	1779.65	1888.5	1703.05	1171.44	2640.78	UAAAUGCACUAUCUGGUACGACA	mature miRNA	standard	MIMAT0001510,MIMAT0001481,MIMAT0014722,MIMAT0004203,MIMAT0008407,MIMAT0008517,MIMAT0008556,MIMAT0000338,MIMAT0008685,MIMAT0008702,MIMAT0001241,MIMAT0008794,MIMAT0008946,MIMAT0009040,MIMAT0009099,MIMAT0018400,MIMAT0018431,MIMAT0015683,MIMAT0008382	dme-miR-277-3p	dme-miR-277-3p	dan-miR-277	der-miR-277	dgr-miR-277	dmo-miR-277	dpe-miR-277	dps-miR-277	dse-miR-277		dvi-miR-277	dwi-miR-277	dya-miR-277		aga-miR-277	ame-miR-277	api-miR-277	bmo-miR-277				ngi-miR-277	nlo-miR-277	nvi-miR-277	tca-miR-277-3p
217	aae-miR-92a*	0.500181	125.066	105.901	158.934	59.2935	0.345734	247.341	62.6228	65.2356	219.852	101.411	155.54	CGGUACGGACAGGGGCAACAUU	mature miRNA	standard	MIMAT0015369	aae-miR-92a*													aae-miR-92a*
17	aae-let-7	0.50023	392.761	229.849	1361.31	1505.97	1.79328	210.838	316.367	651.08	879.138	155.483	3049.32	UGAGGUAGUUGGUUGUAUAGU	mature miRNA	standard	MIMAT0014299,MIMAT0001495,MIMAT0014709,MIMAT0014366	aae-let-7													aae-let-7	aga-let-7		api-let-7		cqu-let-7
277	dme-miR-190-3p	0.503802	99.1268	29.7488	132.338	67.182	0.416885	84.3263	79.6812	133.373	97.0551	90.1493	209.811	CCCAGGAAUCAAACAUAUUAUU	mature miRNA	standard	MIMAT0020848	dme-miR-190-3p	dme-miR-190-3p
775	dme-miR-989-3p	0.504398	11.9135	19.2819	7.9242	6.18721	-0.588265	34.1602	0.0103333	1.57012	14.2178	1.84913	7.70571	UGUGAUGUGACGUAGUGGAAC	mature miRNA	standard	MIMAT0005506	dme-miR-989-3p	dme-miR-989-3p
1746	tca-miR-3818-3p	0.505834	13.5823	11.9319	25.9509	34.4061	0.93406	22.4161	0.00877756	18.3219	5.95734	65.6793	6.21602	GAACAUCUGCGGAGCUAAA	mature miRNA	standard	MIMAT0018661	tca-miR-3818-3p																								tca-miR-3818-3p
25	tca-miR-iab-8-3p	0.506197	20.8392	4.20988	20.3872	26.2748	-0.0316357	21.7967	16.2331	24.4879	7.75446	50.5925	2.81483	AGGAUACAUUCAGUAUACG	mature miRNA	standard	MIMAT0018699	tca-miR-iab-8-3p																								tca-miR-iab-8-3p
688	dme-miR-967-5p	0.506274	24.5526	21.2458	27.7514	9.15637	0.176683	33.7549	0.256971	39.646	18.3674	36.6618	28.2251	AGAGAUACCUCUGGAGAAGCG	mature miRNA	standard	MIMAT0005482	dme-miR-967-5p	dme-miR-967-5p
1750	tca-miR-3820-5p	0.506374	27.3947	23.9779	24.6517	8.18894	-0.152211	37.5533	0.0096935	44.621	17.4132	33.5399	23.0019	CUUGCCAAGCCGUUACAGC	mature miRNA	standard	MIMAT0018666	tca-miR-3820-5p																								tca-miR-3820-5p
513	nvi-miR-307	0.506653	33.757	10.5602	45.5239	20.9783	0.431436	40.533	39.1487	21.5894	43.7953	25.4634	67.313	UCACAACCUUUUUGAGUGAG	mature miRNA	standard	MIMAT0015694	nvi-miR-307																							nvi-miR-307
1836	tca-miR-3859-3p	0.506825	33.7654	23.938	43.8824	17.5667	0.378097	59.731	12.5748	28.9903	46.5072	25.1509	59.989	GAAGAGGUGUGCUCGUUGUGGG	mature miRNA	standard	MIMAT0018791	tca-miR-3859-3p																								tca-miR-3859-3p
776	tca-miR-989-5p	0.50717	28.5826	15.64	20.4365	13.1229	-0.483989	14.6609	25.5812	45.5059	14.6381	35.4599	11.2116	CGCCACUAGGUCGCAUAACAC	mature miRNA	standard	MIMAT0018822	tca-miR-989-5p																								tca-miR-989-5p
1558	bmo-miR-3393	0.508121	1992.62	334.835	1692.78	613.798	-0.235274	2361.6	1708.11	1908.16	2148.96	1934.44	994.931	UAGGAGGAGAUUUAUCUGGAUAA	mature miRNA	standard	MIMAT0015597	bmo-miR-3393																	bmo-miR-3393
480	dme-miR-303-3p	0.508305	15.7505	19.8906	31.3152	44.7386	0.991461	0.00439725	9.14328	38.1039	2.87977	82.8841	8.18158	CUAGUUUCCUCUAAAAUCCUAA	mature miRNA	standard	MIMAT0020824	dme-miR-303-3p	dme-miR-303-3p
1742	tca-miR-3816-3p	0.508353	51.8203	31.0911	42.2679	53.0021	-0.293955	56.5139	18.6492	80.2976	1.73518	102.246	22.8221	UUGCUGCCAUUCAUACCUUAC	mature miRNA	standard	MIMAT0018657	tca-miR-3816-3p																								tca-miR-3816-3p
1196	bmo-miR-2797a	0.50908	1.3336	2.29992	17.7865	25.3159	3.73738	0.00603467	3.98933	0.00544718	6.587	0.00200787	46.7705	AUAAGUAGGUUUUAUUCGACUU	mature miRNA	standard	MIMAT0013698	bmo-miR-2797a																	bmo-miR-2797a
544	dan-miR-310	0.509992	101.247	93.4011	121.089	26.0336	0.258187	84.8803	201.75	17.1112	127.701	92.3869	143.179	UAUUGCACACCUCCCGGCCUAU	mature miRNA	standard	MIMAT0008425	dan-miR-310		dan-miR-310
276	bmo-miR-190*	0.511015	31.5455	16.8879	78.2094	65.7843	1.30991	39.8658	42.6588	12.1118	78.8493	12.1076	143.672	CCCGGGAAUCAAACAUAUUACUCU	mature miRNA	standard	MIMAT0015287	bmo-miR-190*																	bmo-miR-190*
1690	ame-miR-3789	0.511258	966.886	637.847	1262.62	570.045	0.385003	709.66	1693.18	497.817	1874.61	746.731	1166.53	AUCUGGUGCUCGGUGAGGUGAG	mature miRNA	standard	MIMAT0018568	ame-miR-3789															ame-miR-3789
1006	dps-miR-2546*	0.512436	12.4806	17.491	8.94605	4.95368	-0.480368	32.4742	0.00849714	4.95922	7.41375	14.4848	4.93957	GUGAGUGGGAGUCCCAGAGUUAC	mature miRNA	standard	MIMAT0012352	dps-miR-2546*							dps-miR-2546*
1285	tca-miR-2944c-3p	0.512493	32.5309	9.26472	25.8415	18.9661	-0.33212	29.5133	25.1512	42.9282	5.79531	43.5017	28.2275	UAUCACAGCCAGUAGUUACC	mature miRNA	standard	MIMAT0018811	tca-miR-2944c-3p																								tca-miR-2944c-3p
45	isc-miR-2b	0.513214	4421.56	1165.67	3734.92	1307.22	-0.243477	3464.93	5719.9	4079.85	3666.35	2463.34	5075.08	UAUCACAGCCACCUUUGAUGAGC	mature miRNA	standard	MIMAT0012697	isc-miR-2b																										isc-miR-2b
1092	bmo-miR-2733a*	0.516205	145.721	75.7378	203.401	112.073	0.481116	58.2822	188.022	190.86	165.629	329.48	115.095	AGUCAUCACACUCUCAGUUGAUA	mature miRNA	standard	MIMAT0015593	bmo-miR-2733a*																	bmo-miR-2733a*
563	dse-miR-313	0.516598	15.2112	10.0122	30.2908	21.5482	0.99374	5.10546	25.1272	15.4011	36.2401	6.39288	48.2393	UAUUGCACUUUUCACAGCCUUA	mature miRNA	standard	MIMAT0008831,MIMAT0008874	dse-miR-313								dse-miR-313	dsi-miR-313
207	api-miR-87b	0.517685	695.477	376.852	2588.42	2518.75	1.89599	302.421	1053.71	730.306	2323.58	212.545	5229.12	GUGAGCAAAGUUUCAGGCGUGU	mature miRNA	standard	MIMAT0014738	api-miR-87b																api-miR-87b
1401	bmo-miR-3254	0.519326	160.728	140.171	1264.73	1124.79	2.97613	320.231	57.1662	104.788	1560.76	21.5305	2211.9	GCGGACGAACUUAAAGAAGAG	mature miRNA	standard	MIMAT0015437	bmo-miR-3254																	bmo-miR-3254
1626	ame-miR-3726	0.51972	38.0194	20.5578	128.452	106.65	1.75642	39.3344	57.8882	16.8357	220.385	11.5238	153.446	AACGAGUGGUGGAUGCCAGCGU	mature miRNA	standard	MIMAT0018593	ame-miR-3726															ame-miR-3726
1808	tca-miR-3848-5p	0.520955	521.222	259.147	395.628	188.339	-0.397752	408.82	337.252	817.593	300.933	273.429	612.522	GUAGCGGUAUAUAAGGUUA	mature miRNA	standard	MIMAT0018744	tca-miR-3848-5p																								tca-miR-3848-5p
65	dme-miR-6-1-5p	0.521289	15.5023	13.5666	19.3135	19.9992	0.317127	25.2552	0.00922575	21.2425	9.8385	42.2893	5.81271	AGGGAAUAGUUGCUGUGCUGUA	mature miRNA	standard	MIMAT0020787	dme-miR-6-1-5p	dme-miR-6-1-5p
182	api-miR-34	0.523746	4479.13	2633.88	5578.94	2007.5	0.316773	7239.45	1993.16	4204.78	5197.21	7749.9	3789.72	UGGCAGUGUGAUUAGCUGGUU	mature miRNA	standard	MIMAT0014733	api-miR-34																api-miR-34
314	aae-miR-252*	0.524014	75.3657	16.4872	86.9445	21.1316	0.206186	58.3423	76.4964	91.2585	65.868	86.8349	108.131	CUGCUGCCCAAGUGCUUAUCG	mature miRNA	standard	MIMAT0014217	aae-miR-252*													aae-miR-252*
1995	dme-miR-4969-5p	0.525343	35.6289	17.0893	33.2735	29.0384	-0.0986725	18.3963	52.5711	35.9192	54.5624	0.194338	45.0639	CGGUAAAUUGAAUGAUGAGUGGGA	mature miRNA	standard	MIMAT0020195	dme-miR-4969-5p	dme-miR-4969-5p
877	dme-miR-1016-3p	0.525482	21.4723	17.5644	18.4371	17.0465	-0.219861	4.39216	20.5406	39.484	0.00928333	33.6423	21.6598	UUCACCUCUCUCCAUACUUAG	mature miRNA	standard	MIMAT0005029	dme-miR-1016-3p	dme-miR-1016-3p
387	dme-miR-278-5p	0.526082	332.343	175.013	588.947	414.465	0.825465	455.574	132.018	409.436	998.222	169.48	599.138	CCGGAUGAUGGUUCACAACGACC	mature miRNA	standard	MIMAT0020805	dme-miR-278-5p	dme-miR-278-5p
1720	tca-miR-3807-5p	0.527891	56.4409	29.9187	87.2059	50.2003	0.627684	89.0501	50.0159	30.2567	130.829	32.3364	98.4519	AUGGCGAUGAUGUGCGGCCA	mature miRNA	standard	MIMAT0018636	tca-miR-3807-5p																								tca-miR-3807-5p
1821	tca-miR-3851f-5p	0.529233	15.5862	14.2441	16.7443	26.311	0.1034	1.31932	15.6319	29.8074	0.00957387	47.0714	3.15193	CGUUGAUUUGGAGUCGUA	mature miRNA	standard	MIMAT0018784	tca-miR-3851f-5p																								tca-miR-3851f-5p
115	tca-miR-11-3p	0.529352	11143.5	3341.85	12767	2457.02	0.196215	7287.46	12944.7	13198.4	15357.2	10469.4	12474.4	CAUCACAGGCAGAGUUCUAGCU	mature miRNA	standard	MIMAT0018855	tca-miR-11-3p																								tca-miR-11-3p
595	dme-miR-318-5p	0.530434	256.116	110.326	358.897	210.145	0.486774	138.546	357.386	272.415	277.148	597.632	201.911	GGAUACACACAGUUCAGUUUUG	mature miRNA	standard	MIMAT0020844	dme-miR-318-5p	dme-miR-318-5p
2038	rmi-miR-5316b	0.531385	85.9421	40.0519	64.6479	22.9216	-0.410761	48.4168	128.115	81.2943	38.4318	80.9084	74.6035	UCACCGGGGCCUUUUCGACGAG	mature miRNA	standard	MIMAT0021388	rmi-miR-5316b																											rmi-miR-5316b
1770	tca-miR-3830-5p	0.532581	75.9966	49.3051	44.4677	8.78546	-0.773175	124.214	25.6719	78.1034	44.046	53.4564	35.9007	CUCGGUGCGGCACCGGCAU	mature miRNA	standard	MIMAT0018690	tca-miR-3830-5p																								tca-miR-3830-5p
1144	bmo-miR-2771*	0.532804	33.7805	27.5662	79.7828	73.1129	1.23989	54.8895	43.8586	2.59349	76.306	8.47033	154.572	UAACAUUACGAGGAUGGGUUUAGUUA	mature miRNA	standard	MIMAT0013654	bmo-miR-2771*																	bmo-miR-2771*
229	dme-miR-92b-5p	0.532977	17.0684	17.379	15.9357	13.2764	-0.0990657	34.7505	0.00932817	16.4454	6.84987	31.172	9.78529	AGGCCGUGCCCAGUGCUUAUUUG	mature miRNA	standard	MIMAT0020819	dme-miR-92b-5p	dme-miR-92b-5p
1855	tca-miR-3868-5p	0.533463	89.8912	52.0294	55.3157	14.5086	-0.700492	32.1845	133.219	104.27	38.5626	63.7064	63.6779	ACCAGCACCAGUAUGUAUU	mature miRNA	standard	MIMAT0018828	tca-miR-3868-5p																								tca-miR-3868-5p
1370	bmo-miR-3223*	0.533515	22.7229	12.2244	68.108	52.8653	1.58368	34.4561	10.0603	23.6524	97.639	7.07505	99.6099	CUCUCUGGGGAGGAUAAUUUG	mature miRNA	standard	MIMAT0015404	bmo-miR-3223*																	bmo-miR-3223*
148	dme-miR-14-5p	0.533591	119.407	56.629	89.0395	37.2493	-0.423373	118.238	63.3717	176.612	59.8247	130.985	76.3085	GGGAGCGAGACGGGGACUCACU	mature miRNA	standard	MIMAT0020798	dme-miR-14-5p	dme-miR-14-5p
1415	bmo-miR-3267a	0.533627	21.6063	31.3593	19.013	6.78633	-0.184465	3.69203	57.8162	3.3106	18.1851	12.6786	26.1753	UGGCUUUGAGCUCGUCCACCCAUU	mature miRNA	standard	MIMAT0015451	bmo-miR-3267a																	bmo-miR-3267a
77	cqu-miR-8	0.533723	3911.97	1186.94	3177.07	1934.06	-0.3002	5282.41	3210.33	3243.17	3229.55	1217.3	5084.36	UAAUACUGUCAGGUAAAGAUGU	mature miRNA	standard	MIMAT0014409	cqu-miR-8																		cqu-miR-8
211	cqu-miR-92	0.535535	280.229	95.9269	389.127	179.947	0.473634	184.388	376.241	280.058	481.59	181.747	504.044	AUUGCACUUGUCCCGGCCU	mature miRNA	standard	MIMAT0014399	cqu-miR-92																		cqu-miR-92
882	aga-miR-1174	0.53618	15.6818	17.1788	7.36702	5.14486	-1.08994	35.4528	4.40321	7.18934	12.5974	2.31221	7.19142	UCAGAUCUACUUCAUACCCAUG	mature miRNA	standard	MIMAT0005524	aga-miR-1174														aga-miR-1174
177	aae-miR-34*	0.536379	36.937	11.0761	63.8087	46.9625	0.788688	48.1111	36.7383	25.9616	22.6134	114.946	53.8666	CAACCACUAUCCGCCCUGCCGCC	mature miRNA	standard	MIMAT0014246	aae-miR-34*													aae-miR-34*
655	dps-miR-959	0.536803	114.806	126.271	39.2544	61.0737	-1.54827	2.92648	251.719	89.7722	4.21253	109.776	3.77484	UUGUCAUCGCGGGUAUUAUGCA	mature miRNA	standard	MIMAT0012258	dps-miR-959							dps-miR-959
787	dme-miR-991-5p	0.53705	401.656	243.202	240.084	118.402	-0.742419	122.377	566.785	515.805	156.285	375.538	188.43	UUUCCCAACUACACCUAUUAAU	mature miRNA	standard	MIMAT0020890	dme-miR-991-5p	dme-miR-991-5p
651	dme-miR-958-5p	0.537638	44.2288	33.9754	25.5248	30.5118	-0.793085	60.7201	66.8108	5.15531	59.7295	1.10836	15.7365	AGUAGAAUAGCAGGCUUAUCACA	mature miRNA	standard	MIMAT0020852,MIMAT0012231,MIMAT0012445	dme-miR-958-5p	dme-miR-958-5p						dps-miR-958		dsi-miR-958
587	bmo-miR-317	0.538415	2240.12	600.162	1915.86	467.412	-0.225583	2763.64	1585.12	2371.61	1511.55	1808.39	2427.65	AGUGAACACAGCUGGUGGUAUC	mature miRNA	standard	MIMAT0007906	bmo-miR-317																	bmo-miR-317
526	bmo-miR-308	0.541588	27.2107	20.023	28.3348	25.8474	0.0583973	40.906	36.4953	4.23089	50.6282	0.00252501	34.3736	AAUCACAGGAUAAUACUGCGAG	mature miRNA	standard	MIMAT0013605	bmo-miR-308																	bmo-miR-308
330	ame-miR-263	0.543115	5962.8	1130.03	5298.3	1212.34	-0.17046	6977.32	4744.89	6166.19	5855.41	6131.94	3907.54	GUAAAUGGCACUGGAAGAAUUCAC	mature miRNA	standard	MIMAT0001479	ame-miR-263															ame-miR-263
143	dme-miR-13b-3p	0.544657	118.336	67.374	309.223	328.217	1.38576	42.2888	170.568	142.151	204.867	45.8709	676.93	UAUCACAGCCAUUUUGACGAGU	mature miRNA	standard	MIMAT0001502,MIMAT0014368,MIMAT0008426,MIMAT0008484,MIMAT0008605,MIMAT0000119,MIMAT0008636,MIMAT0008711,MIMAT0001218,MIMAT0008816,MIMAT0008845,MIMAT0008938,MIMAT0008990,MIMAT0009056,MIMAT0008360	dme-miR-13b-3p	dme-miR-13b-3p	dan-miR-13b	der-miR-13b	dgr-miR-13b	dmo-miR-13b	dpe-miR-13b	dps-miR-13b	dse-miR-13b	dsi-miR-13b	dvi-miR-13b	dwi-miR-13b	dya-miR-13b		aga-miR-13b				cqu-miR-13						tca-miR-13b-3p
92	tca-miR-9b-3p	0.544841	135.594	157.508	192.446	123.139	0.505162	316.677	59.7318	30.3729	273.933	50.7908	252.614	AUAAAGCUAGAUUACCAAAGCA	mature miRNA	standard	MIMAT0019135	tca-miR-9b-3p																								tca-miR-9b-3p
401	api-miR-279b	0.546006	5131.35	996.307	7094.25	4073.06	0.467313	4150.18	5101.72	6142.14	5168.43	4341.21	11773.1	UGACUAGAUCUACACUCAUCA	mature miRNA	standard	MIMAT0014725	api-miR-279b																api-miR-279b
696	dme-miR-969-3p	0.546297	23.6725	16.9682	31.0561	16.3876	0.391669	23.8998	6.59177	40.5258	16.9144	49.0156	27.2384	AACUUGACACGUUGAGCUCGU	mature miRNA	standard	MIMAT0020866,MIMAT0012276,MIMAT0012480	dme-miR-969-3p	dme-miR-969-3p						dps-miR-969		dsi-miR-969
1266	bmo-miR-2857	0.546834	43.7863	16.546	34.8879	11.2705	-0.32775	59.5635	45.2293	26.566	41.3668	21.8739	41.4231	UGAUGGGACACAUACGGAACAU	mature miRNA	standard	MIMAT0013796	bmo-miR-2857																	bmo-miR-2857
317	dme-miR-252-5p	0.551255	8961.87	238.872	9994.85	2164.18	0.157385	9176.01	8704.24	9005.36	10268.6	12009.2	7706.83	CUAAGUACUAGUGCCGCAGGAG	mature miRNA	standard	MIMAT0010124,MIMAT0014373,MIMAT0005516,MIMAT0012261,MIMAT0012465,MIMAT0015701	dme-miR-252-5p	dme-miR-252-5p						dps-miR-252		dsi-miR-252								bmo-miR-252	cqu-miR-252					nvi-miR-252
1813	tca-miR-3851a-3p	0.551704	14.4418	4.96299	13.8765	16.6851	-0.0576048	9.41093	14.5803	19.334	6.37459	32.9957	2.25913	UAGUACAUUCCGAAUCGACUCG	mature miRNA	standard	MIMAT0018759	tca-miR-3851a-3p																								tca-miR-3851a-3p
1975	dme-miR-4957-5p	0.552592	79.7207	42.5669	55.9636	30.9237	-0.510465	117.309	33.4988	88.3543	37.6043	91.6664	38.6202	UACGCACUCUGCUGGCAGCGCU	mature miRNA	standard	MIMAT0020175	dme-miR-4957-5p	dme-miR-4957-5p
682	smr-miR-965	0.552878	24.5018	21.2204	45.3052	57.1001	0.886786	37.041	36.4636	0.000857653	24.7777	1.30675	109.831	UAAGCGUAUGGCUUUUCCCCU	mature miRNA	standard	MIMAT0018916	smr-miR-965																												smr-miR-965
902	isc-miR-2001	0.553117	21.3509	15.7168	12.7072	10.0538	-0.748658	5.71418	37.1465	21.1921	10.1494	23.7928	4.17933	UUGUGACCGUUACAAUGGGCAUG	mature miRNA	standard	MIMAT0009721	isc-miR-2001																										isc-miR-2001
406	ame-miR-279c	0.555816	479.723	132.061	718.124	470.524	0.58203	335.01	593.716	510.444	564.56	1246.24	343.568	UGACUAGAGUCACACUCGUCCA	mature miRNA	standard	MIMAT0018586	ame-miR-279c															ame-miR-279c
1941	dme-miR-4917-3p	0.555868	22.2271	34.1725	15.5685	8.65588	-0.51369	4.52813	0.53443	61.6187	10.5814	25.5634	10.5606	UACUACUAUCGUCUGCUCAACA	mature miRNA	standard	MIMAT0020511	dme-miR-4917-3p	dme-miR-4917-3p
1093	bmo-miR-2733b	0.557968	24.6174	12.6595	39.3545	23.4826	0.676849	32.0513	31.8007	10.0002	55.4601	12.4102	50.1931	UCACUGGGUGCGUGAUGAUUGU	mature miRNA	standard	MIMAT0013777	bmo-miR-2733b																	bmo-miR-2733b
213	api-miR-92a	0.558777	141.785	69.4664	216.8	142.219	0.612659	67.3068	204.818	153.231	199.82	83.8334	366.747	UAUUGCACAUGUCCCGGCCAAU	mature miRNA	standard	MIMAT0014742	api-miR-92a																api-miR-92a
456	dan-miR-283	0.559304	38.1981	16.7821	235.461	249.325	2.62391	34.0068	56.6785	23.9088	197.706	7.16638	501.509	UAAAUAUCAGCUGGUAAUUCU	mature miRNA	standard	MIMAT0001515,MIMAT0004206,MIMAT0008437,MIMAT0008480,MIMAT0008618,MIMAT0008640,MIMAT0008713,MIMAT0001247,MIMAT0008838,MIMAT0008893,MIMAT0008935,MIMAT0009014,MIMAT0009064	dan-miR-283		dan-miR-283	der-miR-283	dgr-miR-283	dmo-miR-283	dpe-miR-283	dps-miR-283	dse-miR-283	dsi-miR-283	dvi-miR-283	dwi-miR-283	dya-miR-283		aga-miR-283			bmo-miR-283
218	tca-miR-92a-3p	0.559897	1321.01	153.014	1184.72	344.563	-0.157089	1156.34	1347.88	1458.81	1461.26	1294.19	798.727	AUUGCACUAGUCCCGGCCUA	mature miRNA	standard	MIMAT0008367	tca-miR-92a-3p																								tca-miR-92a-3p
591	aae-miR-317	0.561361	2182.25	702.94	1814.56	266.346	-0.266195	2790.58	1412.71	2343.47	1569.77	1775.73	2098.2	UGAACACAGCUGGUGGUAUCU	mature miRNA	standard	MIMAT0014224,MIMAT0014732,MIMAT0014385	aae-miR-317													aae-miR-317			api-miR-317		cqu-miR-317
978	dps-miR-2532	0.56168	28.6186	19.1325	16.0625	4.67227	-0.833253	46.0933	8.17526	31.5872	18.4793	10.6769	19.0314	UGGGCGGCGUUUGCCUCUGGGAAC	mature miRNA	standard	MIMAT0012321	dps-miR-2532							dps-miR-2532
146	dme-miR-14-3p	0.561909	15251	3191.19	16488.6	1907.1	0.112559	14435.6	12546.7	18770.8	14898.6	15964	18603	UCAGUCUUUUUCUCUCUCCUAU	mature miRNA	standard	MIMAT0014240,MIMAT0014714,MIMAT0014416,MIMAT0000120,MIMAT0008361	dme-miR-14-3p	dme-miR-14-3p												aae-miR-14			api-miR-14		cqu-miR-14						tca-miR-14-3p
1768	tca-miR-3829-5p	0.562075	21.268	25.2944	9.53574	8.93218	-1.15727	4.70872	8.71133	50.3839	4.99293	19.8263	3.78805	CAGAGUUCCUCGAUGCCGUUUC	mature miRNA	standard	MIMAT0018688	tca-miR-3829-5p																								tca-miR-3829-5p
1230	bmo-miR-2821	0.562345	119.128	54.3954	141.974	40.8724	0.253116	174.646	65.9292	116.809	168.71	162.288	94.9245	GUCACGUAGGGCACCGGUGA	mature miRNA	standard	MIMAT0013731	bmo-miR-2821																	bmo-miR-2821
75	dme-miR-8-3p	0.563371	4225.85	1460.08	3458.49	2111.61	-0.289099	5853.8	3032.19	3791.57	3650.49	1257.44	5467.55	UAAUACUGUCAGGUAAAGAUGUC	mature miRNA	standard	MIMAT0014215,MIMAT0001525,MIMAT0001490,MIMAT0004193,MIMAT0008408,MIMAT0008499,MIMAT0008593,MIMAT0000113,MIMAT0008647,MIMAT0008710,MIMAT0001210,MIMAT0012669,MIMAT0008772,MIMAT0008889,MIMAT0008954,MIMAT0009013,MIMAT0009066,MIMAT0012706,MIMAT0018437,MIMAT0015698,MIMAT0008356	dme-miR-8-3p	dme-miR-8-3p	dan-miR-8	der-miR-8	dgr-miR-8	dmo-miR-8	dpe-miR-8	dps-miR-8	dse-miR-8	dsi-miR-8	dvi-miR-8	dwi-miR-8	dya-miR-8	aae-miR-8	aga-miR-8	ame-miR-8		bmo-miR-8					nlo-miR-8	nvi-miR-8	tca-miR-8-3p	dpu-miR-8	isc-miR-8
481	dme-miR-303-5p	0.564507	9.35812	6.07376	24.9108	40.6484	1.41248	9.76181	3.09258	15.22	0.00942717	71.8177	2.90517	UUUAGGUUUCACAGGAAACUGGU	mature miRNA	standard	MIMAT0000388	dme-miR-303-5p	dme-miR-303-5p
1315	api-miR-3030	0.564608	11.83	20.4802	31.4861	45.529	1.41226	35.4785	0.0107494	0.000777425	10.7663	0.00225106	83.6899	AGGUAACAGGUUUGUUUUGUGA	mature miRNA	standard	MIMAT0014766	api-miR-3030																api-miR-3030
206	tca-miR-87a-5p	0.567864	25.7569	15.2683	41.3838	37.2097	0.684107	35.8176	33.2649	8.18823	52.0612	0.00270519	72.0875	GGGCUUGAAAUCUUGCUCUCCC	mature miRNA	standard	MIMAT0019110	tca-miR-87a-5p																								tca-miR-87a-5p
460	dmo-miR-284	0.570368	404.568	67.1513	349.706	223.543	-0.210241	477.31	344.943	391.451	545.207	105.99	397.92	CAAAGUCAGCAACUUGAUUCCAGCAACUG	mature miRNA	standard	MIMAT0008628	dmo-miR-284					dmo-miR-284
741	ame-miR-981	0.571207	17.4157	20.952	15.8974	12.2164	-0.1316	11.5662	0.0101713	40.6708	20.0621	2.14319	25.487	UUCGUUGUCAACGAAACCUGCA	mature miRNA	standard	MIMAT0010121	ame-miR-981															ame-miR-981
1107	bmo-miR-2739	0.572366	12.7495	22.0347	128.535	120.774	3.33365	38.193	0.0122103	0.0432904	145.94	0.00277239	239.663	GAGAUGUGGAUAUUAUGGUGUGGAGG	mature miRNA	standard	MIMAT0012617	bmo-miR-2739																	bmo-miR-2739
1148	bmo-miR-2774a	0.57272	21.1357	13.4301	24.0748	1.73454	0.18784	23.0753	6.84123	33.4906	22.2056	24.3861	25.6325	CUCGGUGGAAGAUCGUCCCU	mature miRNA	standard	MIMAT0013658	bmo-miR-2774a																	bmo-miR-2774a
1687	ame-miR-3786	0.574202	12.5538	7.25551	71.6705	61.3075	2.51325	12.0318	5.57347	20.0563	117.01	1.91738	96.0836	CUUGUCCUGGUUCAUGUAGGGCG	mature miRNA	standard	MIMAT0018565	ame-miR-3786															ame-miR-3786
936	dme-miR-2500-3p	0.576636	160.735	30.9492	198.026	81.912	0.301007	127.199	188.196	166.809	166.884	290.941	136.252	GGAUUUUGUGUGUGGACCUCAG	mature miRNA	standard	MIMAT0012215	dme-miR-2500-3p	dme-miR-2500-3p
1208	bmo-miR-2806	0.576738	13.9449	20.6992	6.59368	5.74755	-1.08058	1.47078	37.8385	2.5255	0.0100661	10.611	9.15998	CUUCUCUAACCGAUACUGCAUG	mature miRNA	standard	MIMAT0013715	bmo-miR-2806																	bmo-miR-2806
78	lmi-miR-8	0.57781	2442.68	563.716	2151.72	1672.11	-0.182973	3029.05	1904.74	2394.25	2108.97	501.396	3844.8	UAAUACUGUCAGGUAACGAUGUC	mature miRNA	standard	MIMAT0010149	lmi-miR-8																				lmi-miR-8
55	api-miR-2c	0.577962	16.0293	15.1887	21.8642	22.1573	0.447865	3.56965	11.5695	32.9486	21.2843	0.0026218	44.3057	CCGUCAAAGCGGGCUGUCGUA	mature miRNA	standard	MIMAT0014728	api-miR-2c																api-miR-2c
74	api-miR-7	0.578316	25.3736	14.825	51.4327	53.0453	1.01936	42.4919	16.7712	16.8576	48.3371	0.00290966	105.958	UGGAAGACUAGUGAUUUUGUUGUU	mature miRNA	standard	MIMAT0014734	api-miR-7																api-miR-7
1866	tca-miR-3874-3p	0.579525	37.7187	27.9764	16.1497	9.42803	-1.22377	5.41458	53.9775	53.7639	10.4346	27.0317	10.9829	CGCCUCAUUGACGACUUAU	mature miRNA	standard	MIMAT0018841	tca-miR-3874-3p																								tca-miR-3874-3p
1225	bmo-miR-2816	0.58018	73.0971	60.3834	34.9203	16.725	-1.06575	14.7181	135.303	69.2703	24.4276	54.2078	26.1255	CUCGAGUGAGGUAGAGUCGU	mature miRNA	standard	MIMAT0013726	bmo-miR-2816																	bmo-miR-2816
1662	ame-miR-3761	0.580388	82.4961	59.919	117.851	68.4072	0.514571	146.503	73.2451	27.7405	174.324	41.7853	137.445	UCGAUUCCCGGGCCUCGUGUGU	mature miRNA	standard	MIMAT0018534	ame-miR-3761															ame-miR-3761
1177	hme-miR-2788*	0.5804	18.744	12.4701	27.3421	21.1356	0.544699	5.72914	30.5865	19.9162	17.1908	51.6382	13.1973	CAAUGCCCUUGGAAAUCCCAAA	mature miRNA	standard	MIMAT0020537	hme-miR-2788*																			hme-miR-2788*
385	bmo-miR-278*	0.581294	32.7516	15.7575	25.8099	1.8308	-0.343644	22.5057	24.8529	50.8963	27.3892	26.2372	23.8032	CCGGACGAACUUCCCAGCUCGG	mature miRNA	standard	MIMAT0015291	bmo-miR-278*																	bmo-miR-278*
808	dsi-miR-995*	0.582127	13.8949	4.18918	64.3487	68.708	2.21136	18.6362	12.3547	10.6939	51.1373	3.2057	138.703	GCCCGAAUUAUGUGGGAGCUGCG	mature miRNA	standard	MIMAT0012453	dsi-miR-995*									dsi-miR-995*
371	aae-miR-276	0.582894	18052.9	3578.38	16405.4	2784.72	-0.138057	15084.8	22026.4	17047.5	17645.9	13216	18354.3	UAGGAACUUCAUACCGUGCUC	mature miRNA	standard	MIMAT0014223	aae-miR-276													aae-miR-276
1721	tca-miR-3808-3p	0.583113	15.7672	16.468	17.7252	15.3704	0.168876	34.1449	10.8084	2.34847	25.7647	0.00247493	27.4086	UAUGUACACGUGUGGAUAUGGGG	mature miRNA	standard	MIMAT0018639	tca-miR-3808-3p																								tca-miR-3808-3p
356	dwi-miR-274	0.583236	136.993	82.7446	204.993	160.002	0.581473	55.9354	221.327	133.717	131.048	388.593	95.338	UUUUGUGACCGACACUAACGGGUAGU	mature miRNA	standard	MIMAT0009023	dwi-miR-274											dwi-miR-274
1885	tca-miR-3883-5p	0.584066	82.7003	44.2642	61.5329	26.3654	-0.426534	41.0759	129.201	77.8245	45.988	46.636	91.9747	UAAGAACCCUCGUUAGCGAGUUUGGC	mature miRNA	standard	MIMAT0018862	tca-miR-3883-5p																								tca-miR-3883-5p
369	bmo-miR-276	0.586063	891.683	1346.44	137.442	168.792	-2.69771	20.3208	2442.46	212.27	35.2241	332.267	44.8347	AGCGAGGUAUAGAGUUCCUACG	mature miRNA	standard	MIMAT0004202,MIMAT0010138	bmo-miR-276																	bmo-miR-276			lmi-miR-276*
2031	isc-miR-5310	0.586914	22.8514	12.684	16.2911	11.9192	-0.488201	8.42576	32.2571	27.8715	9.94371	30.0407	8.8889	UGUAGUCUGGCAGAAACGUCG	mature miRNA	standard	MIMAT0021381	isc-miR-5310																										isc-miR-5310
547	der-miR-310b	0.587863	381.383	199.566	546.661	394.366	0.519405	195.029	591.952	357.168	323.322	1002.01	314.652	UAUUGCACACUUCCCGCUCUUU	mature miRNA	standard	MIMAT0008485	der-miR-310b			der-miR-310b
1846	tca-miR-3864-3p	0.588699	19.5043	28.705	14.1137	1.09383	-0.466692	2.14105	3.73465	52.6373	12.9906	15.1757	14.175	UGAAACCUCCUACUAUGUCGC	mature miRNA	standard	MIMAT0018813	tca-miR-3864-3p																								tca-miR-3864-3p
589	dpe-miR-317	0.588907	2115.33	332.256	1925.23	472.776	-0.135855	2263.14	1734.82	2348.04	1418.21	2353.99	2003.48	UGAACACAGCUGGUGGUAUCCAAU	mature miRNA	standard	MIMAT0008739,MIMAT0001263	dpe-miR-317						dpe-miR-317	dps-miR-317
1537	bmo-miR-3381*	0.590035	18.2023	17.3255	12.4142	7.62421	-0.552125	34.5053	0.00917664	20.0923	4.07238	19.0221	14.1481	GUAUUCAUACCUGGCCGAUG	mature miRNA	standard	MIMAT0015574	bmo-miR-3381*																	bmo-miR-3381*
130	aae-miR-13	0.590101	684.459	315.432	560.254	346.086	-0.288883	1046	541.965	465.415	581.954	203.829	894.979	UAUCACAGCCAUUUUGACGAGUU	mature miRNA	standard	MIMAT0014256	aae-miR-13													aae-miR-13
279	tca-miR-190-5p	0.590831	73.3692	49.9505	222.893	190.602	1.6031	126.791	65.4897	27.8268	257.239	17.4537	393.987	AGAUAUGUUUGAUAUUCUUGG	mature miRNA	standard	MIMAT0008375	tca-miR-190-5p																								tca-miR-190-5p
200	aga-miR-87	0.591127	25.8812	10.5447	329.268	526.814	3.66929	17.4234	37.6956	22.5246	44.6642	5.96953	937.17	GGUGAGCAAAUAUUCAGGUGU	mature miRNA	standard	MIMAT0007858	aga-miR-87														aga-miR-87
292	ame-miR-193	0.592583	49.5586	39.6066	57.4781	21.9568	0.213876	94.0369	18.1028	36.5362	44.4813	82.829	45.1242	UACUGGCCUGCUAAGUCCCAA	mature miRNA	standard	MIMAT0018508	ame-miR-193															ame-miR-193
2064	dme-miR-5614	0.592656	103.062	53.3708	118.79	31.4065	0.20489	90.5719	57.0446	161.571	98.1011	154.928	103.339	GACCAUCGACAAGGAGCU	mature miRNA	standard	MIMAT0022527	dme-miR-5614	dme-miR-5614
185	ame-miR-34	0.592914	3379.87	2143.97	4032.28	1412.56	0.254629	5642.84	1379	3117.76	3930.09	5493.17	2673.59	UGGCAGUGUUGUUAGCUGGUUG	mature miRNA	standard	MIMAT0004430	ame-miR-34															ame-miR-34
545	dvi-miR-310	0.592948	22.5771	7.36492	20.0558	17.83	-0.170839	29.7439	15.0289	22.9585	9.3712	10.1571	40.6392	UAUUGCACAUCUCCCGGCCUAU	mature miRNA	standard	MIMAT0008934	dvi-miR-310										dvi-miR-310
1106	bmo-miR-2738	0.595283	826.898	464.704	1037.42	439.739	0.327219	484.074	1355.81	640.813	1183.95	543.124	1385.18	AUCUUUUAGAACGGCCAUCUGAUG	mature miRNA	standard	MIMAT0012616	bmo-miR-2738																	bmo-miR-2738
1947	dme-miR-4941-3p	0.595357	102.411	47.013	84.7686	58.8775	-0.272766	88.8799	63.647	154.705	46.8476	152.597	54.8613	GGCGGUGGCCGCCGCUCUGGGAGU	mature miRNA	standard	MIMAT0020149	dme-miR-4941-3p	dme-miR-4941-3p
1871	tca-miR-3876-5p	0.595588	419.328	314.31	195.959	126.415	-1.09753	576.667	57.4203	623.897	230.034	55.9983	301.844	GUUUUAUUUUACCACUUAC	mature miRNA	standard	MIMAT0018844	tca-miR-3876-5p																								tca-miR-3876-5p
737	dps-miR-980	0.600703	18.4884	16.9512	12.8422	10.973	-0.525728	36.2676	2.50866	16.6889	18.2691	0.213225	20.0443	UAGCUGCCUUGUGAAGGGCUU	mature miRNA	standard	MIMAT0012224,MIMAT0012482	dps-miR-980							dps-miR-980		dsi-miR-980
294	hme-miR-193	0.601068	55.453	34.0779	72.8163	45.8074	0.392997	88.2898	20.2566	57.8125	45.4114	125.698	47.3391	UACUGGCCUGCUAAGUCCCAAG	mature miRNA	standard	MIMAT0020539	hme-miR-193																			hme-miR-193
1348	bmo-miR-3204a	0.603476	20.077	15.0191	17.2459	25.4992	-0.21929	31.1504	26.0991	2.98144	3.2176	46.6791	1.84094	CGCGUCAUAAACUUCCCAUAU	mature miRNA	standard	MIMAT0015381	bmo-miR-3204a																	bmo-miR-3204a
582	cqu-miR-317*	0.603816	23.9533	10.5874	32.5384	20.9817	0.441919	30.631	11.746	29.4829	20.0328	56.7617	20.8207	CGGGAUACACCCUGUGCUCGCUUUGC	mature miRNA	standard	MIMAT0014384	cqu-miR-317*																		cqu-miR-317*
79	api-miR-8	0.604475	2311.1	317.492	2186.83	1837.02	-0.0797365	2662.69	2045.36	2225.25	2078.47	406.389	4075.64	UAAUACUGUCAGGUAAUGAUGUC	mature miRNA	standard	MIMAT0014737	api-miR-8																api-miR-8
83	dme-miR-9a-3p	0.607918	107.931	101.629	258.511	247.219	1.26011	50.6186	225.272	47.9036	282.897	0.00330361	492.634	UAAAGCUAGCUUACCGAAGUUA	mature miRNA	standard	MIMAT0020792	dme-miR-9a-3p	dme-miR-9a-3p
620	dme-miR-927-5p	0.608291	16.7751	10.9963	25.8673	22.2335	0.624809	25.3425	4.37551	20.6073	9.3365	51.1439	17.1216	UUUAGAAUUCCUACGCUUUACC	mature miRNA	standard	MIMAT0010102,MIMAT0014740,MIMAT0009157,MIMAT0005501,MIMAT0012269,MIMAT0012483	dme-miR-927-5p	dme-miR-927-5p						dps-miR-927		dsi-miR-927					aga-miR-927		api-miR-927	bmo-miR-927
1915	tca-miR-3898-5p	0.608379	58.994	21.2813	49.7439	27.1403	-0.246048	78.8133	36.503	61.6656	42.0329	79.9053	27.2935	GCUGUACCGGCUCAUAGCA	mature miRNA	standard	MIMAT0018900	tca-miR-3898-5p																								tca-miR-3898-5p
1528	bmo-miR-3374	0.608731	497.368	136.217	738.156	509.742	0.569612	340.659	564.024	587.421	575.419	1309.4	329.653	UGCUUUAUUUGCUCGCACUCAAC	mature miRNA	standard	MIMAT0015564	bmo-miR-3374																	bmo-miR-3374
1901	tca-miR-3891-5p	0.608948	6.67582	5.84837	14.0187	22.8136	1.07033	1.94758	4.86427	13.2156	1.66126	40.345	0.0496524	CAGAGGUUAAUGUGUCGUAAA	mature miRNA	standard	MIMAT0018880	tca-miR-3891-5p																								tca-miR-3891-5p
190	ame-miR-71	0.609345	496.689	67.3553	455.93	133.114	-0.12353	574.167	452.067	463.832	401.067	607.708	359.016	UGAAAGACAUGGGUAGUGA	mature miRNA	standard	MIMAT0004432,MIMAT0004214,MIMAT0015662	ame-miR-71															ame-miR-71		bmo-miR-71						nvi-miR-71
1735	tca-miR-3812-5p	0.610298	253.163	42.2815	341.021	182.379	0.429793	210.117	254.736	294.636	316.424	534.45	172.189	UAAGUGAUUUUGAUGACACUAUUG	mature miRNA	standard	MIMAT0018646	tca-miR-3812-5p																								tca-miR-3812-5p
1672	ame-miR-3771	0.611028	50.0518	60.1892	48.3018	16.7926	-0.0513431	9.1334	119.163	21.8591	61.1821	29.3092	54.4142	UAAAACACAGCGAGUUGCACGAG	mature miRNA	standard	MIMAT0018547	ame-miR-3771															ame-miR-3771
111	lmi-miR-10	0.611204	1520.8	590.556	1249.5	134.051	-0.283485	2115.45	934.42	1512.54	1148.59	1198.31	1401.6	UACCCUGUAGAUCCGAAUUUGU	mature miRNA	standard	MIMAT0012636,MIMAT0012682,MIMAT0010144,MIMAT0008357	lmi-miR-10																				lmi-miR-10				tca-miR-10-5p	dpu-miR-10	isc-miR-10
708	ame-miR-971	0.611407	1.32052	2.13891	20.6491	18.0304	3.96691	0.00565897	0.167337	3.78855	28.6554	0.00205283	33.2899	UUGGUGUUCUACCUUACAGUGAG	mature miRNA	standard	MIMAT0018544	ame-miR-971															ame-miR-971
689	dsi-miR-967	0.611492	28.7302	17.6124	20.6834	11.6307	-0.474096	46.9587	11.8066	27.4251	22.574	31.2529	8.22318	AGAGAUACCUCCGGAGAAGCG	mature miRNA	standard	MIMAT0012437	dsi-miR-967									dsi-miR-967
341	ame-miR-263b	0.612126	5627.6	1180.76	5067.67	1258.55	-0.151199	6752.9	4398.27	5731.63	5513.13	6042.89	3646.97	CUUGGCACUGGAAGAAUUCAC	mature miRNA	standard	MIMAT0010116,MIMAT0018395,MIMAT0018419,MIMAT0008378	ame-miR-263b															ame-miR-263b						ngi-miR-263b	nlo-miR-263b		tca-miR-263b-5p
1082	dsi-miR-2582b*	0.61292	2.87522	4.19169	51.438	59.4478	4.16109	7.6849	0.939957	0.000813686	37.7882	0.00230127	116.524	UGGAGAGUGUUCUUAAUAGUCU	mature miRNA	standard	MIMAT0012523	dsi-miR-2582b*									dsi-miR-2582b*
1576	bmo-miR-3410	0.613946	3.38346	2.95325	103.481	96.5011	4.93472	4.69973	5.4497	0.000938674	119.42	0.00261938	191.02	UAUAAAGAUCCUACAUUGAGUGUAA	mature miRNA	standard	MIMAT0015616	bmo-miR-3410																	bmo-miR-3410
324	tca-miR-252a-5p	0.613973	9947.54	149.136	10836.2	2148.38	0.123446	10078.1	9785.02	9979.5	11436.1	12620.9	8451.64	CUAAGUACUAGUGCCGCAGG	mature miRNA	standard	MIMAT0018804	tca-miR-252a-5p																								tca-miR-252a-5p
7	dme-bantam-5p	0.614454	16.8275	8.55763	33.61	36.3622	0.99807	13.8239	10.1766	26.482	13.1148	75.5935	12.1217	CCGGUUUUCGAUUUGGUUUGACU	mature miRNA	standard	MIMAT0020823	dme-bantam-5p	dme-bantam-5p
973	dps-miR-2527	0.615086	0.975565	1.36766	50.9097	66.8124	5.70556	2.54066	0.0103463	0.375694	26.1615	0.00233178	126.565	UGAUGGAUGUAGGUGUAGAGA	mature miRNA	standard	MIMAT0012317	dps-miR-2527							dps-miR-2527
223	ame-miR-92b	0.615169	52.4341	18.7839	75.2839	66.2851	0.521835	74.1233	41.4513	41.7278	99.4166	0.313432	126.122	AAUUGCACCCGUCCCGGCCUGA	mature miRNA	standard	MIMAT0010117	ame-miR-92b															ame-miR-92b
1673	ame-miR-3772	0.615937	12.3025	9.32266	122.925	106.67	3.32076	4.22295	22.5028	10.1817	170.171	0.791764	197.812	GAUCUAGAUUGAGAAGGAACGAA	mature miRNA	standard	MIMAT0018548	ame-miR-3772															ame-miR-3772
873	dsi-miR-1013	0.616173	24.3746	19.4404	32.4019	28.064	0.410699	33.6372	37.4515	2.03507	48.0462	0.00267794	49.1567	AUAAAAGUAUGCCGAACUCGCAG	mature miRNA	standard	MIMAT0012499	dsi-miR-1013									dsi-miR-1013
1987	dme-miR-4965-3p	0.616628	5816.49	2989.12	6764.19	2120.63	0.217768	2630.71	8559.57	6259.19	6072.77	9144.23	5075.55	UCACACCACACACUCACUCACC	mature miRNA	standard	MIMAT0020189	dme-miR-4965-3p	dme-miR-4965-3p
1061	dps-miR-2570*	0.618164	43.9398	54.624	16.9293	5.91176	-1.376	106.97	14.4689	10.3805	10.697	22.4574	17.6336	UUUUGUGAAACUCGUGGCUGCA	mature miRNA	standard	MIMAT0012411	dps-miR-2570*							dps-miR-2570*
2013	dme-miR-4981-3p	0.618916	665.736	478.091	336.87	189.442	-0.982757	1015.37	120.935	860.908	247.421	208.715	554.475	UUGGCCGGUCGAGCAGCGUCU	mature miRNA	standard	MIMAT0020214	dme-miR-4981-3p	dme-miR-4981-3p
379	bmo-miR-277*	0.622562	35.1317	11.5384	30.299	15.4242	-0.213504	36.6168	45.8557	22.9226	47.7179	18.3736	24.8053	UCGUGCCAGGAGUGCGUUUGC	mature miRNA	standard	MIMAT0015233	bmo-miR-277*																	bmo-miR-277*
439	tca-miR-282-5p	0.623164	49.7619	37.9355	54.5933	13.0371	0.133681	93.5609	27.2821	28.4428	39.7708	64.2817	59.7274	UAGCCUCUCCUAGGCUUUGUCU	mature miRNA	standard	MIMAT0008386	tca-miR-282-5p																								tca-miR-282-5p
305	api-miR-210	0.624617	83.2013	37.9459	91.9763	11.3198	0.144657	42.5451	117.679	89.38	100.061	79.0393	96.8284	UUGUGCGUGUGACAUCGGCUA	mature miRNA	standard	MIMAT0014716	api-miR-210																api-miR-210
957	dps-miR-2516	0.625126	28.7718	21.072	17.0889	6.17621	-0.751596	27.6042	8.30789	50.4034	19.4724	10.0761	21.7182	UGCCUUACAUGGGCCCGUGG	mature miRNA	standard	MIMAT0012303	dps-miR-2516							dps-miR-2516
110	dan-miR-10	0.625362	1283.38	366.587	1131.79	112.429	-0.181336	1663.26	931.723	1255.14	1180.99	1003.15	1211.24	ACCCUGUAGAUCCGAAUUUGU	mature miRNA	standard	MIMAT0001497,MIMAT0004419,MIMAT0014128,MIMAT0004195,MIMAT0008476,MIMAT0008549,MIMAT0008601,MIMAT0008693,MIMAT0008754,MIMAT0001214,MIMAT0008784,MIMAT0008887,MIMAT0008960,MIMAT0009033,MIMAT0009082,MIMAT0018416,MIMAT0015676	dan-miR-10		dan-miR-10	der-miR-10	dgr-miR-10	dmo-miR-10	dpe-miR-10	dps-miR-10	dse-miR-10	dsi-miR-10	dvi-miR-10	dwi-miR-10	dya-miR-10		aga-miR-10	ame-miR-10	api-miR-10	bmo-miR-10					nlo-miR-10	nvi-miR-10
1142	bmo-miR-2770*	0.626344	35.2357	46.0588	46.1054	48.7186	0.387897	11.5193	88.3197	5.86824	22.9678	13.2671	102.081	UUAUCCCCGUGUACUGUUAG	mature miRNA	standard	MIMAT0013652	bmo-miR-2770*																	bmo-miR-2770*
754	dme-miR-984-3p	0.631402	25.0958	3.3602	25.828	27.182	0.0414911	28.3505	25.2976	21.6392	7.84802	57.0981	12.5379	AUCCAACCGAAUUUGGCUCG	mature miRNA	standard	MIMAT0020881	dme-miR-984-3p	dme-miR-984-3p
624	ame-miR-928	0.631694	48.716	23.7245	117.368	91.9184	1.26857	28.2441	43.1871	74.7167	147.74	14.1074	190.257	CUGGCUGUGGAAGCUGGCGAA	mature miRNA	standard	MIMAT0004439	ame-miR-928															ame-miR-928
214	bmo-miR-92a	0.632054	2674	560.769	2395.89	1045.79	-0.158439	3313.83	2440.32	2267.87	2439.66	3419.11	1328.91	UAUUGCACCAGUCCCGGCCUAU	mature miRNA	standard	MIMAT0016927	bmo-miR-92a																	bmo-miR-92a
1226	bmo-miR-2817	0.632457	20.6047	18.9826	22.6402	12.3531	0.135908	1.40351	39.3608	21.0499	30.4829	8.4005	29.0371	AACAAGACUGCGUAGACCGAG	mature miRNA	standard	MIMAT0013727	bmo-miR-2817																	bmo-miR-2817
2042	rmi-miR-5319	0.633018	21.9928	11.0041	19.1819	16.2023	-0.197282	18.0981	13.4657	34.4145	7.36173	37.6509	12.5331	CAGGCCUUUCCAGAAUGACUGC	mature miRNA	standard	MIMAT0021392	rmi-miR-5319																											rmi-miR-5319
500	dme-miR-306-5p	0.633253	8.09937	6.65533	17.8601	22.2933	1.14086	3.00754	5.66047	15.6301	4.28486	43.5891	5.70623	UCAGGUACUUAGUGACUCUCAA	mature miRNA	standard	MIMAT0008450,MIMAT0008494,MIMAT0008592,MIMAT0000393,MIMAT0008648,MIMAT0008759,MIMAT0001256,MIMAT0008804,MIMAT0008913,MIMAT0008986,MIMAT0009068	dme-miR-306-5p	dme-miR-306-5p	dan-miR-306	der-miR-306	dgr-miR-306	dmo-miR-306	dpe-miR-306	dps-miR-306	dse-miR-306		dvi-miR-306	dwi-miR-306	dya-miR-306
253	tca-miR-125-3p	0.635213	14.0856	19.123	9.10007	11.7449	-0.630275	0.2275	35.9027	6.12666	22.359	0.00210256	4.93905	ACAAGCUAGCGACUCGGGUAUUG	mature miRNA	standard	MIMAT0019115	tca-miR-125-3p																								tca-miR-125-3p
1660	ame-miR-3759	0.637823	75.32	47.2737	102.297	63.8374	0.441663	128.653	58.7278	38.5791	168.885	41.6214	96.3855	GACUCACGUCGACUGGGUGUCCGC	mature miRNA	standard	MIMAT0018532	ame-miR-3759															ame-miR-3759
677	tca-miR-965-5p	0.6392	31.1746	22.8922	32.6073	7.72597	0.0648244	44.1639	4.7422	44.6177	37.3279	23.6913	36.8027	GGUGGAAAGUUGUACCGCU	mature miRNA	standard	MIMAT0019183	tca-miR-965-5p																								tca-miR-965-5p
627	bmo-miR-929*	0.640357	223.713	69.0105	215.284	185.383	-0.0554102	217.746	157.88	295.513	200.098	37.9608	407.793	CUCCCUAAUCGAGUCAGGUUGA	mature miRNA	standard	MIMAT0015289	bmo-miR-929*																	bmo-miR-929*
1634	ame-miR-3734	0.641114	96.4379	61.37	255.12	261.169	1.40351	84.6533	162.846	41.8149	539.587	26.1791	199.595	UUUCGCACGGGAGGACGUUAG	mature miRNA	standard	MIMAT0018603	ame-miR-3734															ame-miR-3734
1670	ame-miR-3769	0.642035	13.871	15.6219	15.4984	19.7738	0.160049	10.0735	31.0415	0.497981	8.72383	0.00238344	37.7691	GGUAGCUCAAGAGAAGGUUGACG	mature miRNA	standard	MIMAT0018543	ame-miR-3769															ame-miR-3769
108	dme-miR-10-3p	0.644953	835.52	231.607	746.531	208.852	-0.162472	1098.88	744.144	663.54	760.834	530.895	947.864	CAAAUUCGGUUCUAGAGAGGUUU	mature miRNA	standard	MIMAT0015226,MIMAT0014405,MIMAT0012531,MIMAT0019101	dme-miR-10-3p	dme-miR-10-3p																bmo-miR-10*	cqu-miR-10						tca-miR-10-3p
1807	tca-miR-3848-3p	0.645141	7.18577	4.22792	27.1662	45.2815	1.9186	7.65276	2.74375	11.1608	2.01811	79.4403	0.040283	UUACCCACUUAAUGUGCUUA	mature miRNA	standard	MIMAT0018745	tca-miR-3848-3p																								tca-miR-3848-3p
646	dme-miR-956-3p	0.645999	67.8259	47.4432	93.8505	74.0183	0.468528	30.6842	51.5224	121.271	55.6931	179.162	46.6969	UUUCGAGACCACUCUAAUCCAUU	mature miRNA	standard	MIMAT0005469	dme-miR-956-3p	dme-miR-956-3p
998	dps-miR-2543a	0.647975	28.0022	7.27914	26.1454	20.5117	-0.0989835	25.6496	22.1904	36.1668	12.9208	49.7742	15.7413	UAUGCAACGGCAGAUAGGAGCA	mature miRNA	standard	MIMAT0012345	dps-miR-2543a							dps-miR-2543a
131	api-miR-13a	0.650636	4003.57	732.517	3634.6	1612.99	-0.139488	3258.8	4723.19	4028.71	3798.04	1946.12	5159.66	UAUCACAGCCACUUUGAUGAGC	mature miRNA	standard	MIMAT0014713,MIMAT0008359	api-miR-13a																api-miR-13a								tca-miR-13a-3p
917	dme-miR-2491-5p	0.651305	20.8073	22.6007	13.8581	16.1039	-0.586361	17.5552	0.00883799	44.8579	6.52303	32.3237	2.72756	CGCUGUUGCCUUUGCAGUUGCU	mature miRNA	standard	MIMAT0012198	dme-miR-2491-5p	dme-miR-2491-5p
368	tca-miR-276-5p	0.652551	354.048	533.232	65.022	54.5091	-2.44495	14.5089	968.645	78.9906	32.5162	127.952	34.5975	AGCGAGGUAUAGAGUUCCUACGUG	mature miRNA	standard	MIMAT0008380	tca-miR-276-5p																								tca-miR-276-5p
47	nvi-miR-2b	0.652923	3353.9	734.561	3038.51	1197.75	-0.142477	2555.78	4001.61	3504.32	3092.7	1814.58	4208.25	UAUCACAGCCAGCUUUGAUGUGC	mature miRNA	standard	MIMAT0015667	nvi-miR-2b																							nvi-miR-2b
1271	cqu-miR-2941-1*	0.654396	21.109	5.30434	74.4724	64.9582	1.81885	26.3499	21.2336	15.7435	103.943	0.00287534	119.472	CGUGGUGUUUAGUCGUAGUGC	mature miRNA	standard	MIMAT0014434	cqu-miR-2941-1*																		cqu-miR-2941-1*
2024	dme-miR-4987-3p	0.655256	26.7263	27.7699	58.8793	78.6021	1.1395	19.0271	3.61832	57.5334	7.93968	149.404	19.2941	UCGGUCGUCGCCAUUGCAAGC	mature miRNA	standard	MIMAT0020226	dme-miR-4987-3p	dme-miR-4987-3p
1736	tca-miR-3813-3p	0.65606	20.1368	15.072	21.2809	3.99888	0.0797237	7.85966	36.958	15.5927	24.808	16.9365	22.0981	AACGUCGAAGGAGUCAGGAUAA	mature miRNA	standard	MIMAT0018649	tca-miR-3813-3p																								tca-miR-3813-3p
536	tca-miR-309a-3p	0.657197	9.71482	5.61013	24.4555	35.4434	1.3319	16.017	7.86204	5.26543	8.21899	65.1086	0.038926	UCACUGGGUUCAGUUUGUCCAAUG	mature miRNA	standard	MIMAT0018751	tca-miR-309a-3p																								tca-miR-309a-3p
233	tca-miR-92c-3p	0.657357	3379.66	502.996	3108.33	1226.67	-0.12074	3951.78	3006.92	3180.28	3177.52	4298.94	1848.53	UAUUGCACCAGUCCCGGCCUGAC	mature miRNA	standard	MIMAT0018787	tca-miR-92c-3p																								tca-miR-92c-3p
1207	bmo-miR-2805	0.658463	21.8741	16.5492	35.8088	32.8733	0.711091	5.05846	22.4205	38.1433	27.4124	7.948	72.066	UUCCUGACGAACCACGGAAA	mature miRNA	standard	MIMAT0013713	bmo-miR-2805																	bmo-miR-2805
1753	tca-miR-3822-3p	0.660279	30.062	32.5715	29.0229	20.9742	-0.0507499	23.2494	1.43568	65.5011	11.8359	52.3938	22.839	AUAUUUUCUGUGUGAACCUCG	mature miRNA	standard	MIMAT0018671	tca-miR-3822-3p																								tca-miR-3822-3p
1353	bmo-miR-3207	0.660305	20.0547	26.4629	14.8981	6.90439	-0.428817	50.2289	9.14165	0.793584	18.5592	6.93417	19.2008	GUGUGAAGUGACGUAGGGAAG	mature miRNA	standard	MIMAT0015385	bmo-miR-3207																	bmo-miR-3207
795	dme-miR-993-3p	0.661202	55.4648	30.2262	40.8479	22.3341	-0.441313	72.7044	73.1267	20.5635	24.8606	66.3662	31.3167	GAAGCUCGUCUCUACAGGUAUCU	mature miRNA	standard	MIMAT0010123,MIMAT0014135,MIMAT0010129,MIMAT0005512,MIMAT0012264,MIMAT0012462,MIMAT0018409,MIMAT0018441,MIMAT0015704,MIMAT0010094	dme-miR-993-3p	dme-miR-993-3p						dps-miR-993		dsi-miR-993						ame-miR-993	api-miR-993	bmo-miR-993a				ngi-miR-993	nlo-miR-993	nvi-miR-993	tca-miR-993-3p
681	aae-miR-965	0.664143	192.678	153.055	326.643	235.813	0.761526	367.106	130.101	80.8264	414.249	59.566	506.115	UAAGCGUAUAGCUUUUCCCAUU	mature miRNA	standard	MIMAT0014268,MIMAT0010108,MIMAT0014372	aae-miR-965													aae-miR-965	aga-miR-965				cqu-miR-965
2030	isc-miR-5309	0.665388	36.5699	6.31639	34.4368	3.64139	-0.0867063	32.0596	33.8612	43.7889	31.0605	33.9546	38.2952	CAAUGCCCAUGGAAACCCCGAA	mature miRNA	standard	MIMAT0021379	isc-miR-5309																										isc-miR-5309
1251	bmo-miR-2842	0.665505	19.1471	12.5724	16.0915	14.1751	-0.250823	32.5969	17.1541	7.69026	31.3231	3.28604	13.6655	UGAAGAUCCUCGUACUGGUGGCGC	mature miRNA	standard	MIMAT0013761	bmo-miR-2842																	bmo-miR-2842
1965	dme-miR-4952-3p	0.66646	24.1908	13.4558	22.489	22.351	-0.105239	9.79642	26.3225	36.4535	3.50283	47.1218	16.8424	GCCGCCAUUCGAAUCGGGUAG	mature miRNA	standard	MIMAT0020167	dme-miR-4952-3p	dme-miR-4952-3p
256	ame-miR-125	0.666842	22.4215	25.3297	8.45088	7.55877	-1.40771	49.8977	17.3661	0.000823996	7.83528	1.21872	16.2986	CCCCUGAGACCCUAACUUGUGA	mature miRNA	standard	MIMAT0001474	ame-miR-125															ame-miR-125
1734	tca-miR-3812-3p	0.667844	140.189	47.1561	171.874	82.795	0.29398	87.8583	179.386	153.323	155.444	261.653	98.5262	ACUGGCACAUCAUCACUUAGC	mature miRNA	standard	MIMAT0018647	tca-miR-3812-3p																								tca-miR-3812-3p
901	isc-miR-1993	0.668991	36.8949	19.2167	30.9354	25.9256	-0.254165	14.7058	48.1114	47.8676	24.0341	59.6133	9.15881	CAUUAUGCUAGUGUUCGCGGG	mature miRNA	standard	MIMAT0016929	isc-miR-1993																										isc-miR-1993
668	dme-miR-963-5p	0.671092	0.233289	0.148617	31.3561	48.4769	7.07048	0.126329	0.170551	0.402988	6.87499	0.00182028	87.1916	ACAAGGUAAAUAUCAGGUUGUUUC	mature miRNA	standard	MIMAT0005477,MIMAT0012473	dme-miR-963-5p	dme-miR-963-5p								dsi-miR-963
1474	bmo-miR-3322	0.673563	99.8641	43.1461	141.921	146.78	0.507049	100.939	56.1908	142.463	128.565	2.27565	294.922	UCUCGUCGGUUUGAAGUUGGCUAG	mature miRNA	standard	MIMAT0015509	bmo-miR-3322																	bmo-miR-3322
1640	ame-miR-3740	0.673914	110.387	79.116	126.713	52.2127	0.198983	65.5781	201.737	63.8471	152.055	66.6654	161.417	GGAAAAGGAUGACGAGGAUUAA	mature miRNA	standard	MIMAT0018609	ame-miR-3740															ame-miR-3740
1617	ame-miR-3718a	0.675547	28.0823	24.4662	19.728	4.24067	-0.509415	47.1094	36.6539	0.483655	19.9094	15.3996	23.8751	UCCCCUGUCCUGUCCCGAUAG	mature miRNA	standard	MIMAT0018520	ame-miR-3718a															ame-miR-3718a
269	bmo-miR-184*	0.677599	19.8482	14.384	28.9899	25.5607	0.54654	29.5023	26.7258	3.31649	7.29406	22.508	57.1675	CCUUGUCAUUCUUCAGGCCCUG	mature miRNA	standard	MIMAT0015276	bmo-miR-184*																	bmo-miR-184*
132	bmo-miR-13a	0.678542	141.58	50.2186	171.194	85.8531	0.274015	166.189	174.748	83.8035	132.123	111.826	269.634	UAUCACAGCCACUUUGAUGUG	mature miRNA	standard	MIMAT0007897	bmo-miR-13a																	bmo-miR-13a
1953	dme-miR-4944-5p	0.678589	38.2171	46.771	25.1284	12.086	-0.604899	0.71742	23.309	90.625	14.5072	38.279	22.5992	UUUCUGCUUCUGCCGCUGAGCA	mature miRNA	standard	MIMAT0020153	dme-miR-4944-5p	dme-miR-4944-5p
126	tca-miR-12-5p	0.67898	76.8742	47.7072	320.962	273.984	2.06183	50.221	131.952	48.4493	427.214	9.76561	525.905	UGAGUAUUACAUCAGGUACUG	mature miRNA	standard	MIMAT0008358	tca-miR-12-5p																								tca-miR-12-5p
1579	bmo-miR-3413	0.679986	42.0886	20.8707	35.1914	18.0576	-0.258205	65.1852	36.4981	24.5825	18.8538	54.5803	32.1403	UGAGUACCCGCUGCGCCCGAGAGAG	mature miRNA	standard	MIMAT0015619	bmo-miR-3413																	bmo-miR-3413
932	dme-miR-2498-3p	0.680312	19.6903	12.4069	28.6719	42.4137	0.542147	13.6457	11.4642	33.9611	2.34084	77.5995	6.07523	AAACUGGCAUUCCCGUCUUACUU	mature miRNA	standard	MIMAT0012211	dme-miR-2498-3p	dme-miR-2498-3p
559	dse-miR-312	0.682556	16.9912	16.4622	0.892755	1.2122	-4.25038	18.1039	32.8688	0.000773468	2.27322	0.00210897	0.402934	UAUUGCACUUGAGACGGCCGAA	mature miRNA	standard	MIMAT0008810,MIMAT0008875	dse-miR-312								dse-miR-312	dsi-miR-312
1650	ame-miR-3749	0.683128	18.4162	26.2597	27.4998	25.2528	0.578449	48.727	2.54584	3.97559	49.6528	0.00265446	32.8439	UGGAAUGGCCCUUUCACCUUCCC	mature miRNA	standard	MIMAT0018518	ame-miR-3749															ame-miR-3749
320	aae-miR-252	0.683961	8928.53	330.662	9716.49	2215.16	0.122012	9075.04	8549.93	9160.63	10212.9	11641.3	7295.23	UAAGUACUAGUGCCGCAGGAG	mature miRNA	standard	MIMAT0014216,MIMAT0018428	aae-miR-252													aae-miR-252									nlo-miR-252
1683	ame-miR-3782	0.685625	23.6293	14.1858	24.9837	5.18365	0.0804077	7.36607	33.4544	30.0675	30.9567	21.6613	22.3331	CCUGCAGAGACAUCUGGCGGACAC	mature miRNA	standard	MIMAT0018560	ame-miR-3782															ame-miR-3782
449	dme-miR-283-3p	0.686842	25.9206	25.057	11.5446	11.2858	-1.16689	0.00448078	27.738	50.0194	8.09467	24.1527	2.38634	CGGAAUUUCAGUUGGUAUCGA	mature miRNA	standard	MIMAT0020810	dme-miR-283-3p	dme-miR-283-3p
2054	rmi-miR-5331	0.686963	33.7544	5.92156	32.8105	24.091	-0.0409152	30.5041	30.1697	40.5893	27.3336	59.1684	11.9296	UCCAGAAAGCAUGACUGCGGCGAUGAG	mature miRNA	standard	MIMAT0021404	rmi-miR-5331																											rmi-miR-5331
287	dme-miR-193-3p	0.686992	83.7029	51.3753	63.318	6.17117	-0.402662	64.9691	44.3235	141.816	63.7002	69.2892	56.9646	UACUGGCCUACUAAGUCCCAAC	mature miRNA	standard	MIMAT0014305,MIMAT0005468,MIMAT0012278,MIMAT0012452	dme-miR-193-3p	dme-miR-193-3p						dps-miR-193*		dsi-miR-193				aae-miR-193
1964	dme-miR-4951-5p	0.687384	25.3972	15.5042	29.2181	41.0474	0.202195	33.1509	7.54565	35.495	4.7514	76.6072	6.29574	UCGGGUGAGGUUUCUGAUGCU	mature miRNA	standard	MIMAT0020164	dme-miR-4951-5p	dme-miR-4951-5p
1468	bmo-miR-3315	0.687404	1.49184	2.41382	15.2441	18.2872	3.35308	0.188511	0.00985022	4.27717	35.5215	0.00230463	10.2083	UACUUGCCUUGGGGCUGUUCCUGUC	mature miRNA	standard	MIMAT0015503	bmo-miR-3315																	bmo-miR-3315
392	isc-miR-278	0.688669	10062.8	1134.37	10913.7	2582.43	0.117108	8805.03	10375.2	11008.3	9839.09	13860	9042.18	UCGGUGGGAUUUUCGUCCGUUU	mature miRNA	standard	MIMAT0016930	isc-miR-278																										isc-miR-278
193	dme-miR-79-3p	0.68955	122.401	176.704	187.293	154.083	0.613681	326.182	11.606	29.416	291.888	10.351	259.641	UAAAGCUAGAUUACCAAAGCAU	mature miRNA	standard	MIMAT0014295,MIMAT0001524,MIMAT0008430,MIMAT0008525,MIMAT0008583,MIMAT0000352,MIMAT0008690,MIMAT0008747,MIMAT0001224,MIMAT0008769,MIMAT0008975,MIMAT0008981,MIMAT0009124	dme-miR-79-3p	dme-miR-79-3p	dan-miR-79	der-miR-79	dgr-miR-79	dmo-miR-79	dpe-miR-79	dps-miR-79	dse-miR-79		dvi-miR-79	dwi-miR-79	dya-miR-79	aae-miR-79*	aga-miR-79
1966	dme-miR-4952-5p	0.689986	36.3314	9.61213	32.8976	12.8727	-0.143236	41.521	25.2399	42.2333	29.2502	47.2004	22.2421	GCCGGAUCCGGAUGUCGCGGCGA	mature miRNA	standard	MIMAT0020166	dme-miR-4952-5p	dme-miR-4952-5p
1834	tca-miR-3858-3p	0.692014	16.3233	17.4653	10.1744	10.4638	-0.681986	14.2121	0.00951597	34.7482	1.20875	21.6718	7.64262	UGAAACUCUCUUGCUUCUCUAA	mature miRNA	standard	MIMAT0018783	tca-miR-3858-3p																								tca-miR-3858-3p
1334	api-miR-3048	0.692141	9.86319	14.4026	13.7467	16.6374	0.478961	26.4475	2.64623	0.495819	7.63518	32.5756	1.02936	UGUGAACUGGUCAUGCUCUUAA	mature miRNA	standard	MIMAT0014788	api-miR-3048																api-miR-3048
122	cqu-miR-12*	0.692572	2.04688	2.06359	17.6787	16.5238	3.11052	4.12752	2.01234	0.000771914	32.7374	0.00221818	20.2965	AAGAAUGAAAAUCCUGCCCUGUCGGAU	mature miRNA	standard	MIMAT0014394	cqu-miR-12*																		cqu-miR-12*
29	dme-miR-1-3p	0.694663	4985.74	2216.69	4304.81	1897.08	-0.211857	7509.49	3354.06	4093.67	4958.77	2167.26	5788.4	UGGAAUGUAAAGAAGUAUGGAG	mature miRNA	standard	MIMAT0014244,MIMAT0001496,MIMAT0001471,MIMAT0014710,MIMAT0004191,MIMAT0014361,MIMAT0008432,MIMAT0008534,MIMAT0008609,MIMAT0000105,MIMAT0008694,MIMAT0008724,MIMAT0001199,MIMAT0012635,MIMAT0008814,MIMAT0008867,MIMAT0008959,MIMAT0008987,MIMAT0009083,MIMAT0012681,MIMAT0018385,MIMAT0015692,MIMAT0008352	dme-miR-1-3p	dme-miR-1-3p	dan-miR-1	der-miR-1	dgr-miR-1	dmo-miR-1	dpe-miR-1	dps-miR-1	dse-miR-1	dsi-miR-1	dvi-miR-1	dwi-miR-1	dya-miR-1	aae-miR-1	aga-miR-1	ame-miR-1	api-miR-1	bmo-miR-1a	cqu-miR-1			ngi-miR-1		nvi-miR-1	tca-miR-1-3p	dpu-miR-1	isc-miR-1
609	dpu-miR-745	0.69515	51.498	36.7918	39.3111	39.536	-0.389582	54.1771	13.4399	86.8771	18.3931	84.9116	14.6285	GAGCUGCCCAGUGAAGGGCUUU	mature miRNA	standard	MIMAT0012646	dpu-miR-745																									dpu-miR-745
497	aae-miR-306*	0.695281	28.4988	9.71003	42.6291	34.003	0.580936	20.399	39.2629	25.8346	16.7198	81.1324	30.0351	GAGAGCACCUCGGUAUCUAAGC	mature miRNA	standard	MIMAT0014230	aae-miR-306*													aae-miR-306*
1898	tca-miR-3890-3p	0.697328	37.9964	25.0935	54.0781	79.8477	0.509183	29.1556	18.5199	66.3137	10.4514	146.235	5.54808	AGCCGGUUAUGUACGGCUG	mature miRNA	standard	MIMAT0018879	tca-miR-3890-3p																								tca-miR-3890-3p
1335	tca-miR-3049-3p	0.699784	46.728	24.4188	37.9502	26.4044	-0.300177	65.478	19.1155	55.5904	22.6382	68.4393	22.7732	UCCGUUCGCUGCAUUCCC	mature miRNA	standard	MIMAT0018777	tca-miR-3049-3p																								tca-miR-3049-3p
1002	dps-miR-2544*	0.700778	37.6068	25.3015	36.9236	42.2564	-0.0264503	29.9151	17.0437	65.8615	8.94942	85.5328	16.2886	UCCUGGCUCUCGGCUCUAUAUG	mature miRNA	standard	MIMAT0012348	dps-miR-2544*							dps-miR-2544*
760	dme-miR-986-3p	0.701085	215.77	336.014	33.9056	29.296	-2.6699	0.00551302	602.918	44.3853	25.2375	66.5575	9.92175	AGCGGCGAGGCUAUUCAAGUAA	mature miRNA	standard	MIMAT0020884,MIMAT0012432	dme-miR-986-3p	dme-miR-986-3p								dsi-miR-986*
186	aae-miR-71*	0.701345	3260.26	1240.93	2796.45	616.798	-0.22139	3397.43	1956.45	4426.91	2101.32	3009.76	3278.29	UCUCACUACCUUGUCUUUCAUG	mature miRNA	standard	MIMAT0014221,MIMAT0014401,MIMAT0019109	aae-miR-71*													aae-miR-71*					cqu-miR-71*						tca-miR-71-3p
821	aga-miR-996	0.701369	13.8363	19.2198	6.77256	0.526534	-1.03069	35.8213	5.46988	0.217756	6.92255	6.1873	7.20782	UGACUAGAUUACAUGCUCGUCU	mature miRNA	standard	MIMAT0005528	aga-miR-996														aga-miR-996
519	aae-miR-308*	0.702504	14.5373	7.42317	14.9527	16.4155	0.0406492	23.041	9.35381	11.2169	4.3662	33.8625	6.6293	AAUCACAGGAGUAUACUG	mature miRNA	standard	MIMAT0014261,MIMAT0014429	aae-miR-308*													aae-miR-308*					cqu-miR-308
561	dme-miR-313-3p	0.702587	23.0839	13.6635	24.0565	2.93341	0.0595449	18.2742	12.4755	38.5018	21.6388	27.3198	23.211	UAUUGCACUUUUCACAGCCCGA	mature miRNA	standard	MIMAT0000405	dme-miR-313-3p	dme-miR-313-3p
1343	api-miR-3054	0.703732	3.11123	3.87275	22.2671	21.243	2.83936	1.88393	7.44891	0.000833552	24.4846	0.00236183	42.3143	UUAGUGGAUUCGCCUGUUGACACCGGC	mature miRNA	standard	MIMAT0014797	api-miR-3054																api-miR-3054
1851	tca-miR-3866-5p	0.704096	36.1578	31.5343	15.1746	16.9064	-1.25265	0.00488054	50.4746	57.994	3.7063	34.5903	7.22718	UCGCACAGUUUGAUCAAUCGG	mature miRNA	standard	MIMAT0018824	tca-miR-3866-5p																								tca-miR-3866-5p
1859	tca-miR-3870-5p	0.704196	70.9285	5.59192	71.1077	48.6633	0.00364041	66.2718	77.1306	69.3831	80.5372	18.4197	114.366	UCGAGGCACAAGAGGAAAA	mature miRNA	standard	MIMAT0018832	tca-miR-3870-5p																								tca-miR-3870-5p
413	tca-miR-279d-3p	0.70578	92.1022	56.383	107.696	60.2764	0.225653	151.84	39.8156	84.6505	76.5985	69.3187	177.17	UGACUAGAUCCAUACUCGUCUAUAG	mature miRNA	standard	MIMAT0018789	tca-miR-279d-3p																								tca-miR-279d-3p
1639	ame-miR-3739	0.705996	6678.27	497.425	7330.08	1831.75	0.134354	6649.02	7189.68	6196.12	8302.61	8470.46	5217.18	UUGGGAGGGGGAGAGAGCAGCU	mature miRNA	standard	MIMAT0018608	ame-miR-3739															ame-miR-3739
773	cqu-miR-988	0.706946	875.753	140.407	923.848	136.818	0.0771312	714.098	945.869	967.292	992.892	766.265	1012.39	CCCUUGUUGCAAACCUCACGC	mature miRNA	standard	MIMAT0014363	cqu-miR-988																		cqu-miR-988
187	bmo-miR-71*	0.708309	3617.25	1200.21	3185.19	779.736	-0.183516	3911.88	2297.17	4642.71	2345.61	3323.33	3886.62	UUCUCACUACCUUGUCUUUCAU	mature miRNA	standard	MIMAT0015243	bmo-miR-71*																	bmo-miR-71*
2001	dme-miR-4973-5p	0.708907	29.2428	10.0382	26.1779	13.6622	-0.159729	34.1444	35.8884	17.6955	40.6952	13.5721	24.2665	AGUCGUCGUUGCGUGUUGUAG	mature miRNA	standard	MIMAT0020201	dme-miR-4973-5p	dme-miR-4973-5p
588	isc-miR-317	0.710256	648.469	115.283	616.902	351.161	-0.0719959	528.297	658.965	758.144	566.696	293.546	990.463	UGAACACAGCUGGUGGUAUAUCAGU	mature miRNA	standard	MIMAT0012699	isc-miR-317																										isc-miR-317
1603	dme-miR-3641-3p	0.710884	1011.19	242.793	1185.99	467.286	0.230036	797.566	960.772	1275.23	1268.2	1606.71	683.054	UCUAAACUGGUCACUUCCACUC	mature miRNA	standard	MIMAT0018056	dme-miR-3641-3p	dme-miR-3641-3p
1948	dme-miR-4941-5p	0.711658	86.8551	52.5678	96.5572	41.4873	0.152774	54.5597	58.4929	147.513	74.017	144.435	71.2193	CCUCGAGCUGCUCACCGCCUU	mature miRNA	standard	MIMAT0020148	dme-miR-4941-5p	dme-miR-4941-5p
415	bmo-miR-279e	0.712388	424.588	115.923	579.746	374.848	0.449357	291.367	502.471	479.927	510.151	984.515	244.573	UGACUAGCGAUACACUCCGGCU	mature miRNA	standard	MIMAT0015406	bmo-miR-279e																	bmo-miR-279e
2025	dme-miR-4987-5p	0.712524	39.5121	25.0916	54.9427	49.8177	0.475631	49.4747	10.9692	58.0925	29.6742	112.331	22.8228	UUGCAACAGCGUGCGGCACGAUU	mature miRNA	standard	MIMAT0020225	dme-miR-4987-5p	dme-miR-4987-5p
1610	dme-miR-3644-5p	0.714683	14.7938	12.5128	21.3979	19.0177	0.532478	22.9048	21.0933	0.383154	27.8125	0.00235347	36.3788	GUGAGUGAUUAUGGUUUAAGUA	mature miRNA	standard	MIMAT0018061	dme-miR-3644-5p	dme-miR-3644-5p
382	dme-miR-277-5p	0.715827	26.0606	18.2259	28.5692	14.6286	0.132589	8.35738	25.0568	44.7676	20.024	20.2231	45.4605	CGUGUCAGGAGUGCAUUUGCA	mature miRNA	standard	MIMAT0020804	dme-miR-277-5p	dme-miR-277-5p
1604	dme-miR-3641-5p	0.717892	322.957	249.231	387.013	270.56	0.261038	138.147	606.412	224.313	245.764	698.966	216.309	GUGAGUGUCCUGUUUACAGC	mature miRNA	standard	MIMAT0018055	dme-miR-3641-5p	dme-miR-3641-5p
1424	bmo-miR-3273	0.717948	14.7348	25.516	2.5909	2.49711	-2.5077	0.00550302	44.1981	0.000752236	4.98476	0.00198894	2.78596	UGCCUCCACCCAUCUUAGAUAUG	mature miRNA	standard	MIMAT0015458	bmo-miR-3273																	bmo-miR-3273
719	dme-miR-976-5p	0.718498	44.9687	22.1607	35.6592	14.081	-0.334649	58.6776	19.4021	56.8265	31.8411	51.2555	23.8809	CGCCAUGCAGUGCCGCGGC	mature miRNA	standard	MIMAT0020873	dme-miR-976-5p	dme-miR-976-5p
357	dan-miR-274	0.719318	202.961	147.296	256.924	190.599	0.340138	84.6577	367.941	156.286	184.148	473.189	113.436	UUUUGUGACCGACACUAACGGGUAUU	mature miRNA	standard	MIMAT0008448	dan-miR-274		dan-miR-274
199	dme-miR-87-5p	0.720657	21.7194	14.5057	18.9833	16.2297	-0.194249	14.2326	12.4868	38.4388	11.1557	37.6434	8.1509	UCGCGCCUGUAUCUUGCUGAAC	mature miRNA	standard	MIMAT0020821	dme-miR-87-5p	dme-miR-87-5p
1680	ame-miR-3779	0.720939	399.203	73.7854	576.848	419.704	0.531067	314.088	438.479	445.043	468.67	1040.05	221.822	GCCGGGCCUGCCGCUCGACACG	mature miRNA	standard	MIMAT0018556	ame-miR-3779															ame-miR-3779
388	aae-miR-278	0.721285	29.6627	16.6581	184.757	202.746	2.63891	48.6057	23.0835	17.2989	152.614	0.00292321	401.655	ACGGACGAUAGUCUUCAGCGGCC	mature miRNA	standard	MIMAT0014237	aae-miR-278													aae-miR-278
13	dme-let-7-3p	0.721622	6.82421	5.96781	38.0491	64.8277	2.47913	7.60888	0.502885	12.3609	0.00987478	112.902	1.23505	CUAUACAAUGUGCUAGCUUUCU	mature miRNA	standard	MIMAT0020830	dme-let-7-3p	dme-let-7-3p
1477	bmo-miR-3325	0.721687	2.05514	2.88127	24.9046	21.8606	3.5991	0.804973	0.0101132	5.35035	40.9327	0.00244931	33.7788	CAGUGAUGAGUCAAAUACACCA	mature miRNA	standard	MIMAT0015512	bmo-miR-3325																	bmo-miR-3325
236	dpu-miR-96	0.724212	26.516	16.1709	30.1566	14.637	0.185611	28.2212	9.56008	41.7667	15.69	44.9582	29.8216	UUUGGCACUGGCACAAUUUUGC	mature miRNA	standard	MIMAT0012673	dpu-miR-96																									dpu-miR-96
1699	ame-miR-3796	0.724738	5286.48	180.071	5052.12	1665.63	-0.0654173	5141.54	5488.06	5229.84	6103.65	5921.01	3131.71	GAUCCUAAGGGGAGGAGAGGAUUU	mature miRNA	standard	MIMAT0018581	ame-miR-3796															ame-miR-3796
1412	bmo-miR-3264	0.725365	11.7443	16.2241	18.9058	18.9035	0.686869	4.1859	30.3686	0.678478	18.9064	0.00210283	37.809	UCACAGGAGAGCCAUUUAGAGUUU	mature miRNA	standard	MIMAT0015448	bmo-miR-3264																	bmo-miR-3264
444	bmo-miR-282	0.726579	7.62938	7.99026	22.8299	29.4485	1.58129	6.59995	16.0845	0.203723	11.9998	0.329973	56.16	ACCUAGCCUCUCCUUGGCUUUGUCUGU	mature miRNA	standard	MIMAT0004205	bmo-miR-282																	bmo-miR-282
402	bmo-miR-279b	0.726581	3425.58	815.725	4168.17	2240.97	0.283067	2640.57	3367.27	4268.89	3037.59	2717.7	6749.21	UGACUAGAUCUACACUCAUUGA	mature miRNA	standard	MIMAT0013609	bmo-miR-279b																	bmo-miR-279b
1245	bmo-miR-2837	0.728189	7.2917	12.4506	57.634	89.4155	2.98259	21.668	0.0100668	0.197054	12.2606	0.00225278	160.639	AGAUGGUACUACGUGGGAAUG	mature miRNA	standard	MIMAT0013751	bmo-miR-2837																	bmo-miR-2837
1761	tca-miR-3826-3p	0.729226	34.4441	11.7482	36.2158	3.94227	0.0723624	39.231	21.0583	43.0432	40.5278	35.3234	32.7963	CUAUCCCCGACUACGCCUCGG	mature miRNA	standard	MIMAT0018681	tca-miR-3826-3p																								tca-miR-3826-3p
1484	bmo-miR-3332	0.729783	191.495	124.824	209.602	92.8769	0.130342	129.793	335.155	109.538	164.81	316.386	147.61	UCCUCGCCAUGCCACCGCCGCUUCA	mature miRNA	standard	MIMAT0015519	bmo-miR-3332																	bmo-miR-3332
842	dme-miR-1001-5p	0.730013	15.0268	2.83939	43.4235	58.4952	1.53094	12.1915	17.8702	15.0187	6.31898	110.854	13.0969	UGGGUAAACUCCCAAGGAUCA	mature miRNA	standard	MIMAT0005521	dme-miR-1001-5p	dme-miR-1001-5p
1180	ame-miR-2788	0.730986	20.9085	18.0968	17.0765	2.19258	-0.292074	23.0192	37.8575	1.84888	14.6447	18.9024	17.6826	CAAUGCCCUUCGAAAUCCCAAA	mature miRNA	standard	MIMAT0018510	ame-miR-2788															ame-miR-2788
167	bmo-miR-33*	0.731493	1582.78	1245.91	1073.8	294.294	-0.559742	1179.95	2980.28	588.125	851.014	962.964	1407.42	CAAUAUGACUACAAGGCAAAUC	mature miRNA	standard	MIMAT0013600	bmo-miR-33*																	bmo-miR-33*
1823	tca-miR-3852-5p	0.73189	28.7913	20.0025	38.9133	37.7713	0.434633	38.0506	5.83674	42.4865	17.9416	82.5173	16.281	ACGGGGCCUUUAAGGAGU	mature miRNA	standard	MIMAT0018760	tca-miR-3852-5p																								tca-miR-3852-5p
2060	rmi-miR-5341	0.732074	16.2206	10.2087	19.5324	25.7424	0.268039	20.5898	4.55448	23.5176	7.97547	49.0279	1.59385	UGGGACGAUAGUUUGGCAA	mature miRNA	standard	MIMAT0021414	rmi-miR-5341																											rmi-miR-5341
196	ame-miR-79	0.734051	53.6999	68.7466	155.213	134.6	1.53126	132.31	4.83204	23.9577	239.863	0.00306462	225.772	UAAAGCUAGAUUACCAAAGCA	mature miRNA	standard	MIMAT0004433	ame-miR-79															ame-miR-79
1242	bmo-miR-2834	0.734465	622.041	179.986	804.895	499.679	0.371789	453.269	811.46	601.396	665.415	1359.49	389.776	UAAUAUCGGGACUAGACGAC	mature miRNA	standard	MIMAT0013748	bmo-miR-2834																	bmo-miR-2834
799	aga-miR-993	0.734544	39.746	68.8365	4.45096	4.11322	-3.15862	0.00558581	119.232	0.000770633	5.2354	0.00200185	8.11547	GAAGCUCGUUUCUAUAGAGGUAUCU	mature miRNA	standard	MIMAT0010103	aga-miR-993														aga-miR-993
1288	aae-miR-2945	0.737192	18.9844	17.9834	12.4186	5.3896	-0.612314	8.30432	39.747	8.90194	17.7154	12.5996	6.94078	UGACUAGAGGCAGACUCGUUUA	mature miRNA	standard	MIMAT0014316	aae-miR-2945													aae-miR-2945
353	dme-miR-274-5p	0.737983	174.505	114.302	220.174	166.682	0.335379	72.0233	297.775	153.716	142.49	411.518	106.514	UUUUGUGACCGACACUAACGGGUAAU	mature miRNA	standard	MIMAT0008521,MIMAT0000332,MIMAT0008758,MIMAT0001237,MIMAT0008828,MIMAT0009052	dme-miR-274-5p	dme-miR-274-5p		der-miR-274			dpe-miR-274	dps-miR-274	dse-miR-274				dya-miR-274
574	dme-miR-316-3p	0.739872	39.3983	21.6413	63.6403	75.6411	0.691805	60.3328	40.7486	17.1136	147.776	1.26349	41.8813	ACAGGAAAGGGAAAAAGGCGUA	mature miRNA	standard	MIMAT0020842	dme-miR-316-3p	dme-miR-316-3p
370	isc-miR-276	0.739978	16636.6	3679.51	15598.9	3108.61	-0.0929215	13686.6	20759.6	15463.6	16313.3	12195.2	18288.1	UAGGAACUUCAUACCAUGCUC	mature miRNA	standard	MIMAT0018919	isc-miR-276																										isc-miR-276
1365	bmo-miR-3218	0.740835	62.3992	36.547	53.4515	33.8035	-0.223296	101.642	56.2185	29.3366	86.133	18.6279	55.5937	AGUCAUACACAGAGUGAGCAGCG	mature miRNA	standard	MIMAT0015398	bmo-miR-3218																	bmo-miR-3218
1500	bmo-miR-3348	0.743583	23.0996	15.5721	19.3006	14.1639	-0.259219	26.1683	36.9089	6.22151	27.8618	2.95163	27.0883	CCAGCGAGCCUCCCGGCGAGC	mature miRNA	standard	MIMAT0015534	bmo-miR-3348																	bmo-miR-3348
298	tca-miR-210-5p	0.743728	57.2021	21.5944	59.8888	8.38507	0.0662166	55.0175	36.7831	79.8058	55.2789	69.5674	54.8201	AGCUGCUGGACGCUGCACAAG	mature miRNA	standard	MIMAT0019120	tca-miR-210-5p																								tca-miR-210-5p
1237	bmo-miR-2830	0.744165	54.3769	16.1914	67.5734	33.9742	0.313461	71.3144	39.0524	52.764	99.1761	31.6425	71.9016	AGCGACUAUCUCAGGGCGCGCU	mature miRNA	standard	MIMAT0013743	bmo-miR-2830																	bmo-miR-2830
222	bmo-miR-92b	0.745023	2496.48	246.591	2402.48	1000.17	-0.0553691	2725.5	2528.49	2235.45	2391.89	3407.91	1407.65	AAUUGCACCAAUCCCGGCCUGC	mature miRNA	standard	MIMAT0009155	bmo-miR-92b																	bmo-miR-92b
1204	bmo-miR-2803	0.745565	27.06	23.9648	22.5693	12.0222	-0.2618	1.84197	49.5355	29.8026	14.9819	16.2955	36.4306	UGGACGUUACCAAUGCCAGGGA	mature miRNA	standard	MIMAT0013708	bmo-miR-2803																	bmo-miR-2803
440	smr-miR-282	0.749257	39.9772	7.79376	49.5902	57.8272	0.310878	36.0737	34.9065	48.9514	20.4264	116.192	12.1521	AAGCCUCUCCCAGGCUUAGUCU	mature miRNA	standard	MIMAT0018915	smr-miR-282																												smr-miR-282
16	dme-let-7-5p	0.750447	8804.84	887.309	9321.85	1929.93	0.0823197	8624.78	8021.37	9768.37	7896.24	11518	8551.3	UGAGGUAGUAGGUUGUAUAGU	mature miRNA	standard	MIMAT0004418,MIMAT0004190,MIMAT0008467,MIMAT0008486,MIMAT0008596,MIMAT0000396,MIMAT0008686,MIMAT0008699,MIMAT0001198,MIMAT0008837,MIMAT0008876,MIMAT0008980,MIMAT0008996,MIMAT0009098,MIMAT0012680,MIMAT0018413,MIMAT0015678	dme-let-7-5p	dme-let-7-5p	dan-let-7	der-let-7	dgr-let-7	dmo-let-7	dpe-let-7	dps-let-7	dse-let-7	dsi-let-7	dvi-let-7	dwi-let-7	dya-let-7			ame-let-7		bmo-let-7				ngi-let-7		nvi-let-7			isc-let-7
138	bmo-miR-13b	0.751188	747.383	434.897	635.771	373.085	-0.23334	1225.01	642.895	374.248	596.874	283.658	1026.78	UAUCACAGCCAUUUUUGACGAGU	mature miRNA	standard	MIMAT0007898,MIMAT0015665	bmo-miR-13b																	bmo-miR-13b						nvi-miR-13b
100	aae-miR-9c-3p	0.751698	24.7478	23.7279	130.109	151.469	2.39436	50.993	18.4371	4.81318	296.39	0.00275986	93.9355	UAAAGCUUUAGUACCAGAGGUC	mature miRNA	standard	MIMAT0014213,MIMAT0014381	aae-miR-9c-3p													aae-miR-9c-3p					cqu-miR-9*
216	aga-miR-92a	0.753	169.346	84.9803	278.57	204.896	0.718067	105.52	265.806	136.711	320.66	55.8977	459.153	UAUUGCACUUGUCCCGGCCUAU	mature miRNA	standard	MIMAT0001527	aga-miR-92a														aga-miR-92a
201	ame-miR-87	0.753672	30.0131	23.4664	353.069	558.412	3.55629	8.47016	26.5508	55.0183	62.3415	0.00296307	996.861	GUGAGCAAAGUUUCAGGUGU	mature miRNA	standard	MIMAT0004434	ame-miR-87															ame-miR-87
312	cqu-miR-252*	0.754418	85.9058	50.7174	71.4029	33.4644	-0.266773	47.6005	143.422	66.6947	52.1562	52.0083	110.044	CCUGCUGCCCAAGUGCUUAUCG	mature miRNA	standard	MIMAT0014374	cqu-miR-252*																		cqu-miR-252*
407	bmo-miR-279c	0.75625	145.734	99.7288	167.322	89.6381	0.199285	258.842	70.4515	107.909	167.279	77.7049	256.981	UGACUAGAUCCAUACUCGUCUG	mature miRNA	standard	MIMAT0013611	bmo-miR-279c																	bmo-miR-279c
1893	tca-miR-3887-5p	0.757242	16.9909	11.9863	16.1224	15.4202	-0.0756907	13.5515	7.10021	30.3209	3.37291	33.2614	11.733	GGGGUUGUCAUAAAAACGC	mature miRNA	standard	MIMAT0018872	tca-miR-3887-5p																								tca-miR-3887-5p
1963	dme-miR-4951-3p	0.75736	57.0635	39.2859	43.9045	10.4229	-0.3782	36.4886	102.364	32.3383	31.8695	49.8513	49.9928	CCAUCAAAAAACCUCACCCACCA	mature miRNA	standard	MIMAT0020165	dme-miR-4951-3p	dme-miR-4951-3p
139	ame-miR-13b	0.759183	583.866	344.814	520.304	372.947	-0.166283	968.751	479.708	303.139	428.304	201.967	930.641	UAUCACAGCCAUUUUUGACGAUU	mature miRNA	standard	MIMAT0010114	ame-miR-13b															ame-miR-13b
850	dsi-miR-1003*	0.759297	4.28139	5.19377	19.4947	19.5337	2.18693	10.0593	2.78408	0.000763911	39.0694	0.00220617	19.4125	GUGGGUAUCUGGAUGUGGUUGG	mature miRNA	standard	MIMAT0012427	dsi-miR-1003*									dsi-miR-1003*
1575	bmo-miR-3409	0.763459	19.0477	15.6872	12.8136	2.74168	-0.57194	36.7126	13.6866	6.74378	9.97861	15.4513	13.0108	UGAACAAGCUUCCGCAAGUGCCA	mature miRNA	standard	MIMAT0015615	bmo-miR-3409																	bmo-miR-3409
1839	tca-miR-3860-5p	0.763985	34.2841	15.3207	38.1236	17.3653	0.153144	16.674	41.6279	44.5504	29.5146	58.1115	26.7447	UAGCACUGGACGAUCUAA	mature miRNA	standard	MIMAT0018792	tca-miR-3860-5p																								tca-miR-3860-5p
898	api-miR-1923	0.764676	26.2749	31.2841	11.1682	9.80522	-1.23429	0.00536409	60.8835	17.9357	13.0261	0.566931	19.9115	AAUCGCGUACCGUUGCACAGUCGUGGC	mature miRNA	standard	MIMAT0014131	api-miR-1923																api-miR-1923
427	aga-miR-281	0.766025	496.387	166.952	682.951	734.608	0.460319	308.827	551.581	628.752	511.704	49.0933	1488.06	UGUCAUGGAAUUGCUCUCUUUAU	mature miRNA	standard	MIMAT0001513	aga-miR-281														aga-miR-281
971	dps-miR-2526*	0.769085	33.7453	24.3563	25.1743	14.5645	-0.422735	59.3106	31.1135	10.8118	40.7124	22.9777	11.8329	UGCGGUGGUUGCCGUCGGCGUGUU	mature miRNA	standard	MIMAT0012314	dps-miR-2526*							dps-miR-2526*
191	api-miR-71	0.769289	403.816	97.009	384.194	156.114	-0.0718617	514.605	362.742	334.101	295.069	564.455	293.058	UGAAAGACAUGGGUAGUGAGAUG	mature miRNA	standard	MIMAT0014735,MIMAT0012667,MIMAT0012703	api-miR-71																api-miR-71									dpu-miR-71	isc-miR-71
1433	bmo-miR-3282	0.774211	17.1384	18.6135	5.82317	4.99643	-1.55735	0.00448288	36.943	14.4676	6.10956	10.6703	0.689705	CAGUCAUGCGUUUUUUUUGGG	mature miRNA	standard	MIMAT0015468	bmo-miR-3282																	bmo-miR-3282
1387	bmo-miR-3239	0.775308	3.82084	3.34964	17.523	16.3439	2.19729	6.25584	5.20587	0.000803589	20.2097	0.00223902	32.357	UCAGAGAAAAAGAGAUUUUUAU	mature miRNA	standard	MIMAT0015422	bmo-miR-3239																	bmo-miR-3239
1621	ame-miR-3721	0.77563	3227.89	357.341	3130.83	1187.92	-0.0440495	3610.21	2902.32	3171.16	4327.04	1951.38	3114.05	UCGUUGAAAAAGAGGAGAAGAU	mature miRNA	standard	MIMAT0018546	ame-miR-3721															ame-miR-3721
1256	bmo-miR-2846	0.776652	14.4847	24.4978	52.3067	45.5046	1.85246	42.7698	0.0111238	0.673238	82.8038	0.00256995	74.1136	GGGAUUACUAAUGGCGUAGUGCG	mature miRNA	standard	MIMAT0013767	bmo-miR-2846																	bmo-miR-2846
1268	bmo-miR-2860	0.777054	46.0996	40.4304	44.761	16.6795	-0.0425098	26.8693	92.5558	18.8735	63.032	40.9012	30.3498	CGCUGUAUGAUUGUCCGAGGUA	mature miRNA	standard	MIMAT0013800	bmo-miR-2860																	bmo-miR-2860
2046	rmi-miR-5323	0.777289	20.6084	13.8155	23.5922	27.8081	0.195079	17.1662	8.83948	35.8195	3.39492	55.3089	12.0729	GAUGUGGCUCUUUGACGGAUAG	mature miRNA	standard	MIMAT0021396	rmi-miR-5323																											rmi-miR-5323
350	dme-miR-263b-5p	0.780429	2519.63	284.236	2441.26	522.577	-0.0455901	2658.66	2192.64	2707.6	3034.03	2047.12	2242.62	CUUGGCACUGGGAGAAUUCAC	mature miRNA	standard	MIMAT0010111,MIMAT0004199,MIMAT0008447,MIMAT0008516,MIMAT0008564,MIMAT0000362,MIMAT0008735,MIMAT0001236,MIMAT0008830,MIMAT0008871,MIMAT0008921,MIMAT0009002,MIMAT0009110	dme-miR-263b-5p	dme-miR-263b-5p	dan-miR-263b	der-miR-263b	dgr-miR-263b		dpe-miR-263b	dps-miR-263b	dse-miR-263b	dsi-miR-263b	dvi-miR-263b	dwi-miR-263b	dya-miR-263b		aga-miR-263b			bmo-miR-263b
986	dps-miR-2537*	0.780676	18.5767	18.7575	3.47557	3.04451	-2.41817	18.203	0.00888367	37.5182	0.0102894	4.69546	5.72097	UAACGGACAACCGUCUAUAUUG	mature miRNA	standard	MIMAT0012328	dps-miR-2537*							dps-miR-2537*
452	dpu-miR-283	0.780865	23.3013	16.632	45.3729	36.1641	0.961423	7.36729	21.9836	40.5529	3.98282	61.2737	70.8622	AAAUAUCAGCAGGUAAUUCU	mature miRNA	standard	MIMAT0012644	dpu-miR-283																									dpu-miR-283
56	dme-miR-2c-3p	0.781499	2241.16	324.676	2205.65	1101.66	-0.0230426	1882.46	2514.93	2326.08	2265.25	1075.41	3276.3	UAUCACAGCCAGCUUUGAUGGGC	mature miRNA	standard	MIMAT0008442,MIMAT0008540,MIMAT0008626,MIMAT0000411,MIMAT0008652,MIMAT0008736,MIMAT0001202,MIMAT0008777,MIMAT0008854,MIMAT0008910,MIMAT0009035,MIMAT0009097	dme-miR-2c-3p	dme-miR-2c-3p	dan-miR-2c	der-miR-2c	dgr-miR-2c	dmo-miR-2c	dpe-miR-2c	dps-miR-2c	dse-miR-2c	dsi-miR-2c	dvi-miR-2c	dwi-miR-2c	dya-miR-2c
4	aae-bantam-3p	0.78236	129.063	40.5944	533.554	561.444	2.04756	87.3323	168.417	131.439	458.248	13.5626	1128.85	UGAGAUCAUUUUGAAAGCUGAU	mature miRNA	standard	MIMAT0014219	aae-bantam-3p													aae-bantam-3p
483	dme-miR-304-3p	0.7825	15.4261	14.0556	53.0593	82.3219	1.78223	14.2941	1.97078	30.0135	8.65833	148.049	2.47023	CACUUUGCAAUUGGAGAUUGCU	mature miRNA	standard	MIMAT0020826	dme-miR-304-3p	dme-miR-304-3p
947	dps-miR-2507b*	0.784624	19.8029	13.406	35.1497	39.8734	0.827798	23.3792	4.97147	31.0581	80.4676	19.5336	5.44791	UAUUGCACUUUUUCUUGCCUCU	mature miRNA	standard	MIMAT0012371	dps-miR-2507b*							dps-miR-2507b*
1957	dme-miR-4948-3p	0.785339	66.2003	43.4865	70.4394	89.1567	0.0895455	79.7902	17.5416	101.269	18.5919	173.388	19.3384	CCACGCCGGUGCGCUUGCCCUC	mature miRNA	standard	MIMAT0020159	dme-miR-4948-3p	dme-miR-4948-3p
1599	tca-miR-3477-5p	0.786896	170.381	67.769	205.779	110.785	0.272332	237.089	172.456	101.598	211.374	92.3024	313.661	UAAUCUCAUUUGGUAACUGUGAGG	mature miRNA	standard	MIMAT0018736	tca-miR-3477-5p																								tca-miR-3477-5p
150	tca-miR-29-3p	0.789073	36.2976	3.17198	100.12	133.773	1.46378	39.7906	35.5057	33.5967	33.8017	254.095	12.4616	UAGCACCAUAUGAAAUCAGUUC	mature miRNA	standard	MIMAT0018803	tca-miR-29-3p																								tca-miR-29-3p
508	bmo-miR-307*	0.791017	31.4121	23.2386	64.6163	51.5474	1.04058	57.3335	24.459	12.4438	92.0722	5.15246	96.6241	ACUCACUCAACCUGGGUGUGAUG	mature miRNA	standard	MIMAT0015237,MIMAT0010136	bmo-miR-307*																	bmo-miR-307*			lmi-miR-307*
284	dps-miR-190	0.791227	56.6093	19.9883	91.5128	81.0835	0.692934	40.1595	50.8134	78.8551	71.7424	22.1429	180.653	CCCAGGAAUCAAACAUAUUAUUA	mature miRNA	standard	MIMAT0012228,MIMAT0012450	dps-miR-190							dps-miR-190		dsi-miR-190
613	ame-miR-750	0.791788	8047.32	5281.49	6977.39	6706.09	-0.205822	2145.07	12327.6	9669.27	4204.83	2102.18	14625.2	CCAGAUCUAACUCUUCCAGCUC	mature miRNA	standard	MIMAT0018615	ame-miR-750															ame-miR-750
1820	tca-miR-3851e-5p	0.792544	7.60966	7.40189	20.585	30.4432	1.43569	8.02733	0.00778455	14.7939	6.15134	55.5604	0.0432708	CGUUGAUUUGGAGUCGUACUAUG	mature miRNA	standard	MIMAT0018780	tca-miR-3851e-5p																								tca-miR-3851e-5p
853	dme-miR-1004-3p	0.794139	976.48	813.056	719.966	1027.04	-0.439662	51.0151	1302.48	1575.94	125.952	1905.89	128.054	UCUCACAUCACUUCCCUCACAG	mature miRNA	standard	MIMAT0005017	dme-miR-1004-3p	dme-miR-1004-3p
2006	dme-miR-4976-5p	0.798245	30.6725	21.5632	19.062	8.57613	-0.686245	42.9951	5.77387	43.2484	28.941	13.5273	14.7176	UCCAGGCUGUCGUCCAUGGAGU	mature miRNA	standard	MIMAT0020206	dme-miR-4976-5p	dme-miR-4976-5p
1190	bmo-miR-2795	0.798874	415.461	188.483	460.939	201.369	0.149861	630.592	279.349	336.443	440.63	671.693	270.494	CAAGUUUGGUGAUACGCGGGCGC	mature miRNA	standard	MIMAT0013695	bmo-miR-2795																	bmo-miR-2795
1815	tca-miR-3851b-3p	0.799177	14.288	10.1693	24.3538	35.6968	0.769347	9.65823	7.25733	25.9484	1.823	65.5113	5.7272	UAGUACGUUCCGAAUCAACUCG	mature miRNA	standard	MIMAT0018757	tca-miR-3851b-3p																								tca-miR-3851b-3p
35	aae-miR-2a	0.799306	5016.13	1669.11	4681.32	2120.98	-0.0996604	3099.71	6151.61	5797.08	4439.45	2691.64	6912.87	UAUCACAGCCAGCUUUGAAGAGC	mature miRNA	standard	MIMAT0014226,MIMAT0014412	aae-miR-2a													aae-miR-2a					cqu-miR-2
1080	dsi-miR-2582a*	0.800097	6.4533	5.61325	24.9047	23.2621	1.94831	10.2108	9.14833	0.000774527	28.6367	0.00230068	46.0752	UAUCUUUAGCAACACUUUUGA	mature miRNA	standard	MIMAT0012520	dsi-miR-2582a*									dsi-miR-2582a*
1356	bmo-miR-3210	0.80196	29.252	22.4964	20.0871	6.02155	-0.542268	53.2965	25.7436	8.71599	16.9875	27.027	16.2467	UGACUAAGCCCCUGCUCACCCA	mature miRNA	standard	MIMAT0015389	bmo-miR-3210																	bmo-miR-3210
923	dme-miR-2494-3p	0.803224	20.3429	17.4047	26.9471	36.7556	0.405605	0.29051	29.2083	31.53	1.80279	69.13	9.90857	UUCCCAGUAAUGUCCACUUACAAG	mature miRNA	standard	MIMAT0012203	dme-miR-2494-3p	dme-miR-2494-3p
283	ame-miR-190	0.803294	39.6349	37.6913	223.398	237.953	2.49477	75.0244	43.8794	0.0011124	196.56	0.00294669	473.633	AGAUAUGUUUGAUAUUCUUGGUUGUU	mature miRNA	standard	MIMAT0004440	ame-miR-190															ame-miR-190
1876	tca-miR-3879-3p	0.803827	39.6252	13.0972	36.2766	8.2462	-0.127379	52.1057	40.7817	25.9881	45.2106	34.6621	28.957	AACCGGCCAUAAAGCCCUC	mature miRNA	standard	MIMAT0018851	tca-miR-3879-3p																								tca-miR-3879-3p
580	aae-miR-316	0.806249	1255.2	523.78	1243.15	797.499	-0.0139104	673.784	1401.64	1690.17	1574.52	333.393	1821.55	UGUCUUUUUCCGCUUACUGCCG	mature miRNA	standard	MIMAT0014317,MIMAT0014442	aae-miR-316													aae-miR-316					cqu-miR-316
920	dme-miR-2493-3p	0.806519	167.231	78.3279	146.663	31.045	-0.189339	111.514	256.79	133.39	182.166	133.208	124.616	CCGUGUGUAUUUGUGCGAGGCGU	mature miRNA	standard	MIMAT0012201	dme-miR-2493-3p	dme-miR-2493-3p
417	tca-miR-279e-5p	0.806595	5.6931	4.9609	11.8464	20.4706	1.05717	0.00384254	9.11633	7.95912	0.00955197	35.4838	0.0459732	GCCAGUGUUCAGUCUAUUGUUUCA	mature miRNA	standard	MIMAT0018816	tca-miR-279e-5p																								tca-miR-279e-5p
1254	bmo-miR-2843	0.807228	22.0573	26.652	97.3044	125.444	2.14125	12.9507	1.15225	52.069	53.0274	0.00271566	238.883	UCUAAGGAAAUUAGGUCGGAUACA	mature miRNA	standard	MIMAT0013762	bmo-miR-2843																	bmo-miR-2843
817	api-miR-996	0.810438	341.507	118.342	460.257	358.305	0.430524	236.819	469.911	317.791	330.27	865.412	185.089	UGACUAGAGUUACACUCGUCA	mature miRNA	standard	MIMAT0014746	api-miR-996																api-miR-996
610	bmo-miR-750*	0.810468	485.156	343.031	396.092	222.856	-0.292613	871.525	216.41	367.533	253.286	652.886	282.104	AGUUGGACAGGGGAUCUUGACA	mature miRNA	standard	MIMAT0013644	bmo-miR-750*																	bmo-miR-750*
265	dpu-miR-137	0.811604	11.4123	4.37722	24.7286	30.9242	1.1156	8.71878	9.05514	16.4629	4.36619	60.3133	9.50643	UAUUGCUUGAGAAUACACGUUG	mature miRNA	standard	MIMAT0012641	dpu-miR-137																									dpu-miR-137
1689	ame-miR-3788	0.81316	23.9306	18.0787	42.0024	36.6578	0.811616	42.3515	23.2257	6.21463	69.4171	0.36444	56.2258	GUUCCGUUACCUCCUGUCCCUC	mature miRNA	standard	MIMAT0018567	ame-miR-3788															ame-miR-3788
855	dme-miR-1005-3p	0.814817	33.2147	22.6259	28.7456	16.4385	-0.208479	59.3391	20.4128	19.8922	45.5794	27.9244	12.7331	UCUGGAAUCUUUAAUUCGCAG	mature miRNA	standard	MIMAT0005018,MIMAT0012468	dme-miR-1005-3p	dme-miR-1005-3p								dsi-miR-1005
344	aae-miR-263b	0.815388	2276.04	200.704	2226.56	552.993	-0.0317098	2271.66	2077.57	2478.9	2863.06	1864.08	1952.54	CUUGGCACUGGGAGAAUUCACAG	mature miRNA	standard	MIMAT0014309	aae-miR-263b													aae-miR-263b
608	bmo-miR-745	0.815573	165.525	83.3923	185.457	96.6002	0.164033	255.384	90.623	150.57	290.678	100.783	164.91	CAGCUGCCUAGCGAAGGGCAACG	mature miRNA	standard	MIMAT0013626	bmo-miR-745																	bmo-miR-745
10	cqu-bantam*	0.815763	1.7486	0.757187	196.27	288.763	6.8105	2.30151	2.0587	0.885586	60.9653	0.00262423	527.843	UGAGAUCAUUUUGAAAGCUGA	mature miRNA	standard	MIMAT0014421	cqu-bantam*																		cqu-bantam*
716	dme-miR-975-5p	0.816211	16.0553	18.6727	9.70426	6.77087	-0.726359	3.24095	37.4796	7.44529	2.84218	9.89052	16.3801	UAAACACUUCCUACAUCCUGUAU	mature miRNA	standard	MIMAT0005491	dme-miR-975-5p	dme-miR-975-5p
1461	bmo-miR-3308*	0.817939	34.3808	27.4044	35.9918	17.41	0.0660647	17.7029	66.009	19.4306	41.4066	16.5178	50.051	CUAGGCAAUGGGACAAAAUCA	mature miRNA	standard	MIMAT0015497	bmo-miR-3308*																	bmo-miR-3308*
1676	ame-miR-3775	0.818768	1995.93	542.053	2216.12	983.225	0.150974	2199.74	1381.52	2406.54	3351.31	1664.13	1632.93	GAGGCGGAUGAGGAGGUUGAAUA	mature miRNA	standard	MIMAT0018552	ame-miR-3775															ame-miR-3775
1337	ame-miR-3049	0.820575	21.3107	10.8167	19.1939	8.16981	-0.15093	16.1092	14.0773	33.7455	10.8093	27.1305	19.6419	UCCGUCCAACUCCUUUCCGUCU	mature miRNA	standard	MIMAT0018528	ame-miR-3049															ame-miR-3049
1811	tca-miR-3850-3p	0.820652	9.25223	10.4611	14.6957	18.9073	0.667517	7.14135	0.00751822	20.6078	8.00713	36.0381	0.0417307	UUCGAGACUAAUGUUGGU	mature miRNA	standard	MIMAT0018755	tca-miR-3850-3p																								tca-miR-3850-3p
97	bmo-miR-9c	0.824159	677.155	315.564	637.001	361.707	-0.0881912	1039.8	526.609	465.057	504.9	359.913	1046.19	UAAAGUUAUGGUACCGAAGUUA	mature miRNA	standard	MIMAT0012621	bmo-miR-9c																	bmo-miR-9c
32	bmo-miR-1	0.825533	21.3417	32.3874	43.1937	46.6315	1.01715	58.6086	5.41557	0.000954491	36.9434	0.0026826	92.6352	UGGGAAGUAAGGAAGCACGGAA	mature miRNA	standard	MIMAT0013788	bmo-miR-1																	bmo-miR-1
2016	dme-miR-4983-3p	0.827221	10.1052	12.7584	46.1748	40.9994	2.19201	3.73945	1.78225	24.7939	78.3188	0.00262843	60.2029	GAAAUUCUUUUGAGCAAGUGUG	mature miRNA	standard	MIMAT0020218	dme-miR-4983-3p	dme-miR-4983-3p
1982	dme-miR-4962-3p	0.827384	439.27	177.197	521.503	287.302	0.247567	569.337	237.449	511.024	793.956	221.357	549.196	GACGAUGUAGAGAGUGAGGGAGA	mature miRNA	standard	MIMAT0020184	dme-miR-4962-3p	dme-miR-4962-3p
679	ame-miR-965	0.828729	5.50072	7.48931	49.7083	67.0282	3.1758	0.0126992	2.45673	14.0327	23.1824	0.00248724	125.94	GGGGAAAGGUUAUAGCGAUUAUG	mature miRNA	standard	MIMAT0018557	ame-miR-965															ame-miR-965
188	tca-miR-71-5p	0.829397	531.438	87.695	521.636	202.359	-0.0268588	632.162	490.098	472.054	402.117	755.279	407.511	UGAAAGACAUGGGUAGUGAGAU	mature miRNA	standard	MIMAT0008365	tca-miR-71-5p																								tca-miR-71-5p
926	dme-miR-2495-3p	0.830117	29.815	22.5382	33.299	26.0096	0.159441	26.3697	9.19777	53.8774	15.6951	63.174	21.0279	CGGCACCUAAUUGAAAUGCCCGCC	mature miRNA	standard	MIMAT0012205	dme-miR-2495-3p	dme-miR-2495-3p
2029	isc-miR-5308	0.831342	35.505	29.8772	15.9467	16.2803	-1.15477	1.03502	53.9712	51.5086	2.68143	34.115	11.0436	UCUGUGCUGUGGAGGUAAUAUAU	mature miRNA	standard	MIMAT0021378	isc-miR-5308																										isc-miR-5308
376	dme-miR-276b-3p	0.835671	11361.7	3965.14	12304.2	4649.92	0.114976	7051.79	14854.9	12178.5	12631.6	7499.29	16781.8	UAGGAACUUAAUACCGUGCUCU	mature miRNA	standard	MIMAT0008446,MIMAT0008542,MIMAT0008574,MIMAT0000354,MIMAT0008631,MIMAT0008750,MIMAT0001240,MIMAT0008778,MIMAT0008895,MIMAT0008942,MIMAT0009019,MIMAT0009125	dme-miR-276b-3p	dme-miR-276b-3p	dan-miR-276b	der-miR-276b	dgr-miR-276b	dmo-miR-276b	dpe-miR-276b	dps-miR-276b	dse-miR-276b	dsi-miR-276b	dvi-miR-276b	dwi-miR-276b	dya-miR-276b
291	dps-miR-193	0.835701	54.8276	75.852	35.1211	28.5356	-0.642564	141.534	22.1993	0.749343	57.856	3.0988	44.4085	AGUUGGGAUUUUUUAGAUCAGCAG	mature miRNA	standard	MIMAT0012277	dps-miR-193							dps-miR-193
546	der-miR-310a	0.835871	1178.84	714.699	1371.04	895.6	0.217906	765.667	2004.1	766.747	1134.2	617.668	2361.26	UAUUGCACACUUCCCGCCCUUU	mature miRNA	standard	MIMAT0008553,MIMAT0009092	der-miR-310a			der-miR-310a									dya-miR-310
1181	bmo-miR-2788	0.836587	17.1171	15.489	17.3839	16.7159	0.0223143	14.3584	33.8001	3.19278	34.5784	1.19167	16.3817	UGGGGUUUCAAAGCGGUAUGUG	mature miRNA	standard	MIMAT0013685	bmo-miR-2788																	bmo-miR-2788
1197	bmo-miR-2797b	0.837024	3.85916	2.2836	31.8951	37.8014	3.04697	3.17978	6.40536	1.99236	22.0326	0.00254702	73.6502	AUAAGUAGGUUCUUAUUCGGCU	mature miRNA	standard	MIMAT0013699	bmo-miR-2797b																	bmo-miR-2797b
267	dpu-miR-153	0.842983	4.24676	2.58187	18.7332	27.0106	2.14116	1.98406	3.69699	7.05924	5.99247	49.7577	0.449385	UUGCAUAGUCACAAAAGUGAUG	mature miRNA	standard	MIMAT0012642,MIMAT0012688	dpu-miR-153																									dpu-miR-153	isc-miR-153
2050	rmi-miR-5327	0.844959	51.5065	29.0381	58.9583	67.625	0.194941	19.6135	58.4896	76.4163	22.5797	136.986	17.3095	AAAUGGUUCGUGAGGCUGCC	mature miRNA	standard	MIMAT0021400	rmi-miR-5327																											rmi-miR-5327
1654	ame-miR-3753	0.850345	183.098	35.1534	219.355	123.614	0.26065	193.571	143.898	211.824	201.794	350.81	105.46	UGUCCGUUUCGGGACUCGACCG	mature miRNA	standard	MIMAT0018523	ame-miR-3753															ame-miR-3753
473	aae-miR-286a	0.852113	573.947	218.085	665.291	408.347	0.213068	333.032	757.894	630.916	508.7	1128.76	358.416	UGACUAGACCGAACACUCGCGUCCU	mature miRNA	standard	MIMAT0014314	aae-miR-286a													aae-miR-286a
1169	bmo-miR-2781	0.852784	101.132	142.483	395.045	342.116	1.96578	264.384	1.81666	37.1949	592.815	0.00342427	592.317	UACCAGAUGUUAGAUUGAAGGAG	mature miRNA	standard	MIMAT0013672	bmo-miR-2781																	bmo-miR-2781
1593	bmo-miR-3426	0.854877	4.8898	5.93305	28.9875	29.9621	2.56758	11.4943	0.010672	3.16444	27.1207	0.00244346	59.8394	CAAGAUGUGCAUAUGUUGAGUGA	mature miRNA	standard	MIMAT0015634	bmo-miR-3426																	bmo-miR-3426
1540	bmo-miR-3382	0.854911	3.6005	5.21914	35.5714	40.6861	3.30445	1.16738	9.59192	0.0421932	26.7762	0.00219138	79.9357	UCAAGUUUUGUGUUCUGGGUCGU	mature miRNA	standard	MIMAT0015575	bmo-miR-3382																	bmo-miR-3382
1606	dme-miR-3642-5p	0.855913	68.0177	4.70352	67.1052	13.8071	-0.019486	71.7271	62.7274	69.5986	80.1458	52.6418	68.528	GUGAGUGGGUCGCACGGAGCGU	mature miRNA	standard	MIMAT0018057	dme-miR-3642-5p	dme-miR-3642-5p
1133	tca-miR-2765-3p	0.855993	27.6448	22.3917	22.8369	15.4282	-0.275636	10.9261	53.0848	18.9233	16.6203	11.4869	40.4036	CAGCGGUCGAGGAGUUCCUUAAC	mature miRNA	standard	MIMAT0018631	tca-miR-2765-3p																								tca-miR-2765-3p
416	tca-miR-279e-3p	0.856431	481.427	222.677	580.24	443.345	0.269333	226.43	637.516	580.335	352.436	1091.17	297.111	UGACUAGAUCGAACACUCGCUUGC	mature miRNA	standard	MIMAT0018817	tca-miR-279e-3p																								tca-miR-279e-3p
1704	ame-miR-3801	0.857402	72.6494	29.3469	105.535	85.0674	0.538694	106.411	53.2452	58.2923	153.702	7.31341	155.588	AAUCGCGAUUGAGAAGGCGAGC	mature miRNA	standard	MIMAT0018588	ame-miR-3801															ame-miR-3801
781	aae-miR-989	0.858338	17.5255	22.5091	11.251	9.37636	-0.639402	43.3699	6.99179	2.21469	19.9847	1.34267	12.4256	UGUGAUGUGACGUAGUGGUAC	mature miRNA	standard	MIMAT0014239,MIMAT0005529,MIMAT0014389	aae-miR-989													aae-miR-989	aga-miR-989				cqu-miR-989
1791	tca-miR-3840-3p	0.858883	33.1146	9.49903	39.1589	19.6131	0.241871	44.0688	28.1227	27.1523	17.0706	45.8725	54.5335	UAGUACGAACGGUACUCACUAU	mature miRNA	standard	MIMAT0018725	tca-miR-3840-3p																								tca-miR-3840-3p
1899	tca-miR-3890-5p	0.859964	52.0459	45.542	97.6448	133.319	0.907759	37.8035	15.3271	103.007	18.389	251.565	22.9804	GCAGCUGUAUCUGCGGAAC	mature miRNA	standard	MIMAT0018878	tca-miR-3890-5p																								tca-miR-3890-5p
3	ame-bantam	0.860325	1344.2	384.038	1552.81	739.657	0.208129	1781.1	1191.53	1059.98	1738.17	738.102	2182.15	UGAGAUCAUUGUGAAAGCUGAUU	mature miRNA	standard	MIMAT0001470,MIMAT0012634,MIMAT0012679,MIMAT0015696,MIMAT0010091	ame-bantam															ame-bantam								nvi-bantam	tca-bantam-3p	dpu-bantam	isc-bantam
1210	bmo-miR-2807b	0.860957	53.3906	56.03	31.6504	24.0125	-0.754362	1.6035	45.6994	112.869	15.5411	20.1611	59.249	CAACUGUUUCAACUCCAUACAA	mature miRNA	standard	MIMAT0013742	bmo-miR-2807b																	bmo-miR-2807b
178	dme-miR-34-3p	0.861675	81.8182	43.9595	71.2187	33.4696	-0.200166	32.7427	95.125	117.587	34.9006	100.822	77.9338	CAGCCACUAUCUUCACUGCCGCC	mature miRNA	standard	MIMAT0020812	dme-miR-34-3p	dme-miR-34-3p
1170	bmo-miR-2782	0.86177	10.6825	6.0544	48.2729	43.6687	2.17596	15.4667	12.7051	3.87575	85.9869	0.429836	58.4021	ACUUGCUGUAUGAAAUUGGCGAC	mature miRNA	standard	MIMAT0013678	bmo-miR-2782																	bmo-miR-2782
215	aae-miR-92a	0.862993	417.675	182.785	505.765	292.862	0.276087	228.118	592.837	432.07	738.538	176.938	601.819	UAUUGCACUUGUCCCGGCCUA	mature miRNA	standard	MIMAT0014228	aae-miR-92a													aae-miR-92a
438	dme-miR-282-5p	0.863363	31.2122	33.5989	27.2193	14.5902	-0.19748	15.4659	8.37835	69.7925	11.2409	39.8336	30.5835	UAGCCUCUACUAGGCUUUGUCUGU	mature miRNA	standard	MIMAT0000346	dme-miR-282-5p	dme-miR-282-5p
15	tca-let-7-5p	0.863999	8788.94	821.332	9161.96	2150.87	0.0599669	8437.39	8201.9	9727.54	7647.33	11623.9	8214.68	UGAGGUAGUAGGUUGUAUAG	mature miRNA	standard	MIMAT0008354	tca-let-7-5p																								tca-let-7-5p
670	dsi-miR-964*	0.865406	14.4611	22.0481	4.8564	5.17977	-1.57422	0.00552906	39.8381	3.53977	4.25734	0.00220394	10.3097	UUAAAAGCCACUGUUCUAAGAC	mature miRNA	standard	MIMAT0012476	dsi-miR-964*									dsi-miR-964*
1325	api-miR-3040	0.866796	23.4087	14.0102	24.3304	19.2503	0.0557144	30.7074	32.2628	7.25608	26.9188	3.91695	42.1556	CAGCCGGUGGUGACUGUUUCCACA	mature miRNA	standard	MIMAT0014778	api-miR-3040																api-miR-3040
1489	bmo-miR-3337	0.868352	34.1777	26.0906	24.6528	3.67904	-0.471302	10.6232	62.2217	29.6881	25.5344	27.8109	20.613	UCCAUAUCCGUGCUCGGACGCUU	mature miRNA	standard	MIMAT0015524	bmo-miR-3337																	bmo-miR-3337
293	dpu-miR-193	0.868867	74.1175	32.2566	81.3705	73.5589	0.134691	71.9272	43.0119	107.413	46.3397	165.897	31.8744	UACUGGCCUGCUAAGUCCCAAA	mature miRNA	standard	MIMAT0012643	dpu-miR-193																									dpu-miR-193
1116	bmo-miR-2755*	0.869987	251.991	179.932	255.463	119.63	0.0197413	207.626	449.955	98.3922	329.235	117.436	319.719	CAAGGUGGCCUAGCAGAGUGUU	mature miRNA	standard	MIMAT0013615	bmo-miR-2755*																	bmo-miR-2755*
1751	tca-miR-3821-3p	0.871842	62.9264	35.0908	63.1432	25.2758	0.00496242	28.0378	98.216	62.5253	42.6025	91.3698	55.4572	AUUUCUAGUGAGUGAGGAUGUUA	mature miRNA	standard	MIMAT0018669	tca-miR-3821-3p																								tca-miR-3821-3p
114	bmo-miR-11*	0.873453	202.053	120.834	220.783	217.018	0.127894	118.543	340.609	147.008	98.3333	471.353	92.6636	UAGCACUCGACAUGUGACCUGU	mature miRNA	standard	MIMAT0013601	bmo-miR-11*																	bmo-miR-11*
590	dmo-miR-317	0.873798	522.721	130.083	610.52	368.086	0.223997	562.279	377.451	628.432	454.21	346.384	1030.97	UGAACACAGCUGGUGGUAUCCAGA	mature miRNA	standard	MIMAT0008671	dmo-miR-317					dmo-miR-317
1178	tca-miR-2788-3p	0.874548	25.2893	14.2148	25.6174	10.706	0.0185929	40.0787	24.0603	11.729	37.2576	16.192	23.4025	CAAUGCCCUUGGAAAUCCC	mature miRNA	standard	MIMAT0018799	tca-miR-2788-3p																								tca-miR-2788-3p
73	tca-miR-7-5p	0.875342	52.7018	13.8827	65.7261	53.4342	0.318613	55.9058	64.7023	37.4972	67.0191	11.657	118.502	UGGAAGACUAGUGAUUUUGUUGUUC	mature miRNA	standard	MIMAT0008355	tca-miR-7-5p																								tca-miR-7-5p
498	dmo-miR-306*	0.876573	47.6152	20.9476	43.7729	19.5781	-0.121383	53.0754	24.4782	65.292	34.5379	66.2604	30.5204	GAGGGUCGCUCUGUGCCUGUGC	mature miRNA	standard	MIMAT0008649,MIMAT0008914	dmo-miR-306*					dmo-miR-306*					dvi-miR-306*
1554	bmo-miR-3389	0.879505	64.5534	30.8154	85.1836	63.518	0.400084	82.0987	82.5895	28.972	148.619	21.5835	85.3483	UCGUAGCCGAUGUUCCACAGCAG	mature miRNA	standard	MIMAT0015589	bmo-miR-3389																	bmo-miR-3389
1993	dme-miR-4968-5p	0.87992	16.9255	16.1189	4.15984	1.4802	-2.0246	32.4138	0.242543	18.1201	5.86845	3.26716	3.3439	UAGCUGCCACGGUUUGUUGCUU	mature miRNA	standard	MIMAT0020194	dme-miR-4968-5p	dme-miR-4968-5p
242	dpe-miR-100	0.879947	1604.45	1066.29	2315.83	2169.18	0.52945	483.035	2605.38	1724.94	1908.95	378.898	4659.64	AACCCGUAAUUCCGAACUUGUG	mature miRNA	standard	MIMAT0008718,MIMAT0001228	dpe-miR-100						dpe-miR-100	dps-miR-100
1538	bmo-miR-3381	0.880241	20.8534	21.0149	14.7607	6.71196	-0.498516	8.68325	8.75766	45.1192	7.79742	21.1893	15.2955	UCAAGAUUCCUCGCAAAGGUUCAC	mature miRNA	standard	MIMAT0015573	bmo-miR-3381																	bmo-miR-3381
784	dme-miR-990-5p	0.881066	26.34	14.3856	29.9783	20.7427	0.186661	42.5206	14.996	21.5035	16.0964	53.8228	20.0157	AUUCACCGUUCUGAGUUGGCC	mature miRNA	standard	MIMAT0005508	dme-miR-990-5p	dme-miR-990-5p
732	dme-miR-980-3p	0.881857	16.8024	14.7439	16.4164	9.32655	-0.0335283	33.2806	4.85749	12.2692	19.0407	24.1497	6.0589	UAGCUGCCUUGUGAAGGGCUUA	mature miRNA	standard	MIMAT0005496	dme-miR-980-3p	dme-miR-980-3p
349	dme-miR-263b-3p	0.883061	33.602	24.4573	25.4836	2.11291	-0.398979	28.5267	12.0805	60.1988	26.8629	26.5368	23.0511	GUGGUUCUGCGGGUGCCAAAAC	mature miRNA	standard	MIMAT0020822	dme-miR-263b-3p	dme-miR-263b-3p
839	ame-miR-1000	0.885521	42.4398	32.2003	42.637	27.9823	0.00668609	72.1332	46.9732	8.21313	68.4972	12.9305	46.4832	AUAUUGUCUUGUCACAGCAGU	mature miRNA	standard	MIMAT0010119	ame-miR-1000															ame-miR-1000
537	tca-miR-309a-5p	0.8857	325.769	78.797	392.124	373.024	0.267462	252.905	409.393	315.008	211.202	821.107	144.064	AGAUGAACUCGACUCGGCU	mature miRNA	standard	MIMAT0018750	tca-miR-309a-5p																								tca-miR-309a-5p
96	ame-miR-9c	0.886948	25.754	25.0334	14.9138	8.74562	-0.78815	3.29446	52.7428	21.2248	24.9389	8.84829	10.9542	UAAAGCUAGUUCAGCAAGGCA	mature miRNA	standard	MIMAT0018572	ame-miR-9c															ame-miR-9c
1979	dme-miR-4960-3p	0.890055	25.2018	21.5165	13.6776	4.59741	-0.881707	41.9615	0.938106	32.7057	10.5161	11.5652	18.9516	CUGGGACCUUGGGCUUACGGU	mature miRNA	standard	MIMAT0020180	dme-miR-4960-3p	dme-miR-4960-3p
779	bmo-miR-989	0.89058	21.7253	8.79481	35.8665	27.2127	0.723257	28.1149	25.3665	11.6947	54.8885	4.69552	48.0154	GUGUGAUGUGACGUAGUGGAA	mature miRNA	standard	MIMAT0012633	bmo-miR-989																	bmo-miR-989
1695	ame-miR-3792	0.890837	542.031	31.3097	565.342	132.21	0.0607488	577.983	527.35	520.759	669.643	416.648	609.734	GACUGAGGAAAGAGAGAAGGA	mature miRNA	standard	MIMAT0018575	ame-miR-3792															ame-miR-3792
593	aga-miR-317	0.896104	1203.92	144.742	1260.28	699.459	0.0660114	1063.91	1194.88	1352.97	991.683	734.936	2054.23	UGAACACAUCUGGUGGUAUCUCAGU	mature miRNA	standard	MIMAT0001522	aga-miR-317														aga-miR-317
474	aae-miR-286b	0.896514	308.001	162.513	341.933	323.185	0.150782	152.332	476.586	295.084	195.993	712.351	117.456	UGACUAGACCGAACACUCGUAUCCC	mature miRNA	standard	MIMAT0014313	aae-miR-286b													aae-miR-286b
614	isc-miR-750	0.901353	6677.93	4970.05	7711.29	7422.97	0.207572	1502.04	11412.7	7119	4729.81	2242.62	16161.5	CCAGAUCUAACUCUUCCAGCUCA	mature miRNA	standard	MIMAT0012704	isc-miR-750																										isc-miR-750
1587	bmo-miR-3420	0.902718	44.6085	28.3987	44.6388	38.7047	0.000979012	41.1372	18.1051	74.5833	18.2074	89.065	26.6441	UACUGUUAUUGCCUGGCCUCGCUCA	mature miRNA	standard	MIMAT0015628	bmo-miR-3420																	bmo-miR-3420
2026	isc-miR-5305	0.902743	73.6851	55.6131	91.6651	81.5433	0.314999	44.4712	38.7671	137.817	66.2662	25.844	182.885	UUGGGCUUGAAGAUUAGCUUAG	mature miRNA	standard	MIMAT0021375	isc-miR-5305																										isc-miR-5305
596	ame-miR-318	0.905203	12.2171	17.7183	12.1836	13.7228	-0.00395818	32.5383	4.11224	0.000780087	9.49796	0.00225097	27.0507	UCACUGGGUUAUGUUUGUCCC	mature miRNA	standard	MIMAT0018574	ame-miR-318															ame-miR-318
2058	rmi-miR-5335	0.905864	26.6213	24.8523	24.804	15.7931	-0.102008	11.0803	13.4994	55.2843	17.8471	42.8812	13.6837	UUGCUGUGCGCGAUCCCGUCGGUC	mature miRNA	standard	MIMAT0021408	rmi-miR-5335																											rmi-miR-5335
714	dme-miR-974-5p	0.90641	16.1016	22.3493	2.79971	2.69775	-2.52385	6.68611	41.618	0.000606925	2.9118	5.43966	0.0476577	AAGCGAGCAAAGAAGUAGUAUU	mature miRNA	standard	MIMAT0005490	dme-miR-974-5p	dme-miR-974-5p
472	aga-miR-286	0.908606	543.041	265.601	626.369	470.657	0.205951	270.379	800.967	557.777	385.969	1168.68	324.462	UGACUAGACCGAACACUCGCGUC	mature miRNA	standard	MIMAT0010110	aga-miR-286														aga-miR-286
1153	bmo-miR-2776	0.908698	27.6028	24.5594	112.57	109.951	2.02793	16.8929	55.6984	10.2172	116.363	0.771468	220.574	AGAGUACGCAAAAAAACAAUU	mature miRNA	standard	MIMAT0013660	bmo-miR-2776																	bmo-miR-2776
1613	ame-miR-3715	0.914431	44.9657	54.5944	25.1131	14.0155	-0.840385	25.2901	106.671	2.93638	40.9721	14.39	19.9772	UCGGUAAGCAGAGUAUAAGACCU	mature miRNA	standard	MIMAT0018597	ame-miR-3715															ame-miR-3715
1020	dps-miR-2553*	0.914861	632.416	345.231	718.704	529.312	0.184524	309.946	996.615	590.686	507.256	1321.05	327.8	UAUUGCAGACUUCUCAGACUACA	mature miRNA	standard	MIMAT0012367	dps-miR-2553*							dps-miR-2553*
197	bmo-miR-79	0.915471	138.598	200.448	198.533	172.091	0.518466	369.628	35.2643	10.9031	281.13	0.7139	313.754	UUCAUAAAGCUAGAUUACCAAAGCAU	mature miRNA	standard	MIMAT0007899	bmo-miR-79																	bmo-miR-79
1473	bmo-miR-3321	0.915953	62.4363	71.7614	9.54955	7.24529	-2.70888	0.0136972	140.842	46.4537	15.4025	1.44607	11.8001	CAGAAGUCAAGCAUCGCCUUCCA	mature miRNA	standard	MIMAT0015508	bmo-miR-3321																	bmo-miR-3321
1744	tca-miR-3817-3p	0.916059	1312.15	561.199	1230.43	540.207	-0.0927697	667.813	1694.05	1574.59	883.467	1852.84	954.98	UAAUAUUGCUCACUACACCUCCA	mature miRNA	standard	MIMAT0018659	tca-miR-3817-3p																								tca-miR-3817-3p
1490	bmo-miR-3338*	0.918364	9.92973	7.24339	27.5781	23.6046	1.4737	12.8722	15.2389	1.67815	40.0276	0.354975	42.3518	AGCAAACACAGUAGUGUGCAA	mature miRNA	standard	MIMAT0015525	bmo-miR-3338*																	bmo-miR-3338*
1837	tca-miR-3859-5p	0.918754	175.02	105.009	162.055	97.3352	-0.111036	75.2372	284.573	165.25	131.716	270.946	83.5026	ACCCCACACAUUUAAGCC	mature miRNA	standard	MIMAT0018790	tca-miR-3859-5p																								tca-miR-3859-5p
929	dme-miR-2496-5p	0.921477	39.8486	13.0035	38.3802	10.6078	-0.0541658	37.705	28.05	53.7907	30.9576	50.5297	33.6533	GUGCGUGUGUGAGAGGCCAUCGUA	mature miRNA	standard	MIMAT0012206	dme-miR-2496-5p	dme-miR-2496-5p
1076	dsi-miR-2579	0.924368	9.66855	7.62113	23.006	19.5676	1.25064	7.74585	18.0669	3.1929	31.6211	0.609092	36.7878	GUAAGUGACCCAGUUGAGCG	mature miRNA	standard	MIMAT0012512	dsi-miR-2579									dsi-miR-2579
1645	ame-miR-3745	0.924921	28.253	31.4928	34.1923	36.2405	0.275271	62.2073	22.5507	0.000911664	30.3907	0.00257367	72.1838	CGGGUGCCACCCCCCGGCCCGG	mature miRNA	standard	MIMAT0018513	ame-miR-3745															ame-miR-3745
907	dme-miR-2281-3p	0.927122	17.8691	18.5736	10.5963	9.73682	-0.753911	14.3363	1.31565	37.9554	3.71148	21.7364	6.34093	UAUCUGUAUCUGCAGUAUUGC	mature miRNA	standard	MIMAT0011789	dme-miR-2281-3p	dme-miR-2281-3p
1916	tca-miR-3899-3p	0.927851	234.553	98.6289	293.941	307.653	0.325612	129.377	324.972	249.311	135.168	648.543	98.1125	GGCGACACUCGAUAGGGAU	mature miRNA	standard	MIMAT0018903	tca-miR-3899-3p																								tca-miR-3899-3p
112	aae-miR-11*	0.929195	325.972	177.345	289.79	74.746	-0.169742	518.156	168.642	291.118	375.61	238.937	254.822	AGAACUCCGGCUGUGACCUGUG	mature miRNA	standard	MIMAT0014241	aae-miR-11*													aae-miR-11*
1922	tca-miR-3902-3p	0.931359	17.508	14.7866	15.5383	15.0785	-0.172182	19.8541	1.68863	30.9813	9.22315	32.7476	4.64422	AUAUAAUCGGCAUAUAACC	mature miRNA	standard	MIMAT0018909	tca-miR-3902-3p																								tca-miR-3902-3p
605	dpu-miR-375	0.931956	19.5116	16.7433	15.4718	15.7328	-0.334698	1.99707	21.1789	35.359	9.76955	33.2605	3.3852	UUUGUUCGUUCGGCUUGAGUUA	mature miRNA	standard	MIMAT0012664	dpu-miR-375																									dpu-miR-375
909	dme-miR-2282-3p	0.932524	24.9067	26.0463	17.9438	8.69406	-0.473047	9.75399	9.98404	54.9821	9.68018	27.0123	17.139	AUCGGUGAGCUAAAAAUAGAAU	mature miRNA	standard	MIMAT0011790	dme-miR-2282-3p	dme-miR-2282-3p
1519	bmo-miR-3368	0.936589	48.052	54.0437	46.9198	46.97	-0.0343976	106.979	0.800733	36.3759	44.4413	1.23813	95.0801	UCAGUCUUUUAGAGAAGAAGUG	mature miRNA	standard	MIMAT0015554	bmo-miR-3368																	bmo-miR-3368
1248	bmo-miR-2839	0.936847	17.5763	28.4329	4.86702	2.20419	-1.85252	50.4078	1.18571	1.1355	3.72212	3.47089	7.40806	CGCUGGCGCACUGUUUGACGGU	mature miRNA	standard	MIMAT0013755	bmo-miR-2839																	bmo-miR-2839
818	ame-miR-996	0.937497	47.6238	24.0262	69.2555	59.0803	0.540245	36.9799	30.7582	75.1334	65.2488	12.2806	130.237	UGACUAGAUACAUACUCGUCU	mature miRNA	standard	MIMAT0010115	ame-miR-996															ame-miR-996
189	aae-miR-71	0.937579	499.776	126.641	497.645	170.636	-0.00616459	642.256	400.03	457.041	398.772	694.678	399.485	AGAAAGACAUGGGUAGUGAGAU	mature miRNA	standard	MIMAT0014220,MIMAT0014400	aae-miR-71													aae-miR-71					cqu-miR-71
423	dme-miR-281-3p	0.939176	479.084	184.352	693.705	656.325	0.534045	287.056	495.537	654.657	599.326	89.6787	1392.11	UGUCAUGGAAUUGCUCUCUUUGU	mature miRNA	standard	MIMAT0008429,MIMAT0008502,MIMAT0008588,MIMAT0000345,MIMAT0008642,MIMAT0008728,MIMAT0001245,MIMAT0008783,MIMAT0008906,MIMAT0008927,MIMAT0008995,MIMAT0009061	dme-miR-281-3p	dme-miR-281-3p	dan-miR-281	der-miR-281	dgr-miR-281	dmo-miR-281	dpe-miR-281	dps-miR-281	dse-miR-281	dsi-miR-281	dvi-miR-281	dwi-miR-281	dya-miR-281
1983	dme-miR-4962-5p	0.939472	27.4306	24.0791	7.20382	9.98807	-1.92895	0.00384536	45.098	37.1899	2.94773	18.6149	0.0487663	UUUCCCUCUCUCUGUUUACAUUGA	mature miRNA	standard	MIMAT0020183	dme-miR-4962-5p	dme-miR-4962-5p
1919	tca-miR-3900-5p	0.939718	49.9342	38.5535	39.9712	30.5603	-0.321067	76.1625	5.66828	67.9717	20.5438	75.1969	24.1728	UGGGGGUGGCACCUCCUUG	mature miRNA	standard	MIMAT0018904	tca-miR-3900-5p																								tca-miR-3900-5p
505	bmo-miR-306a	0.940553	133.423	100.183	128.285	60.9227	-0.0566563	249.103	75.0911	76.0744	135.251	64.1786	185.425	UCAGGUACUAGGUGACUCUGA	mature miRNA	standard	MIMAT0012629	bmo-miR-306a																	bmo-miR-306a
313	bmo-miR-252*	0.942474	231.161	88.4517	233.953	75.4951	0.0173203	332.153	167.469	193.862	163.076	313.344	225.439	CCUGCUGCCUAAGUGCUUAUCA	mature miRNA	standard	MIMAT0015293	bmo-miR-252*																	bmo-miR-252*
1917	tca-miR-3899-5p	0.94706	38.6052	7.9036	39.219	8.61278	0.0227586	47.7306	33.9317	34.1533	39.3383	47.7715	30.5472	CUUCGAGAGCCCGCCUUGG	mature miRNA	standard	MIMAT0018902	tca-miR-3899-5p																								tca-miR-3899-5p
636	dme-miR-932-3p	0.949431	16.6257	10.4696	17.6594	14.762	0.0870236	26.119	5.3967	18.3615	15.0402	33.5557	4.38241	UGCAAGCGCUGCGGAUUUGGCA	mature miRNA	standard	MIMAT0020860,MIMAT0012478	dme-miR-932-3p	dme-miR-932-3p								dsi-miR-932*
1723	tca-miR-3809-3p	0.952018	40.4177	16.9395	48.5209	44.528	0.263619	27.904	59.6939	33.6553	28.1242	17.8449	99.5938	GUCGGUCAGUUGGUUAUGAA	mature miRNA	standard	MIMAT0018641	tca-miR-3809-3p																								tca-miR-3809-3p
629	tca-miR-929-3p	0.952852	158.108	69.7233	205.105	172.774	0.375457	238.192	110.914	125.217	193.053	38.6729	383.59	CUCCCUAACGGAGUCAGGUUG	mature miRNA	standard	MIMAT0019133	tca-miR-929-3p																								tca-miR-929-3p
2	api-bantam	0.953559	1088.06	217.234	1188.13	619.475	0.126931	1336.16	996.032	931.99	1413.94	487.424	1663.02	UGAGAUCAUUGUGAAAGCUAAUU	mature miRNA	standard	MIMAT0014130,MIMAT0007907	api-bantam																api-bantam	bmo-bantam
469	isc-miR-285	0.956951	50.0995	6.40627	89.6444	111.424	0.839417	52.111	42.9289	55.2586	39.0311	217.392	12.5101	UAGCACCAUUUGAAUUCAGUUC	mature miRNA	standard	MIMAT0012695	isc-miR-285																										isc-miR-285
1118	bmo-miR-2756*	0.959247	18.6361	12.5139	18.2552	12.3533	-0.0297966	19.4862	30.7034	5.71885	8.13732	14.6064	32.0219	CCCCUCGGCUGCUACAUUGUAU	mature miRNA	standard	MIMAT0013624	bmo-miR-2756*																	bmo-miR-2756*
53	dme-miR-2b-3p	0.959688	1357.11	379.518	1709.11	1412.21	0.332707	935.057	1670.3	1465.97	1460.88	437.468	3228.97	UAUCACAGCCAGCUUUGAGGAGC	mature miRNA	standard	MIMAT0008417,MIMAT0008535,MIMAT0008568,MIMAT0000107,MIMAT0008650,MIMAT0008738,MIMAT0001201,MIMAT0008780,MIMAT0008858,MIMAT0008951,MIMAT0009016,MIMAT0009075	dme-miR-2b-3p	dme-miR-2b-3p	dan-miR-2b	der-miR-2b	dgr-miR-2b	dmo-miR-2b	dpe-miR-2b	dps-miR-2b	dse-miR-2b	dsi-miR-2b	dvi-miR-2b	dwi-miR-2b	dya-miR-2b
1913	tca-miR-3897-5p	0.960813	34.964	31.9443	36.1091	30.3092	0.0464925	17.3129	15.7402	71.839	11.8677	70.0911	26.3686	CACUCUCGCCUUCGCCGGCA	mature miRNA	standard	MIMAT0018898	tca-miR-3897-5p																								tca-miR-3897-5p
1776	tca-miR-3833-5p	0.962213	116.345	26.8037	118.478	31.4112	0.0262129	143.837	90.2868	114.91	147.224	84.9497	123.26	CGGCAAGUCACAGCAGGCU	mature miRNA	standard	MIMAT0018696	tca-miR-3833-5p																								tca-miR-3833-5p
72	dme-miR-7-5p	0.962241	28.824	30.8241	53.2238	68.4105	0.884799	61.9519	0.989177	23.531	28.6037	0.530827	130.537	UGGAAGACUAGUGAUUUUGUUGU	mature miRNA	standard	MIMAT0014290,MIMAT0001523,MIMAT0001489,MIMAT0004192,MIMAT0014423,MIMAT0008410,MIMAT0008537,MIMAT0008622,MIMAT0000112,MIMAT0008692,MIMAT0008742,MIMAT0001209,MIMAT0012666,MIMAT0008771,MIMAT0008901,MIMAT0008931,MIMAT0009009,MIMAT0009119,MIMAT0012702,MIMAT0018436,MIMAT0015659	dme-miR-7-5p	dme-miR-7-5p	dan-miR-7	der-miR-7	dgr-miR-7	dmo-miR-7	dpe-miR-7	dps-miR-7	dse-miR-7	dsi-miR-7	dvi-miR-7	dwi-miR-7	dya-miR-7	aae-miR-7	aga-miR-7	ame-miR-7		bmo-miR-7	cqu-miR-7				nlo-miR-7	nvi-miR-7		dpu-miR-7	isc-miR-7
1722	tca-miR-3808-5p	0.967558	42.786	27.528	35.7755	10.1509	-0.258167	11.6681	63.9617	52.7283	29.6452	47.4925	30.1888	UCAUAUUCGCACUUGACAUAUU	mature miRNA	standard	MIMAT0018638	tca-miR-3808-5p																								tca-miR-3808-5p
683	dpu-miR-965	0.968119	36.5782	7.11585	51.0092	54.2146	0.479772	41.8616	39.3863	28.4868	22.7756	16.7382	113.514	UAAGCGUAUGGCUUUUCCCCUG	mature miRNA	standard	MIMAT0012674	dpu-miR-965																									dpu-miR-965
1303	api-miR-3018	0.969217	11.4081	11.3632	15.0936	16.5697	0.403882	0.00632584	22.7322	11.4857	12.4535	0.00244408	32.8249	AAAGAAUAGAAAAUCGAAGGUG	mature miRNA	standard	MIMAT0014754	api-miR-3018																api-miR-3018
318	ngi-miR-252	0.970345	8521.85	840.804	8703.3	2083.91	0.0303952	9431.05	7772.34	8362.16	7980.42	11052.4	7077.08	AAGUACUAGUGCCGCAGGAG	mature miRNA	standard	MIMAT0018410	ngi-miR-252																					ngi-miR-252
1300	api-miR-3016	0.980349	11.7777	10.6164	22.4711	20.4057	0.932016	0.00646839	14.699	20.6275	27.5602	0.00248507	39.8506	AUUGGUAACACAUACGUCUUUAG	mature miRNA	standard	MIMAT0014751	api-miR-3016																api-miR-3016
484	dme-miR-304-5p	0.980356	7.57204	6.88426	20.828	32.7935	1.45977	0.0982346	13.6541	8.96381	3.80817	58.6322	0.0436194	UAAUCUCAAUUUGUAAAUGUGAG	mature miRNA	standard	MIMAT0008413,MIMAT0008548,MIMAT0008595,MIMAT0000390,MIMAT0008657,MIMAT0001254,MIMAT0008801,MIMAT0008882,MIMAT0008976,MIMAT0009011,MIMAT0009073	dme-miR-304-5p	dme-miR-304-5p	dan-miR-304	der-miR-304	dgr-miR-304	dmo-miR-304		dps-miR-304	dse-miR-304	dsi-miR-304	dvi-miR-304	dwi-miR-304	dya-miR-304
879	dme-miR-1017-3p	0.981003	58.0917	62.7531	19.7709	13.3149	-1.55495	0.60117	48.639	125.035	6.38595	33.0146	19.912	GAAAGCUCUACCCAAACUCAUCC	mature miRNA	standard	MIMAT0005030	dme-miR-1017-3p	dme-miR-1017-3p
1819	tca-miR-3851e-3p	0.981847	16.929	11.3527	34.867	51.7866	1.04236	4.68112	19.0063	27.0997	3.81951	94.65	6.13137	UAGUACGUUCCGAAUCGACUAG	mature miRNA	standard	MIMAT0018781	tca-miR-3851e-3p																								tca-miR-3851e-3p
1136	bmo-miR-2766*	0.982672	23.7118	20.5416	18.0278	18.1439	-0.395383	36.1149	35.0196	0.000905368	17.793	0.00247028	36.2879	CCGCCCUUCGUCUUGACUGGCG	mature miRNA	standard	MIMAT0013641	bmo-miR-2766*																	bmo-miR-2766*
232	dps-miR-92c*	0.984777	11.8224	7.43255	26.4297	38.0564	1.16064	16.8908	15.2862	3.29014	1.80907	70.2623	7.21762	AGGCCGUGGUUCUUGCAAAUACG	mature miRNA	standard	MIMAT0012243	dps-miR-92c*							dps-miR-92c*
107	lmi-miR-10*	0.986218	858.514	286.054	859.161	308.834	0.0010868	1183.58	746.723	645.237	744.227	624.273	1208.98	AAAUUCGGUUCUAGAGAGGUUU	mature miRNA	standard	MIMAT0010145	lmi-miR-10*																				lmi-miR-10*
1573	bmo-miR-3407	0.987101	97.2198	48.0385	89.6739	19.7515	-0.116562	96.151	145.784	49.7247	95.2674	67.7289	106.025	UCACUGGGAGAGACGGGAAGUUG	mature miRNA	standard	MIMAT0015613	bmo-miR-3407																	bmo-miR-3407
1997	dme-miR-4971-5p	0.987419	340.694	387.42	256.764	217.448	-0.408033	775.364	31.7576	214.96	476.238	41.4	252.654	GGAUGAGCUUGUCAGUGGCGGA	mature miRNA	standard	MIMAT0020198	dme-miR-4971-5p	dme-miR-4971-5p
399	dpu-miR-279b	0.988807	850.112	511.248	890.309	702.434	0.0666545	374.63	1390.86	784.847	518.112	1700.52	452.297	UGACUAGAACCCACACUCGUCCGG	mature miRNA	standard	MIMAT0018923	dpu-miR-279b																									dpu-miR-279b
1078	dsi-miR-2581	0.990304	145.598	122.385	149.774	134.859	0.040796	74.2666	286.915	75.6143	78.6414	305.307	65.3747	CGAAGACACUAGAAUAACUAGUU	mature miRNA	standard	MIMAT0012518	dsi-miR-2581									dsi-miR-2581
286	dsi-miR-193*	0.990783	52.2237	66.0089	25.1505	26.5416	-1.05412	126.416	30.2543	0.00100587	52.895	0.00268528	22.5537	UGGGAUUUUUUAGAUCAGCAGU	mature miRNA	standard	MIMAT0012451	dsi-miR-193*									dsi-miR-193*
470	dme-miR-286-3p	0.992871	173.844	77.4179	198.452	164.53	0.191	86.1433	232.695	202.693	128.29	386.432	80.6333	UGACUAGACCGAACACUCGUGCU	mature miRNA	standard	MIMAT0008444,MIMAT0008491,MIMAT0008590,MIMAT0000359,MIMAT0008643,MIMAT0008709,MIMAT0001250,MIMAT0008797,MIMAT0008859,MIMAT0008950,MIMAT0008999,MIMAT0009109	dme-miR-286-3p	dme-miR-286-3p	dan-miR-286	der-miR-286	dgr-miR-286	dmo-miR-286	dpe-miR-286	dps-miR-286	dse-miR-286	dsi-miR-286	dvi-miR-286	dwi-miR-286	dya-miR-286
212	ame-miR-92a	0.995664	712.385	295.977	712.482	313.646	0.000196339	371.607	905.252	860.297	1001.9	379.225	756.319	AUUGCACUUGUCCCGGCCUAU	mature miRNA	standard	MIMAT0004435,MIMAT0018407,MIMAT0018439,MIMAT0015668	ame-miR-92a															ame-miR-92a						ngi-miR-92a	nlo-miR-92a	nvi-miR-92a
789	dsi-miR-992*	0.997055	18.9606	10.9175	35.695	32.9565	0.912713	11.6395	31.509	13.7335	67.8166	1.96276	37.3056	GCCUGGUUUCAGAGAGGUGUA	mature miRNA	standard	MIMAT0012491	dsi-miR-992*									dsi-miR-992*
841	dme-miR-1001-3p	0.997078	31.8412	24.2663	39.0492	42.4685	0.294398	29.4685	8.84848	57.2067	7.6233	87.364	22.1603	AUCCUUGGGUUUCUGCUCUCGG	mature miRNA	standard	MIMAT0020901	dme-miR-1001-3p	dme-miR-1001-3p
935	dme-miR-2499-5p	0.997209	28.7757	21.4836	23.8826	12.0782	-0.268891	28.7534	7.30322	50.2705	21.4462	36.9932	13.2084	CGUGCGUAGACGUCAGCGCAAUGC	mature miRNA	standard	MIMAT0012212	dme-miR-2499-5p	dme-miR-2499-5p
109	dme-miR-10-5p	0.99758	1506.4	414.125	1490.88	339.423	-0.0149472	1887.13	1065.47	1566.61	1327.72	1263.84	1881.07	ACCCUGUAGAUCCGAAUUUGUU	mature miRNA	standard	MIMAT0014277,MIMAT0014404,MIMAT0000115	dme-miR-10-5p	dme-miR-10-5p												aae-miR-10					cqu-miR-10*
2040	rmi-miR-5317b	0.998754	22.2216	18.5002	15.1722	15.0915	-0.550532	1.0769	30.1609	35.427	9.40847	32.2962	3.81195	UCUUGUCCCUUUGUCGUCGUUCU	mature miRNA	standard	MIMAT0021391	rmi-miR-5317b																											rmi-miR-5317b
1174	bmo-miR-2786	0.999056	105.949	174.637	27.2489	22.8928	-1.95911	9.11285	307.55	1.18521	46.9877	2.15233	32.6066	AGGUUAUGCAGGCGAAGGAAUA	mature miRNA	standard	MIMAT0013682	bmo-miR-2786																	bmo-miR-2786
1674	ame-miR-3773	0.99925	18.2497	19.9642	10.9495	1.83532	-0.737004	2.80782	40.7939	11.1472	12.2316	8.8471	11.7699	UAAGCACAGCUCUUGUCUGUAA	mature miRNA	standard	MIMAT0018549	ame-miR-3773															ame-miR-3773
810	tca-miR-995-3p	0.999923	20.5332	14.2921	17.3921	5.16213	-0.239521	6.99109	35.4727	19.1357	11.4344	20.2065	20.5354	UAGCACCACAUGAUUCAGCUUACG	mature miRNA	standard	MIMAT0018629	tca-miR-995-3p																								tca-miR-995-3p
1822	tca-miR-3852-3p	0.999977	15.4874	13.466	26.2954	36.733	0.763712	5.97005	9.59731	30.8949	5.45367	68.7089	4.7236	UCUUCUGCGCCAUAAUUGUA	mature miRNA	standard	MIMAT0018761	tca-miR-3852-3p																								tca-miR-3852-3p

## Sheet: Upregulated miRNAs_39 
Upregulated miRNAs upon infection with L. monocytogenes
			Group 1		Group 2			Group 1	Group 1	Group 1	Group 2	Group 2	Group 2
			GM-A(Control)		GM-B(Infected)			S10 - GM02(Control)	S01 - GM07(Control)	S03 - GM09(Control)	S11 - GM03(Infected)	S02 - GM08(Infected)	S04 - GM10(Infected)					MRA-1035B_miRArthropoda_18.xls
Rpter Index	Reporter Name	p-value	Mean	StDev	Mean	StDev	Log2 (G2/G1)	Signal	Signal	Signal	Signal	Signal	Signal	Target Sequence (5' to 3')	Note	Reporter Source	Accession No.	Reporter Name	Drosophila melanogaster	Drosophila ananassae	Drosophila erecta	Drosophila grimshawi	Drosophila mojavensis	Drosophila persimilis	Drosophila pseudoobscura	Drosophila sechellia	Drosophila simulans	Drosophila virilis	Drosophila willistoni	Drosophila yakuba	Yellow fever mosquito	Mosquito	Honeybee	Pea aphid	Silk worm	Culex	Heliconius melpomene (butterfly)	Locusta migratoria	Nasonia giraulti	Nasonia longicornis	Nasonia vitripennis	Red flour beetle	Water flea	Deer tick	cattle tick	Strigamia maritima (Geophilimorph centipede)
Signal>500
58	dme-miR-2c-5p	0.00419293	1686.9	392.479	6767	1204.6	2.00414	1243.95	1991.36	1825.39	8070.54	6535.53	5694.93	UCAUCAAAAAGGGCUGAAGAAAGAU	mature miRNA	standard	MIMAT0020845	dme-miR-2c-5p	dme-miR-2c-5p
1828	tca-miR-3855-3p	0.00857739	2.37519	2.65739	1494.39	1139.53	9.2973	0.235007	5.3496	1.54096	1544.32	330.72	2608.14	UAACGCGUAAUUUUUGGCAAAGUGAC	mature miRNA	standard	MIMAT0018767	tca-miR-3855-3p																								tca-miR-3855-3p
1630	ame-miR-3730	0.00723259	47.1834	22.1066	418.038	158.181	3.14728	72.356	30.9287	38.2655	588.756	276.439	388.92	ACAACGAGGGUGAAGAUUGCGUG	mature miRNA	standard	MIMAT0018598	ame-miR-3730															ame-miR-3730
1439	bmo-miR-3287	0.010084	405.524	82.6729	1828.59	611.002	2.17287	450.196	456.25	310.125	2097.4	2259.1	1129.27	UUCGGUUUUGAAGGGUGGCGUAAC	mature miRNA	standard	MIMAT0015474	bmo-miR-3287																	bmo-miR-3287
1086	dsi-miR-2584	0.0120302	838.114	126.519	1665.78	253.072	0.990981	718.068	826.037	970.239	1886.56	1721.2	1389.59	AAAGAGGUCUAUUUUUGCACACAG	mature miRNA	standard	MIMAT0012530	dsi-miR-2584									dsi-miR-2584
1944	dme-miR-4939-3p	0.0129679	173.952	50.5976	866.83	321.686	2.31706	151.917	138.108	231.831	1089.02	1013.53	497.945	ACGGGUGCAGGUGAAGAUUCG	mature miRNA	standard	MIMAT0020145	dme-miR-4939-3p	dme-miR-4939-3p
642	dme-miR-954-5p	0.0155753	228.738	44.8507	687.898	199.612	1.5885	279.691	195.235	211.287	806.202	800.059	457.433	UCUGGGUGUUGCGUUGUGUGU	mature miRNA	standard	MIMAT0005465	dme-miR-954-5p	dme-miR-954-5p
1295	bmo-miR-3000	0.0164287	1992.15	495.131	5650.5	1317.77	1.50405	1420.6	2290.33	2265.51	6147.91	6647.16	4156.42	CUGCGCUUAGAUGAAGACACUA	mature miRNA	standard	MIMAT0014664	bmo-miR-3000																	bmo-miR-3000
1166	bmo-miR-2780b	0.0194454	12.5724	14.548	619.603	425.004	5.62301	3.41135	4.9587	29.3473	748.388	145.101	965.319	AAGGGUGUUAAAUGAAGACUUAA	mature miRNA	standard	MIMAT0013732	bmo-miR-2780b																	bmo-miR-2780b
1912	tca-miR-3897-3p	0.0236774	494.892	171.143	1903.43	835.253	1.94342	687.659	360.816	436.2	2840.08	1235.94	1634.27	CGUGGUGGUGGGGGUGGGG	mature miRNA	standard	MIMAT0018899	tca-miR-3897-3p																								tca-miR-3897-3p
1171	bmo-miR-2783	0.0253403	256.121	59.1332	643.416	173.814	1.32892	308.466	267.919	191.979	692	787.769	450.48	CGGGCGAGGGUGUGGGUGUGGCG	mature miRNA	standard	MIMAT0013679	bmo-miR-2783																	bmo-miR-2783
597	dps-miR-375*	0.0270972	99.0976	30.5016	476.582	284.327	2.2658	65.9229	125.928	105.441	804.808	319.016	305.923	ACUUGGGCCAGGGGAAUUCAAACU	mature miRNA	standard	MIMAT0012253	dps-miR-375*							dps-miR-375*
1889	tca-miR-3885-5p	0.0351197	1422.66	601.641	3629.44	723.511	1.35116	2093.58	931.091	1243.3	4104.06	3987.54	2796.71	AAGGCGGCGGCGGCGGCCG	mature miRNA	standard	MIMAT0018868	tca-miR-3885-5p																								tca-miR-3885-5p
1167	bmo-miR-2780c	0.0353043	1105.14	512.837	3813.91	1306.35	1.78703	690.769	1678.69	945.969	4389.43	4733.67	2318.61	AAGGGCGUUAAAUGAAGACUUAG	mature miRNA	standard	MIMAT0013760	bmo-miR-2780c																	bmo-miR-2780c
1183	bmo-miR-2789	0.0403196	713.128	258.574	2323.09	1077.21	1.70381	957.829	442.617	738.939	3565.35	1756.38	1647.53	GUAGAAAGUUUGGAGGUGGAU	mature miRNA	standard	MIMAT0013686	bmo-miR-2789																	bmo-miR-2789
1172	bmo-miR-2784	0.0460908	664.642	41.6524	1428.3	362.024	1.10365	695.157	681.579	617.189	1649.01	1625.39	1010.49	ACUCGGCGGCGAGUGUGUGUGU	mature miRNA	standard	MIMAT0013680	bmo-miR-2784																	bmo-miR-2784
672	dme-miR-964-5p	0.0465566	129.266	94.1451	1035.12	718.682	3.00138	231.396	45.9454	110.457	896.454	395.87	1813.03	UUAGAAUAGGGGAGCUUAACUU	mature miRNA	standard	MIMAT0005478,MIMAT0012475	dme-miR-964-5p	dme-miR-964-5p								dsi-miR-964
Signal<500
1359	bmo-miR-3213*	0.0100979	17.6702	6.37027	86.5523	20.6452	2.29226	19.7168	22.7655	10.5281	91.2834	63.9521	104.421	UGAUAUGACCGAGUGUUUGUUAGAAA	mature miRNA	standard	MIMAT0015393	bmo-miR-3213*																	bmo-miR-3213*
1517	bmo-miR-3366	0.0115192	8.09348	7.97945	189.14	78.3519	4.54655	17.2997	3.81653	3.16425	231.892	236.816	98.7114	UAGUAUGAAGGGUGGUUGGUACUA	mature miRNA	standard	MIMAT0015552	bmo-miR-3366																	bmo-miR-3366
953	dps-miR-2513a	0.0123741	4.71775	2.10629	39.4881	3.4893	3.06525	3.29691	7.13766	3.71866	36.8265	38.1994	43.4385	UAAAGCAACUUCAGACCAUAGU	mature miRNA	standard	MIMAT0012298	dps-miR-2513a							dps-miR-2513a
1897	tca-miR-3889-5p	0.0129067	135.368	22.2286	264.475	37.0945	0.966251	156.867	112.476	136.76	262.93	302.318	228.178	ACUUGUUCUCUCUGUAUUGUGUG	mature miRNA	standard	MIMAT0018876	tca-miR-3889-5p																								tca-miR-3889-5p
295	cqu-miR-210*	0.0132974	184.634	29.7006	324.385	34.8215	0.813038	167.596	167.377	218.929	303.328	364.578	305.249	AGCUGCUGACCACUGCACAAGA	mature miRNA	standard	MIMAT0014396	cqu-miR-210*																		cqu-miR-210*
19	isc-miR-iab-4	0.0161681	101.122	19.8925	268.337	22.0511	1.40795	104.089	79.9123	119.364	289.678	269.695	245.638	UCGUAUACUGAGUGUAUCCUGA	mature miRNA	standard	MIMAT0018921	isc-miR-iab-4																										isc-miR-iab-4
539	aae-miR-309b*	0.0213958	30.1216	11.9594	119.123	36.092	1.98358	41.175	17.426	31.7637	151.888	125.044	80.4367	CGUCAAACUCCGUUCAGUUGGUG	mature miRNA	standard	MIMAT0014319	aae-miR-309b*													aae-miR-309b*
1799	tca-miR-3844-3p	0.0229403	29.6975	17.6645	153.828	60.0255	2.37291	23.9508	49.5198	15.6218	222.762	125.616	113.106	AUUGUGUGUGAUAAAAUGAGGUGCCA	mature miRNA	standard	MIMAT0018735	tca-miR-3844-3p																								tca-miR-3844-3p
1330	api-miR-3045a	0.0256893	211.246	27.3192	390.531	80.8959	0.886514	180.008	230.67	223.06	401.635	465.302	304.657	CAGAAUAAGGGCACACUAGAUUAACG	mature miRNA	standard	MIMAT0014784	api-miR-3045a																api-miR-3045a
1553	bmo-miR-3389*	0.0270951	70.0445	15.0355	119.154	12.9157	0.76648	87.2169	59.2448	63.6719	133.362	108.125	115.974	CCCUGCGGAACACCGCGCUCG	mature miRNA	standard	MIMAT0015590	bmo-miR-3389*																	bmo-miR-3389*
2059	rmi-miR-5336	0.0276035	21.1654	6.28117	77.7862	29.4931	1.87781	13.9623	25.5017	24.0321	44.4607	100.524	88.3737	UUUGAUCUCAUUCGGCGCGGUUUCCUC	mature miRNA	standard	MIMAT0021409	rmi-miR-5336																											rmi-miR-5336
838	dps-miR-1000	0.0278633	5.86912	1.60518	25.4266	12.681	2.11512	4.16253	7.34871	6.09613	38.6436	13.36	24.2764	AUAUUGUCCUGUCACAGCAGUA	mature miRNA	standard	MIMAT0014711,MIMAT0012265,MIMAT0012457	dps-miR-1000							dps-miR-1000		dsi-miR-1000							api-miR-1000
1025	dps-miR-2555	0.028766	149.958	36.396	343.872	86.4195	1.19731	169.143	107.983	172.748	437.042	328.238	266.337	UCAUUGUCUGUAAACAACACAG	mature miRNA	standard	MIMAT0012373	dps-miR-2555							dps-miR-2555
1533	bmo-miR-3378*	0.0303563	47.4679	10.0645	109.246	31.0806	1.20256	36.6665	49.1548	56.5824	108.751	140.572	78.4164	UUGCUGCUCCAAUUGUCUGGACACG	mature miRNA	standard	MIMAT0015570	bmo-miR-3378*																	bmo-miR-3378*
1437	bmo-miR-3286*	0.0310214	16.0289	8.04149	59.9687	25.2068	1.90353	25.3122	11.211	11.5635	44.0036	89.0278	46.8746	AACUAUUGGUCACUGCACAGGAA	mature miRNA	standard	MIMAT0015472	bmo-miR-3286*																	bmo-miR-3286*
1877	tca-miR-3879-5p	0.0334213	81.0046	9.92126	128.398	22.7832	0.664542	90.7175	81.409	70.8873	154.329	119.273	111.591	UGGGUUAUUGUGUGCCGGU	mature miRNA	standard	MIMAT0018850	tca-miR-3879-5p																								tca-miR-3879-5p
893	aae-miR-1889	0.0363321	10.7264	8.43401	220.493	176.786	4.36149	7.22024	4.61109	20.348	221.366	43.2725	396.841	CACGUUACAGAUUGGGGUUUCC	mature miRNA	standard	MIMAT0014234,MIMAT0014441	aae-miR-1889													aae-miR-1889					cqu-miR-1889*
224	aae-miR-92b	0.0373771	24.5778	7.16155	54.1788	14.6645	1.14037	32.503	18.5703	22.6602	42.7847	49.0278	70.7238	AAUUGCACUUGUCCCGGCCUGC	mature miRNA	standard	MIMAT0014322,MIMAT0001528	aae-miR-92b													aae-miR-92b	aga-miR-92b
1338	api-miR-3049	0.0426076	36.9377	17.2274	140.685	60.7215	1.9293	49.1561	44.4233	17.2338	109.279	102.099	210.678	UCGGGAAGGCAGCUGCGGCGGACU	mature miRNA	standard	MIMAT0014789	api-miR-3049																api-miR-3049
307	tca-miR-219-3p	0.0433567	40.517	13.7702	97.1205	6.34294	1.26125	55.6707	37.1103	28.7698	102.573	90.1594	98.6287	AGGACUGUGUGUGGACAUCAUC	mature miRNA	standard	MIMAT0019121	tca-miR-219-3p																								tca-miR-219-3p
2052	rmi-miR-5329	0.0473703	21.0345	11.7265	93.1999	35.8214	2.14757	30.286	24.9714	7.84611	127.052	55.6901	96.8573	AGCGACUUGAGCGGUUGUGCGUUGU	mature miRNA	standard	MIMAT0021402	rmi-miR-5329																											rmi-miR-5329
603	bmo-miR-375	0.0496339	86.046	15.2143	133.137	5.32694	0.629733	83.126	72.5033	102.509	131.988	138.945	128.478	ACCCGAGCGGUCUGAGCAAACU	mature miRNA	standard	MIMAT0013648	bmo-miR-375																	bmo-miR-375

## Sheet: Downregulated miRNA_51
Downregulated miRNAs upon infection with L. monocytogenes
			Group 1		Group 2			Group 1	Group 1	Group 1	Group 2	Group 2	Group 2
			GM-A(Control)		GM-B(Infected)			S10 - GM02(Control)	S01 - GM07(Control)	S03 - GM09(Control)	S11 - GM03(Infected)	S02 - GM08(Infected)	S04 - GM10(Infected)					MRA-1035B_miRArthropoda_18.xls
Rpter Index	Reporter Name	p-value	Mean	StDev	Mean	StDev	Log2 (G2/G1)	Signal	Signal	Signal	Signal	Signal	Signal	Target Sequence (5' to 3')	Note	Reporter Source	Accession No.	Reporter Name	Drosophila melanogaster	Drosophila ananassae	Drosophila erecta	Drosophila grimshawi	Drosophila mojavensis	Drosophila persimilis	Drosophila pseudoobscura	Drosophila sechellia	Drosophila simulans	Drosophila virilis	Drosophila willistoni	Drosophila yakuba	Yellow fever mosquito	Mosquito	Honeybee	Pea aphid	Silk worm	Culex	Heliconius melpomene (butterfly)	Locusta migratoria	Nasonia giraulti	Nasonia longicornis	Nasonia vitripennis	Red flour beetle	Water flea	Deer tick	cattle tick	Strigamia maritima (Geophilimorph centipede)
Signal>500
494	aae-miR-305	0.000716951	1161.48	44.3593	693.324	34.1575	-0.744358	1139.34	1132.54	1212.55	663.387	686.053	730.531	AUUGUACUUCAUCAGGUGCUCUGG	mature miRNA	standard	MIMAT0014249	aae-miR-305													aae-miR-305
304	bmo-miR-210	0.000752211	5417.1	1159.71	604.5	76.6106	-3.16371	6067.86	4078.16	6105.29	519.409	626.098	667.994	UUGUGCGUGUGACAGCGGCU	mature miRNA	standard	MIMAT0007903	bmo-miR-210																	bmo-miR-210
51	dme-miR-2b-1-5p	0.000786844	2026.04	422.695	68.23	26.2988	-4.89211	1720.38	1849.33	2508.42	46.8474	60.2474	97.5952	GUCUUCAAAGUGGCAGUGACAUG	mature miRNA	standard	MIMAT0020782	dme-miR-2b-1-5p	dme-miR-2b-1-5p
336	aae-miR-263a*	0.00116492	9845.15	3474.34	528.226	103.9	-4.22019	6767.74	13612.8	9154.91	408.292	585.544	590.842	CGUGUUCUGGCAGUGGCAUCCC	mature miRNA	standard	MIMAT0015372	aae-miR-263a*													aae-miR-263a*
940	dps-miR-2502	0.00152035	5455.21	1136.21	995.378	155.297	-2.45432	4466.5	6696.44	5202.69	1057.85	1109.71	818.574	GCGGCAGCGCCAGCAACAGCU	mature miRNA	standard	MIMAT0012286	dps-miR-2502							dps-miR-2502
243	aae-miR-100	0.00182204	9372.69	299.85	7116.25	230.87	-0.397345	9302.13	9701.53	9114.41	6987.25	6978.72	7382.79	AACCCGUAGAUCCGAACUUGUG	mature miRNA	standard	MIMAT0014291,MIMAT0001498,MIMAT0004420,MIMAT0013596,MIMAT0014387,MIMAT0015677	aae-miR-100													aae-miR-100	aga-miR-100	ame-miR-100		bmo-miR-100	cqu-miR-100					nvi-miR-100
830	bmo-miR-998	0.00233133	1569	175.086	648.801	71.0174	-1.274	1762.74	1522.18	1422.08	566.8	689.205	690.397	UAGCACCAUGGGAUUCAGCU	mature miRNA	standard	MIMAT0013603	bmo-miR-998																	bmo-miR-998
829	api-miR-998	0.00287246	1183.1	111.7	459.314	71.6528	-1.36502	1265.21	1228.18	1055.9	393.783	448.337	535.822	UAGCACCAUGGAAUUCAGCUG	mature miRNA	standard	MIMAT0014747	api-miR-998																api-miR-998
1973	dme-miR-4956-5p	0.00411897	15051.3	4550.73	2753.71	673.559	-2.45044	12172.4	20297.8	12683.9	2301.28	2432.07	3527.8	CGAUGGCCAGCAACAACUCGCU	mature miRNA	standard	MIMAT0020173	dme-miR-4956-5p	dme-miR-4956-5p
1011	dps-miR-2548	0.00431195	9860.57	2868.76	1079.87	402.086	-3.19081	12126.5	6635	10820.2	719.206	1513.41	1007	UUUGGUGUCAGCUUCCAGCAGC	mature miRNA	standard	MIMAT0012357	dps-miR-2548							dps-miR-2548
1036	dps-miR-2561*	0.00448166	1416.06	478.265	162.163	49.6033	-3.12636	1460.07	917.305	1870.79	163.84	111.742	210.906	AACAGCAGACGGCAGAAACGGC	mature miRNA	standard	MIMAT0012385	dps-miR-2561*							dps-miR-2561*
493	cqu-miR-305	0.00533939	1340.66	72.5259	847.827	18.5625	-0.661103	1329.09	1418.28	1274.62	863.964	827.541	851.976	AUUGUACUUCAUCAGGUGCUCU	mature miRNA	standard	MIMAT0014382,MIMAT0018920	cqu-miR-305																		cqu-miR-305								isc-miR-305
970	dps-miR-2525	0.00633717	2187.02	854.801	79.3309	43.6187	-4.78494	2407.64	1243.53	2909.88	29.2714	109.17	99.5516	CUGGCGGCAACUGCGACAGCGA	mature miRNA	standard	MIMAT0012313	dps-miR-2525							dps-miR-2525
1087	bmo-miR-2723	0.00705126	1075.97	767.255	36.1952	15.2684	-4.89369	467.948	1938.02	821.93	19.6764	49.7904	39.1189	CCAGCAGUGGACGUCUGUG	mature miRNA	standard	MIMAT0012599	bmo-miR-2723																	bmo-miR-2723
245	api-miR-100	0.00724134	9666.74	467.728	7495.05	352.217	-0.367091	9162.77	10086.9	9750.56	7312.3	7271.78	7901.08	GACCCGUAGAUCCGAACUUGUG	mature miRNA	standard	MIMAT0014687	api-miR-100																api-miR-100
1827	tca-miR-3854-5p	0.00747083	399.892	121.574	49.123	22.2597	-3.02514	357.029	537.092	305.556	26.8093	71.3283	49.2313	ACCACAAUCCCAGCUCCAC	mature miRNA	standard	MIMAT0018764	tca-miR-3854-5p																								tca-miR-3854-5p
1611	dme-miR-3645-3p	0.00804263	2243.26	832.347	145.689	19.4417	-3.94463	1387.56	3050.1	2292.12	127.318	143.701	166.049	UUUGGAAGCCAGCACUCAAGU	mature miRNA	standard	MIMAT0018064	dme-miR-3645-3p	dme-miR-3645-3p
297	dme-miR-210-3p	0.00810731	3970.27	1371.71	295.339	54.7219	-3.74879	3933.48	2617.33	5360.01	248.03	282.72	355.269	UUGUGCGUGUGACAGCGGCUA	mature miRNA	standard	MIMAT0001477,MIMAT0008433,MIMAT0008546,MIMAT0008613,MIMAT0000355,MIMAT0008667,MIMAT0008704,MIMAT0001233,MIMAT0008776,MIMAT0008849,MIMAT0008928,MIMAT0009020,MIMAT0009095,MIMAT0018399,MIMAT0015695,MIMAT0008376	dme-miR-210-3p	dme-miR-210-3p	dan-miR-210	der-miR-210	dgr-miR-210	dmo-miR-210	dpe-miR-210	dps-miR-210a	dse-miR-210	dsi-miR-210	dvi-miR-210	dwi-miR-210	dya-miR-210			ame-miR-210						ngi-miR-210		nvi-miR-210	tca-miR-210-3p
740	dme-miR-981-5p	0.00827812	7829.52	451.889	412.638	185.745	-4.24598	8061.66	7308.74	8118.15	234.91	397.527	605.478	CGGGUUUCGUUAGCAGCGGGCU	mature miRNA	standard	MIMAT0020878,MIMAT0012485	dme-miR-981-5p	dme-miR-981-5p								dsi-miR-981*
241	tca-miR-100-5p	0.00837376	9221.2	559.965	7058.26	308.209	-0.385642	8704.96	9816.49	9142.14	6910.3	6851.92	7412.54	AACCCGUAGAUCCGAACUUGUGGG	mature miRNA	standard	MIMAT0008369	tca-miR-100-5p																								tca-miR-100-5p
887	tca-miR-1175-5p	0.00977646	2407.86	1242.21	255.688	74.722	-3.2353	1226.67	3703.21	2293.71	171.954	315.578	279.532	AAGUGGAGCAGUGGUCUCUUCAC	mature miRNA	standard	MIMAT0018818	tca-miR-1175-5p																								tca-miR-1175-5p
491	tca-miR-305-5p	0.012679	1315.9	134.284	877.595	67.8219	-0.584419	1438.25	1172.23	1337.2	905.173	927.283	800.328	AUUGUACUUCAUCAGGUGCUC	mature miRNA	standard	MIMAT0008388	tca-miR-305-5p																								tca-miR-305-5p
1697	ame-miR-3794	0.0133574	677.781	90.4894	342.431	63.0997	-0.985004	766.502	585.621	681.22	330.123	286.393	410.778	UGGAAUGGAAGAGGACGUUUCC	mature miRNA	standard	MIMAT0018578	ame-miR-3794															ame-miR-3794
257	dme-miR-133-3p	0.0133701	2630.54	646.981	693.77	229.221	-1.92283	3352.77	2434.87	2103.98	813.697	838.148	429.465	UUGGUCCCCUUCAACCAGCUGU	mature miRNA	standard	MIMAT0014275,MIMAT0001501,MIMAT0001475,MIMAT0007901,MIMAT0014437,MIMAT0008468,MIMAT0008490,MIMAT0008620,MIMAT0000340,MIMAT0008678,MIMAT0008712,MIMAT0001231,MIMAT0012640,MIMAT0008834,MIMAT0008900,MIMAT0008936,MIMAT0009051,MIMAT0009072,MIMAT0012686,MIMAT0018412,MIMAT0018422,MIMAT0015691,MIMAT0008372	dme-miR-133-3p	dme-miR-133-3p	dan-miR-133	der-miR-133	dgr-miR-133	dmo-miR-133	dpe-miR-133	dps-miR-133	dse-miR-133	dsi-miR-133	dvi-miR-133	dwi-miR-133	dya-miR-133	aae-miR-133	aga-miR-133	ame-miR-133		bmo-miR-133	cqu-miR-133			ngi-miR-133	nlo-miR-133	nvi-miR-133	tca-miR-133-3p	dpu-miR-133	isc-miR-133
573	bmo-miR-316*	0.0135936	4703.2	92.7238	3129.82	247.725	-0.587563	4733.52	4599.11	4776.97	3265.14	3280.42	2843.91	UGUCUUUUUCCGCUUUGCUGCUG	mature miRNA	standard	MIMAT0013597	bmo-miR-316*																	bmo-miR-316*
824	dme-miR-998-3p	0.0146446	1464.19	118.755	606.315	98.3429	-1.27196	1586.65	1456.39	1349.53	495.079	642.154	681.712	UAGCACCAUGAGAUUCAGCUC	mature miRNA	standard	MIMAT0005518	dme-miR-998-3p	dme-miR-998-3p
306	dps-miR-210b	0.0149795	3969.25	751.151	77.0554	47.8872	-5.68683	3185.66	4683.1	4039.01	23.3984	92.3132	115.455	UUGUGCAGUGGCCAGCAGCUGC	mature miRNA	standard	MIMAT0012283	dps-miR-210b							dps-miR-210b
1467	bmo-miR-3314	0.0162209	7683.16	4579.78	446.986	102.701	-4.1034	4262.96	12886.3	5900.27	347.144	552.325	441.488	ACGCAGCAACAGCGGCCGCCUCC	mature miRNA	standard	MIMAT0015502	bmo-miR-3314																	bmo-miR-3314
168	dme-miR-33-3p	0.017781	279.687	226.34	19.2743	10.496	-3.85906	169.659	129.395	540.006	16.88	10.1822	30.7606	CAAUACAACUUCAGUGCAAGCU	mature miRNA	standard	MIMAT0020808	dme-miR-33-3p	dme-miR-33-3p
1282	aae-miR-2944b*	0.0182938	355.214	255.008	24.396	12.7625	-3.86397	152.898	271.087	641.657	10.3883	35.3647	27.435	UAUCACAGCAGUAGUUACCUGA	mature miRNA	standard	MIMAT0015373	aae-miR-2944b*													aae-miR-2944b*
1071	dps-miR-2575*	0.0191001	11382.6	3381.34	553.175	400.904	-4.36295	9142.52	15272.1	9733.23	243.615	409.871	1006.04	CAGCGUCAUCAGUGGCAACAG	mature miRNA	standard	MIMAT0012421	dps-miR-2575*							dps-miR-2575*
759	dps-miR-986*	0.0192734	2973.87	2515.95	65.9126	50.1326	-5.49564	907.328	5775.48	2238.8	13.4086	71.0513	113.278	CUCAGCGGCAGUGCUAUUCCAG	mature miRNA	standard	MIMAT0012280	dps-miR-986*							dps-miR-986*
916	dme-miR-2491-3p	0.0216001	19075.2	8944.36	3884.77	1520.44	-2.2958	12348.9	29225.8	15651.1	2276	5297.95	4080.36	CAACAACAGCAGCAGCAA	mature miRNA	standard	MIMAT0020912	dme-miR-2491-3p	dme-miR-2491-3p
1581	bmo-miR-3414	0.0228466	726.265	553.287	38.2782	23.6541	-4.2459	1308.14	206.865	663.792	32.8929	17.7811	64.1607	UCCUUAAGUUUUUUGAACGCAGUG	mature miRNA	standard	MIMAT0015620	bmo-miR-3414																	bmo-miR-3414
421	dme-miR-281-1-5p	0.0252328	7591.32	678.119	5301.28	614.473	-0.518009	7941.26	6809.71	8022.97	5453.97	4624.86	5825.01	AAGAGAGCUGUCCGUCGACAGU	mature miRNA	standard	MIMAT0008428,MIMAT0008501,MIMAT0008587,MIMAT0000344,MIMAT0008641,MIMAT0008727,MIMAT0008782,MIMAT0008905,MIMAT0008926,MIMAT0008994,MIMAT0009060	dme-miR-281-1-5p	dme-miR-281-1-5p	dan-miR-281-1*	der-miR-281-1*	dgr-miR-281-1*	dmo-miR-281-1*	dpe-miR-281-1*		dse-miR-281-1*	dsi-miR-281*	dvi-miR-281-1*	dwi-miR-281-1*	dya-miR-281-1*
1743	tca-miR-3816-5p	0.0263758	7533.15	751.43	234.883	160.5	-5.00324	8007.25	6666.76	7925.44	51.0464	306.471	347.131	ACAAGGCAUGUUUGGCAGCAAU	mature miRNA	standard	MIMAT0018656	tca-miR-3816-5p																								tca-miR-3816-5p
825	tca-miR-998-3p	0.0271262	1479.25	100.385	576.979	146.142	-1.35827	1595.16	1421.07	1421.51	414.559	697.842	618.536	UAGCACCAUGGGAUUCAGCUCA	mature miRNA	standard	MIMAT0018853	tca-miR-998-3p																								tca-miR-998-3p
487	aae-miR-305*	0.0310113	1262.24	86.8894	691.766	123.181	-0.867626	1289.01	1165.11	1332.59	576.667	821.688	676.943	CGGCACAUGUUGGAGUACACUUA	mature miRNA	standard	MIMAT0014250	aae-miR-305*													aae-miR-305*
828	aae-miR-998	0.0323396	1373.66	71.5137	566.903	169.233	-1.27685	1456.16	1329.31	1335.51	433.947	509.357	757.404	UAGCACCAUGAGAUUCAGC	mature miRNA	standard	MIMAT0014227,MIMAT0014445	aae-miR-998													aae-miR-998					cqu-miR-998
2047	rmi-miR-5324	0.0323735	1253.22	500.465	59.9601	61.8141	-4.38549	1228.57	765.53	1765.55	25.2905	131.327	23.2625	UUCGAGAACAUCGGCAGCUGACGC	mature miRNA	standard	MIMAT0021397	rmi-miR-5324																											rmi-miR-5324
1179	tca-miR-2788-5p	0.0336775	2873.75	1274.32	116.842	82.9002	-4.6203	2609.36	1752.36	4259.53	27.9539	130.52	192.053	UGGGGUUUCUUAGCGGCAUUU	mature miRNA	standard	MIMAT0018798	tca-miR-2788-5p																								tca-miR-2788-5p
488	bmo-miR-305*	0.0372127	1616.47	120.848	837.188	176.6	-0.94922	1635.53	1726.65	1487.22	855.944	1003.66	651.958	GGCGCUUGUUGGAGUACACUU	mature miRNA	standard	MIMAT0015236	bmo-miR-305*																	bmo-miR-305*
581	ame-miR-316	0.0497037	4246.16	279.457	2774.42	429.684	-0.613972	4408.22	3923.48	4406.8	2866.62	3150.53	2306.13	UGUCUUUUUCCGCUUUGCUGCCG	mature miRNA	standard	MIMAT0010122,MIMAT0014731	ame-miR-316															ame-miR-316	api-miR-316
Signal<500
1244	bmo-miR-2836	0.00173292	46.5515	4.08961	23.4719	1.5701	-0.987894	51.004	42.9627	45.6878	24.0658	24.6584	21.6915	CAUCCCGCUGUAGACGACGC	mature miRNA	standard	MIMAT0013750	bmo-miR-2836																	bmo-miR-2836
395	dme-miR-279-5p	0.00890483	39.4839	4.50881	22.6201	2.59717	-0.80366	36.3427	44.6502	37.4587	21.9789	25.4778	20.4035	AGUGGGUGGGGGUCCAGUGUUUCACA	mature miRNA	standard	MIMAT0020807	dme-miR-279-5p	dme-miR-279-5p
802	bmo-miR-993b	0.00926667	59.7232	6.51172	30.7014	0.79336	-0.959987	58.628	66.713	53.8285	31.4367	30.807	29.8605	AAAGCUCGUCUCUACAGGUAUAU	mature miRNA	standard	MIMAT0010128	bmo-miR-993b																	bmo-miR-993b
1465	bmo-miR-3311	0.0102892	35.6999	8.82739	13.3593	2.381	-1.41808	29.6335	45.8269	31.6392	12.5406	11.4956	16.0416	GAACUGGCAGGUCCAACCUGGCGCA	mature miRNA	standard	MIMAT0015500	bmo-miR-3311																	bmo-miR-3311
602	dme-miR-375-5p	0.0131314	49.1925	15.859	11.5566	3.8213	-2.08973	49.9142	32.985	64.6784	10.8915	15.6667	8.11146	ACUUGGGCCAAGGGAAUGCAAACU	mature miRNA	standard	MIMAT0020853,MIMAT0012489	dme-miR-375-5p	dme-miR-375-5p								dsi-miR-375*
586	tca-miR-317-5p	0.0164197	79.0341	22.1112	23.9114	7.30747	-1.72477	99.2744	82.3917	55.436	22.5769	31.7942	17.3632	UGGGGACCACCCUGUGUU	mature miRNA	standard	MIMAT0019130	tca-miR-317-5p																								tca-miR-317-5p
1783	tca-miR-3836b-3p	0.0174987	122.997	97.6151	9.96712	4.85149	-3.6253	59.7078	235.416	73.8667	7.90098	15.5096	6.49072	UCACUGGGCAAGGUAGACUCU	mature miRNA	standard	MIMAT0018711	tca-miR-3836b-3p																								tca-miR-3836b-3p
1668	ame-miR-3767	0.0180725	371.014	62.9729	202.93	26.0327	-0.87049	390.152	300.692	422.197	204.464	176.164	228.162	UACACAUUAUUUACUACUACU	mature miRNA	standard	MIMAT0018541	ame-miR-3767															ame-miR-3767
961	dps-miR-2518	0.0329699	223.702	47.8732	88.2203	29.4804	-1.3424	168.451	252.855	249.8	55.0375	98.2338	111.39	UCGAGCAGCGGGUCGAUCCGAGC	mature miRNA	standard	MIMAT0012301	dps-miR-2518							dps-miR-2518
558	dan-miR-312	0.0386675	188.085	145.121	16.6229	5.68641	-3.50014	114.499	355.258	94.4975	16.8179	10.8415	22.2094	UAUUGCACUUGAGACGGCC	mature miRNA	standard	MIMAT0008422	dan-miR-312		dan-miR-312
2005	dme-miR-4976-3p	0.0392426	347.596	166.281	72.9892	32.2165	-2.25166	462.986	156.997	422.805	43.2235	107.196	68.5484	UCGGUGGAUGUCAGCCAGCG	mature miRNA	standard	MIMAT0020207	dme-miR-4976-3p	dme-miR-4976-3p
1263	bmo-miR-2855	0.0420705	43.4425	26.4114	9.90647	4.61244	-2.13266	30.3511	73.8423	26.1339	8.8919	5.88578	14.9417	CGGGUAACUUUGCAUCGCUGGCA	mature miRNA	standard	MIMAT0013790	bmo-miR-2855																	bmo-miR-2855
1629	ame-miR-3729	0.0423176	215.377	105.256	35.4187	9.01944	-2.60428	102.723	311.209	232.199	25.34	42.7306	38.1855	UGUUUUCCCAACUCACUUGCA	mature miRNA	standard	MIMAT0018596	ame-miR-3729															ame-miR-3729
585	dme-miR-317-5p	0.0429169	60.6456	16.0769	30.3134	6.60397	-1.00045	75.9282	43.8775	62.131	24.6686	37.5759	28.6957	UGGGAUACACCCUGUGCUCGCU	mature miRNA	standard	MIMAT0020843	dme-miR-317-5p	dme-miR-317-5p
358	aae-miR-275*	0.0485	188.552	23.5276	83.9915	25.9269	-1.16665	176.703	173.305	215.649	111.778	79.7497	60.4471	CGCGCUAAGCAGGAACCGAGAC	mature miRNA	standard	MIMAT0014208	aae-miR-275*													aae-miR-275*
