# Supplementary material for: Listeria monocytogenes Induces a Virulence-Dependent microRNA Signature That Regulates the Immune Response in Galleria mellonella
Source: Front Microbiol. 2017 Dec 12;8:2463. doi: 10.3389/fmicb.2017.02463 (PMC5733040; doi:10.3389/fmicb.2017.02463)
Supplement: Table S3 — miRanda target prediction and transcript annotation. [file Table3.XLSX]

## Sheet: Sheet1
Table S3: miRanda target prediction and transcript annotation.
Transcript ID	Transcript length	Gene name	Gene function	KOG number	KOG function	EC number	Gene Ontology numbers	Automatic Annotation Confidence	miRNA
EI454T_g00001tr00020	16019		Transformation/transcription domain-associated protein	KOG0889	KOG: Histone acetyltransferase SAGA, TRRAP/TRA1 component, PI-3 kinase superfamily		GO:0005488	High confidence in function and specificity	bmo-miR-3000,dme-miR-954-5p
EI454T_g00002tr00002	4038		GJ16881 gene product from transcript GJ16881-RA	KOG2806	KOG: Chitinase	3.2.1.14		High confidence in function and specificity	bmo-miR-3000
EI454T_g00002tr00003	3362		GJ16881 gene product from transcript GJ16881-RA	KOG2806	KOG: Chitinase	3.2.1.14		High confidence in function and specificity	dme-miR-998-3p
EI454T_g00004tr00001	5854		Plexin domain-containing protein 2	KOG3848	KOG: Extracellular protein TEM7, contains PSI domain (tumor endothelial marker in humans)		GO:0016020	High confidence in function and specificity	dme-miR-133-3p,dme-miR-998-3p
EI454T_g00011tr00001	2986		CG3499 gene product from transcript CG3499-RB	KOG0734	KOG: AAA+-type ATPase containing the peptidase M41 domain	3.4.24.-	GO:0004222,GO:0016020,GO:0030163	High confidence in function and specificity	dme-miR-998-3p
EI454T_g00011tr00002	5059		CG3499 gene product from transcript CG3499-RB	KOG0734	KOG: AAA+-type ATPase containing the peptidase M41 domain	3.4.24.-	GO:0004222,GO:0016020,GO:0030163	High confidence in function and specificity	dme-miR-998-3p
EI454T_g00011tr00003	4920		GG20087 gene product from transcript GG20087-RA	KOG0734	KOG: AAA+-type ATPase containing the peptidase M41 domain	3.4.24.-	GO:0004222,GO:0016020,GO:0030163	High confidence in function and specificity	dme-miR-998-3p
EI454T_g00011tr00004	2915		CG3499 gene product from transcript CG3499-RB	KOG0734	KOG: AAA+-type ATPase containing the peptidase M41 domain	3.4.24.-	GO:0004222,GO:0016020,GO:0030163	High confidence in function and specificity	dme-miR-998-3p
EI454T_g00011tr00005	2903		CG3499 gene product from transcript CG3499-RB	KOG0734	KOG: AAA+-type ATPase containing the peptidase M41 domain	3.4.24.-	GO:0004222,GO:0016020,GO:0030163	High confidence in function and specificity	dme-miR-998-3p
EI454T_g00011tr00006	3715		CG3499 gene product from transcript CG3499-RB	KOG0734	KOG: AAA+-type ATPase containing the peptidase M41 domain	3.4.24.-	GO:0004222,GO:0016020,GO:0030163	High confidence in function and specificity	dme-miR-998-3p
EI454T_g00011tr00014	3773		CG3499 gene product from transcript CG3499-RB	KOG0734	KOG: AAA+-type ATPase containing the peptidase M41 domain	3.4.24.-	GO:0004222,GO:0016020,GO:0030163	High confidence in function and specificity	dme-miR-998-3p
EI454T_g00012tr00001	7468		Zinc finger BED domain-containing protein 1				GO:0003676	Conserved hypothetical protein	dme-miR-954-5p
EI454T_g00014tr00001	13111		Apolipophorins	KOG4338	KOG: Predicted lipoprotein		GO:0005319,GO:0006869	High confidence in function and specificity	dme-miR-998-3p
EI454T_g00014tr00002	11307		Apolipophorins	KOG4338	KOG: Predicted lipoprotein		GO:0005319,GO:0006869	High confidence in function and specificity	dme-miR-998-3p
EI454T_g00014tr00005	11425		Apolipophorins	KOG4338	KOG: Predicted lipoprotein		GO:0005319,GO:0006869	High confidence in function and specificity	dme-miR-998-3p
EI454T_g00014tr00006	11518		Apolipophorins	KOG4338	KOG: Predicted lipoprotein		GO:0005319,GO:0006869	High confidence in function and specificity	dme-miR-998-3p
EI454T_g00014tr00011	12725		Apolipophorins	KOG4338	KOG: Predicted lipoprotein		GO:0005319,GO:0006869	High confidence in function and specificity	dme-miR-998-3p
EI454T_g00014tr00020	2882		Apolipophorins	KOG4338	KOG: Predicted lipoprotein			High confidence in function and specificity	dme-miR-998-3p
EI454T_g00018tr00001	31631		Dystonin	KOG0516	KOG: Dystonin, GAS (Growth-arrest-specific protein), and related proteins		GO:0005515	High confidence in function and specificity	bmo-miR-3000,dme-miR-133-3p
EI454T_g00018tr00002	31290		Dystonin	KOG0516	KOG: Dystonin, GAS (Growth-arrest-specific protein), and related proteins		GO:0005515	High confidence in function and specificity	bmo-miR-3000,dme-miR-133-3p
EI454T_g00018tr00003	30517		Dystonin	KOG0516	KOG: Dystonin, GAS (Growth-arrest-specific protein), and related proteins			High confidence in function and specificity	dme-miR-133-3p
EI454T_g00018tr00005	4319	shot	Microtubule-actin cross-linking factor 1	KOG0516	KOG: Dystonin, GAS (Growth-arrest-specific protein), and related proteins		GO:0007050	High confidence in function and specificity	dme-miR-133-3p
EI454T_g00018tr00006	29393		Dystonin	KOG0516	KOG: Dystonin, GAS (Growth-arrest-specific protein), and related proteins			High confidence in function and specificity	dme-miR-133-3p
EI454T_g00018tr00008	6110		Dystonin	KOG0516	KOG: Dystonin, GAS (Growth-arrest-specific protein), and related proteins			High confidence in function and specificity	dme-miR-133-3p
EI454T_g00020tr00003	4385		Desmoplakin					Conserved hypothetical protein	dme-miR-954-5p
EI454T_g00020tr00004	4653	PPL	Desmoplakin					Conserved hypothetical protein	dme-miR-954-5p
EI454T_g00020tr00010	4723		Desmoplakin			2.7.7.7		Conserved hypothetical protein	dme-miR-954-5p
EI454T_g00021tr00001	30852		Dystonin	KOG0516	KOG: Dystonin, GAS (Growth-arrest-specific protein), and related proteins		GO:0005515	High confidence in function and specificity	dme-miR-133-3p
EI454T_g00021tr00002	2400		hypothetical protein					Hypothetical protein	dme-miR-133-3p
EI454T_g00021tr00004	29410		Dystonin	KOG0516	KOG: Dystonin, GAS (Growth-arrest-specific protein), and related proteins			High confidence in function and specificity	dme-miR-133-3p
EI454T_g00021tr00007	25429		Dystonin	KOG0516	KOG: Dystonin, GAS (Growth-arrest-specific protein), and related proteins			High confidence in function and specificity	dme-miR-133-3p
EI454T_g00021tr00008	25043		Dystonin	KOG0516	KOG: Dystonin, GAS (Growth-arrest-specific protein), and related proteins			High confidence in function and specificity	dme-miR-133-3p
EI454T_g00023tr00023	4554	Usp2	K11833 ubiquitin carboxyl-terminal hydrolase 2/21	KOG1868	KOG: Ubiquitin C-terminal hydrolase	3.1.2.15	GO:0004221,GO:0006511	High confidence in function and specificity	bmo-miR-3000
EI454T_g00027tr00001	12843		Titin	KOG1181	KOG: FOG: Low-complexity			High confidence in function and specificity	bmo-miR-3000
EI454T_g00030tr00001	34134		Nesprin-1	KOG0516	KOG: Dystonin, GAS (Growth-arrest-specific protein), and related proteins		GO:0005515	High confidence in function and specificity	bmo-miR-3000,dme-miR-133-3p,dme-miR-954-5p
EI454T_g00030tr00003	26527		Nesprin-1	KOG0516	KOG: Dystonin, GAS (Growth-arrest-specific protein), and related proteins		GO:0005515	High confidence in function and specificity	bmo-miR-3000,dme-miR-133-3p,dme-miR-954-5p
EI454T_g00031tr00003	47900		Nesprin-1	KOG0516	KOG: Dystonin, GAS (Growth-arrest-specific protein), and related proteins		GO:0005515	High confidence in function and specificity	dme-miR-998-3p
EI454T_g00032tr00001	10415		Titin	KOG1181	KOG: FOG: Low-complexity			High confidence in function and specificity	bmo-miR-3000
EI454T_g00034tr00004	5348		LINE-1 reverse transcriptase homolog	KOG1075	KOG: FOG: Reverse transcriptase		GO:0003723,GO:0003964,GO:0006278	High confidence in function and specificity	dme-miR-998-3p
EI454T_g00037tr00001	2260	Pnr	GATA-binding factor A				GO:0003700,GO:0006355,GO:0008270	Conserved hypothetical protein	dme-miR-954-5p
EI454T_g00037tr00002	3209	Pnr	GATA-binding factor A				GO:0003700,GO:0006355,GO:0008270	Conserved hypothetical protein	dme-miR-954-5p,dme-miR-998-3p
EI454T_g00037tr00005	2696	Pnr	GATA-binding factor A				GO:0003700,GO:0006355,GO:0008270	Conserved hypothetical protein	dme-miR-954-5p
EI454T_g00041tr00001	12219		Microtubule-associated protein futsch	KOG4475	KOG: FOG: Immunoglobin and related proteins			High confidence in function and specificity	bmo-miR-3000,dme-miR-133-3p
EI454T_g00043tr00002	7609		K13024 inositol hexakisphosphate/diphosphoinositol-pentakisphosphate kinase	KOG1057	KOG: Arp2/3 complex-interacting protein VIP1/Asp1, involved in regulation of actin cytoskeleton	2.7.4.24	GO:0003993	High confidence in function and specificity	dme-miR-998-3p
EI454T_g00043tr00012	4167		K13024 inositol hexakisphosphate/diphosphoinositol-pentakisphosphate kinase	KOG1057	KOG: Arp2/3 complex-interacting protein VIP1/Asp1, involved in regulation of actin cytoskeleton	2.7.4.24	GO:0003993	High confidence in function and specificity	dme-miR-998-3p
EI454T_g00043tr00019	3972		K13024 inositol hexakisphosphate/diphosphoinositol-pentakisphosphate kinase	KOG1057	KOG: Arp2/3 complex-interacting protein VIP1/Asp1, involved in regulation of actin cytoskeleton	2.7.4.24	GO:0003993	High confidence in function and specificity	dme-miR-998-3p
EI454T_g00045tr00002	12703		Apolipophorins	KOG4338	KOG: Predicted lipoprotein		GO:0005319,GO:0006869	High confidence in function and specificity	dme-miR-998-3p
EI454T_g00045tr00003	9016		Apolipophorins	KOG4338	KOG: Predicted lipoprotein			High confidence in function and specificity	dme-miR-998-3p
EI454T_g00046tr00001	3080		K02148 V-type H+-transporting ATPase subunit C	KOG2909	KOG: Vacuolar H+-ATPase V1 sector, subunit C	3.6.3.14	GO:0015991,GO:0016820,GO:0033180	High confidence in function and specificity	dme-miR-954-5p,dme-miR-998-3p
EI454T_g00046tr00009	1984		K02148 V-type H+-transporting ATPase subunit C	KOG2909	KOG: Vacuolar H+-ATPase V1 sector, subunit C	3.6.3.14	GO:0015991,GO:0016820,GO:0033180	High confidence in function and specificity	dme-miR-954-5p
EI454T_g00046tr00016	1929		K02148 V-type H+-transporting ATPase subunit C	KOG2909	KOG: Vacuolar H+-ATPase V1 sector, subunit C	3.6.3.14	GO:0015991,GO:0016820,GO:0033180	High confidence in function and specificity	dme-miR-954-5p
EI454T_g00050tr00001	13572		hypothetical protein					Hypothetical protein	dme-miR-998-3p
EI454T_g00052tr00004	12297		similar to putative gag-pol protein	KOG0017	KOG: FOG: Transposon-encoded proteins with TYA, reverse transcriptase, integrase domains in various combinations		GO:0003677,GO:0015074	Hypothetical protein	dme-miR-133-3p
EI454T_g00052tr00005	14142		Caspase recruitment domain-containing protein 10	KOG0017	KOG: FOG: Transposon-encoded proteins with TYA, reverse transcriptase, integrase domains in various combinations		GO:0003677,GO:0015074	Conserved hypothetical protein	dme-miR-133-3p
EI454T_g00052tr00007	14912		Caspase recruitment domain-containing protein 10	KOG0017	KOG: FOG: Transposon-encoded proteins with TYA, reverse transcriptase, integrase domains in various combinations		GO:0003677,GO:0015074	Conserved hypothetical protein	dme-miR-133-3p
EI454T_g00053tr00001	11696	dnc	K09291 nucleoprotein TPR	KOG4674	KOG: Uncharacterized conserved coiled-coil protein	3.1.4.17	GO:0004114,GO:0007165	High confidence in function and specificity	bmo-miR-3000
EI454T_g00066tr00004	12377		Microtubule-associated protein futsch	KOG1181	KOG: FOG: Low-complexity			High confidence in function and specificity	dme-miR-998-3p
EI454T_g00077tr00006	4128		K01104 protein-tyrosine phosphatase	KOG4228	KOG: Protein tyrosine phosphatase	3.1.3.48		High confidence in function and specificity	dme-miR-998-3p
EI454T_g00079tr00006	4931		Retrovirus-related Pol polyprotein from transposon TNT 1-94	KOG0017	KOG: FOG: Transposon-encoded proteins with TYA, reverse transcriptase, integrase domains in various combinations			High confidence in function and specificity	dme-miR-998-3p
EI454T_g00080tr00007	4372		hypothetical protein					Hypothetical protein	dme-miR-954-5p
EI454T_g00080tr00009	8929		hypothetical protein					Hypothetical protein	dme-miR-954-5p
EI454T_g00081tr00005	4192	EloA	Transcription elongation factor B polypeptide 3	KOG2821	KOG: RNA polymerase II transcription elongation factor Elongin/SIII, subunit elongin A		GO:0005634,GO:0006355,GO:0016021	Specificity unclear	bmo-miR-3000
EI454T_g00081tr00006	4222		Transcription elongation factor B polypeptide 3	KOG2821	KOG: RNA polymerase II transcription elongation factor Elongin/SIII, subunit elongin A		GO:0005634,GO:0006355,GO:0016021	Specificity unclear	bmo-miR-3000
EI454T_g00081tr00008	3949	EloA	Transcription elongation factor B polypeptide 3	KOG2821	KOG: RNA polymerase II transcription elongation factor Elongin/SIII, subunit elongin A		GO:0005634,GO:0006355,GO:0016021	Specificity unclear	bmo-miR-3000
EI454T_g00081tr00009	3908		Transcription elongation factor B polypeptide 3	KOG2821	KOG: RNA polymerase II transcription elongation factor Elongin/SIII, subunit elongin A		GO:0005634,GO:0006355,GO:0016021	Specificity unclear	bmo-miR-3000
EI454T_g00081tr00014	4532	EloA	Transcription elongation factor B polypeptide 3	KOG2821	KOG: RNA polymerase II transcription elongation factor Elongin/SIII, subunit elongin A		GO:0005634,GO:0006355,GO:0016021	Specificity unclear	bmo-miR-3000
EI454T_g00085tr00002	2327		Actin-87E	KOG0676	KOG: Actin and related proteins			High confidence in function and specificity	dme-miR-954-5p
EI454T_g00085tr00004	2327		Actin-87E	KOG0676	KOG: Actin and related proteins			High confidence in function and specificity	dme-miR-954-5p
EI454T_g00085tr00007	2452		Actin, clone 403	KOG0676	KOG: Actin and related proteins			High confidence in function and specificity	dme-miR-954-5p
EI454T_g00086tr00011	3402		K00665 fatty acid synthase, animal type	KOG1202	KOG: Animal-type fatty acid synthase and related proteins	2.3.1.85	GO:0003824,GO:0009058	High confidence in function and specificity	bmo-miR-3000
EI454T_g00087tr00007	9023		Guanine nucleotide-releasing factor 2	KOG3417	KOG: Ras1 guanine nucleotide exchange factor			Specificity unclear	dme-miR-133-3p
EI454T_g00090tr00001	2470	Sgt1	Suppressor of G2 allele of SKP1 homolog	KOG1309	KOG: Suppressor of G2 allele of skp1			Specificity unclear	dme-miR-954-5p
EI454T_g00092tr00003	9188	Not1	CCR4-NOT transcription complex subunit 1	KOG1831	KOG: Negative regulator of transcription			High confidence in function and specificity	bmo-miR-3000
EI454T_g00095tr00001	5039		AP-1 complex subunit gamma-1	KOG1062	KOG: Vesicle coat complex AP-1, gamma subunit		GO:0005794,GO:0008565,GO:0015031	High confidence in function and specificity	dme-miR-954-5p
EI454T_g00095tr00006	7153		AP-1 complex subunit gamma-1	KOG1062	KOG: Vesicle coat complex AP-1, gamma subunit		GO:0005794,GO:0008565,GO:0015031	High confidence in function and specificity	dme-miR-998-3p
EI454T_g00103tr00009	7200	Pvr	fibroblast growth factor receptor 3	KOG0200	KOG: Fibroblast/platelet-derived growth factor receptor and related receptor tyrosine kinases	2.7.10.1	GO:0016772	High confidence in function and specificity	bmo-miR-3000
EI454T_g00104tr00003	4881		Monocarboxylate transporter 14					Specificity unclear	dme-miR-133-3p
EI454T_g00109tr00012	3518		RNA-binding protein 39	KOG0147	KOG: Transcriptional coactivator CAPER (RRM superfamily)		GO:0003723,GO:0005634,GO:0006397	High confidence in function and specificity	dme-miR-998-3p
EI454T_g00111tr00001	3682	milt	trafficking kinesin-binding protein milt					Hypothetical protein	dme-miR-998-3p
EI454T_g00111tr00005	4975	milt	Trafficking kinesin-binding protein milt	KOG4360	KOG: Uncharacterized coiled coil protein			High confidence in function and specificity	dme-miR-998-3p
EI454T_g00111tr00010	4525	milt	trafficking kinesin-binding protein milt					Hypothetical protein	dme-miR-998-3p
EI454T_g00111tr00011	4946	milt	trafficking kinesin-binding protein milt					Hypothetical protein	dme-miR-998-3p
EI454T_g00112tr00001	10203	how	Protein held out wings	KOG1588	KOG: RNA-binding protein Sam68 and related KH domain proteins		GO:0003723	High confidence in function and specificity	dme-miR-133-3p
EI454T_g00112tr00008	4901	how	Protein held out wings	KOG1588	KOG: RNA-binding protein Sam68 and related KH domain proteins		GO:0003723	High confidence in function and specificity	dme-miR-133-3p
EI454T_g00114tr00005	6584		Speract receptor	KOG1023	KOG: Natriuretic peptide receptor, guanylate cyclase			High confidence in function and specificity	dme-miR-998-3p
EI454T_g00116tr00006	5548		K02154 V-type H+-transporting ATPase subunit I	KOG2189	KOG: Vacuolar H+-ATPase V0 sector, subunit a	3.6.3.14	GO:0015078,GO:0015991,GO:0033177	High confidence in function and specificity	dme-miR-133-3p
EI454T_g00121tr00004	4254	Mmp1	matrix metalloproteinase	KOG1565	KOG: Gelatinase A and related matrix metalloproteases	3.4.24.-	GO:0004222,GO:0005509,GO:0006508,GO:0008270	High confidence in function and specificity	dme-miR-998-3p
EI454T_g00121tr00009	3688	Mmp1	matrix metalloproteinase	KOG1565	KOG: Gelatinase A and related matrix metalloproteases	3.4.24.-	GO:0004222,GO:0005509,GO:0006508,GO:0008270	High confidence in function and specificity	dme-miR-998-3p
EI454T_g00126tr00001	6465		BAI1-associated protein 3	KOG1328	KOG: Synaptic vesicle protein BAIAP3, involved in vesicle priming/regulation		GO:0005515	High confidence in function and specificity	bmo-miR-3000
EI454T_g00126tr00008	3562		BAI1-associated protein 3	KOG1328	KOG: Synaptic vesicle protein BAIAP3, involved in vesicle priming/regulation		GO:0005515	High confidence in function and specificity	dme-miR-998-3p
EI454T_g00126tr00009	3649		BAI1-associated protein 3	KOG1328	KOG: Synaptic vesicle protein BAIAP3, involved in vesicle priming/regulation		GO:0005515	High confidence in function and specificity	dme-miR-998-3p
EI454T_g00126tr00010	4313		BAI1-associated protein 3	KOG1328	KOG: Synaptic vesicle protein BAIAP3, involved in vesicle priming/regulation		GO:0005515	High confidence in function and specificity	dme-miR-998-3p
EI454T_g00126tr00011	3761		BAI1-associated protein 3	KOG1328	KOG: Synaptic vesicle protein BAIAP3, involved in vesicle priming/regulation		GO:0005515	High confidence in function and specificity	dme-miR-998-3p
EI454T_g00128tr00001	8344		Protein lap4	KOG0619	KOG: FOG: Leucine rich repeat		GO:0005515	High confidence in function and specificity	dme-miR-133-3p,dme-miR-998-3p
EI454T_g00128tr00002	9856		Protein lap4	KOG0619	KOG: FOG: Leucine rich repeat		GO:0005515	High confidence in function and specificity	dme-miR-133-3p,dme-miR-998-3p
EI454T_g00136tr00002	9393		Proteasome activator complex subunit 4				GO:0005488	High confidence in function and specificity	dme-miR-954-5p
EI454T_g00141tr00001	4287		hypothetical protein					Hypothetical protein	dme-miR-954-5p
EI454T_g00155tr00003	7794		Hypoxia-inducible factor 1-alpha	KOG3558	KOG: Hypoxia-inducible factor 1/Neuronal PAS domain protein NPAS1		GO:0004871,GO:0007165	High confidence in function and specificity	dme-miR-133-3p
EI454T_g00155tr00004	4915		Hypoxia-inducible factor 1-alpha	KOG3558	KOG: Hypoxia-inducible factor 1/Neuronal PAS domain protein NPAS1		GO:0004871,GO:0007165	High confidence in function and specificity	dme-miR-133-3p
EI454T_g00155tr00006	6865		Hypoxia-inducible factor 1-alpha	KOG3558	KOG: Hypoxia-inducible factor 1/Neuronal PAS domain protein NPAS1		GO:0004871,GO:0007165	High confidence in function and specificity	dme-miR-133-3p
EI454T_g00155tr00009	6269		Hypoxia-inducible factor 1-alpha	KOG3558	KOG: Hypoxia-inducible factor 1/Neuronal PAS domain protein NPAS1		GO:0004871,GO:0007165	High confidence in function and specificity	dme-miR-133-3p
EI454T_g00162tr00001	2988		Annexin-B9	KOG0819	KOG: Annexin		GO:0005509,GO:0005544	High confidence in function and specificity	dme-miR-998-3p
EI454T_g00162tr00002	3563		Annexin-B9	KOG0819	KOG: Annexin		GO:0005509,GO:0005544	High confidence in function and specificity	dme-miR-998-3p
EI454T_g00162tr00005	2464		Annexin-B9	KOG0819	KOG: Annexin		GO:0005509,GO:0005544	High confidence in function and specificity	dme-miR-998-3p
EI454T_g00162tr00006	2357		Annexin-B9	KOG0819	KOG: Annexin		GO:0005509,GO:0005544	High confidence in function and specificity	dme-miR-998-3p
EI454T_g00162tr00008	2135		Annexin-B9	KOG0819	KOG: Annexin		GO:0005509,GO:0005544	High confidence in function and specificity	dme-miR-998-3p
EI454T_g00162tr00010	2736		Annexin-B9	KOG0819	KOG: Annexin		GO:0005509,GO:0005544	High confidence in function and specificity	dme-miR-998-3p
EI454T_g00162tr00011	2445		Annexin-B9	KOG0819	KOG: Annexin		GO:0005509,GO:0005544	High confidence in function and specificity	dme-miR-998-3p
EI454T_g00162tr00018	2498		Annexin-B9	KOG0819	KOG: Annexin		GO:0005509,GO:0005544	High confidence in function and specificity	dme-miR-998-3p
EI454T_g00164tr00002	10212	ash1	K06101 histone-lysine N-methyltransferase ASH1L	KOG1083	KOG: Putative transcription factor ASH1/LIN-59	2.1.1.43	GO:0005515	High confidence in function and specificity	dme-miR-133-3p
EI454T_g00164tr00003	9773	ash1	K06101 histone-lysine N-methyltransferase ASH1L	KOG1083	KOG: Putative transcription factor ASH1/LIN-59	2.1.1.43	GO:0005515	High confidence in function and specificity	dme-miR-133-3p
EI454T_g00166tr00004	5319		Tudor domain-containing protein 7	KOG2039	KOG: Transcriptional coactivator p100			Specificity unclear	dme-miR-998-3p
EI454T_g00167tr00002	8994	DST	Dystonin	KOG0516	KOG: Dystonin, GAS (Growth-arrest-specific protein), and related proteins			High confidence in function and specificity	dme-miR-133-3p
EI454T_g00167tr00003	9927	shot	Dystonin	KOG0516	KOG: Dystonin, GAS (Growth-arrest-specific protein), and related proteins			High confidence in function and specificity	dme-miR-133-3p
EI454T_g00167tr00006	9156	DST	Dystonin	KOG0516	KOG: Dystonin, GAS (Growth-arrest-specific protein), and related proteins			High confidence in function and specificity	dme-miR-133-3p
EI454T_g00174tr00001	9409		Zinc finger protein 850	KOG1721	KOG: FOG: Zn-finger		GO:0005622,GO:0008270	High confidence in function and specificity	dme-miR-998-3p
EI454T_g00175tr00006	5965		Adenomatous polyposis coli protein	KOG2122	KOG: Beta-catenin-binding protein APC, contains ARM repeats		GO:0005488	High confidence in function and specificity	bmo-miR-3000
EI454T_g00177tr00001	2313		hypothetical protein					Hypothetical protein	bmo-miR-3000
EI454T_g00183tr00001	12531		Cullin-associated NEDD8-dissociated protein 1	KOG1824	KOG: TATA-binding protein-interacting protein		GO:0005488	High confidence in function and specificity	bmo-miR-3000
EI454T_g00185tr00003	2694		GA15897 gene product from transcript GA15897-RA	KOG1385	KOG: Nucleoside phosphatase	3.6.1.6	GO:0016787	High confidence in function and specificity	dme-miR-998-3p
EI454T_g00191tr00001	4958		Zinc finger protein 836	KOG1721	KOG: FOG: Zn-finger		GO:0003676	High confidence in function and specificity	bmo-miR-3000
EI454T_g00194tr00001	4258		L-aminoadipate-semialdehyde dehydrogenase				GO:0005488	Conserved hypothetical protein	dme-miR-954-5p,dme-miR-998-3p
EI454T_g00196tr00024	2256		similar to CRAL/TRIO domain-containing protein	KOG1471	KOG: Phosphatidylinositol transfer protein SEC14 and related proteins	3.4.21.68		High confidence in function and specificity	dme-miR-998-3p
EI454T_g00197tr00002	11337		Filamin-A	KOG0516	KOG: Dystonin, GAS (Growth-arrest-specific protein), and related proteins		GO:0005515	High confidence in function and specificity	bmo-miR-3000,dme-miR-998-3p
EI454T_g00217tr00002	17905		Titin	KOG1181	KOG: FOG: Low-complexity			High confidence in function and specificity	bmo-miR-3000
EI454T_g00220tr00001	4843		K00710 polypeptide N-acetylgalactosaminyltransferase	KOG3736	KOG: Polypeptide N-acetylgalactosaminyltransferase	2.4.1.41		High confidence in function and specificity	dme-miR-998-3p
EI454T_g00220tr00003	4530		K00710 polypeptide N-acetylgalactosaminyltransferase	KOG3736	KOG: Polypeptide N-acetylgalactosaminyltransferase	2.4.1.41		High confidence in function and specificity	dme-miR-998-3p
EI454T_g00220tr00006	3498		K00710 polypeptide N-acetylgalactosaminyltransferase	KOG3736	KOG: Polypeptide N-acetylgalactosaminyltransferase	2.4.1.41		High confidence in function and specificity	dme-miR-998-3p
EI454T_g00220tr00008	4720		K00710 polypeptide N-acetylgalactosaminyltransferase	KOG3736	KOG: Polypeptide N-acetylgalactosaminyltransferase	2.4.1.41		High confidence in function and specificity	dme-miR-998-3p
EI454T_g00223tr00002	5359	dnc	dunce	KOG3689	KOG: Cyclic nucleotide phosphodiesterase	3.1.4.17	GO:0004114,GO:0007165	High confidence in function and specificity	bmo-miR-3000
EI454T_g00223tr00003	7684	dnc	dunce	KOG3689	KOG: Cyclic nucleotide phosphodiesterase	3.1.4.17	GO:0004114,GO:0007165	High confidence in function and specificity	bmo-miR-3000
EI454T_g00223tr00006	6005	dnc	K01120 3',5'-cyclic-nucleotide phosphodiesterase	KOG3689	KOG: Cyclic nucleotide phosphodiesterase	3.1.4.17	GO:0004114,GO:0007165	High confidence in function and specificity	bmo-miR-3000
EI454T_g00225tr00002	3780		hypothetical protein					Hypothetical protein	bmo-miR-3000
EI454T_g00233tr00003	4096		hypothetical protein					Hypothetical protein	dme-miR-998-3p
EI454T_g00233tr00010	4931		Transmembrane protein 245	KOG2365	KOG: Uncharacterized membrane protein			High confidence in function and specificity	dme-miR-998-3p
EI454T_g00234tr00004	5330	Ogdh	K00164 2-oxoglutarate dehydrogenase E1 component			1.2.4.2	GO:0004591,GO:0006096,GO:0030976	Hypothetical protein	dme-miR-998-3p
EI454T_g00236tr00001	7136		K13024 inositol hexakisphosphate/diphosphoinositol-pentakisphosphate kinase	KOG1057	KOG: Arp2/3 complex-interacting protein VIP1/Asp1, involved in regulation of actin cytoskeleton	2.7.4.24	GO:0003993	High confidence in function and specificity	dme-miR-133-3p,dme-miR-998-3p
EI454T_g00238tr00003	6288	Doa	GH13234 gene product from transcript GH13234-RA	KOG0671	KOG: LAMMER dual specificity kinases	2.7.11.-	GO:0016772	High confidence in function and specificity	bmo-miR-3000,dme-miR-998-3p
EI454T_g00244tr00003	7492		Ephexin-1	KOG3523	KOG: Putative guanine nucleotide exchange factor TIM		GO:0005089,GO:0005622,GO:0035023	High confidence in function and specificity	dme-miR-954-5p
EI454T_g00244tr00007	7354		Spindle pole body component 110			3.4.21.-		Conserved hypothetical protein	dme-miR-954-5p
EI454T_g00247tr00001	4650		Inter-alpha-trypsin inhibitor heavy chain H5				GO:0005515	High confidence in function and specificity	dme-miR-998-3p
EI454T_g00247tr00002	5992		Inter-alpha-trypsin inhibitor heavy chain H5				GO:0005515	High confidence in function and specificity	dme-miR-998-3p
EI454T_g00248tr00002	10102		ABC transporter G family member 37	KOG0017	KOG: FOG: Transposon-encoded proteins with TYA, reverse transcriptase, integrase domains in various combinations		GO:0003677,GO:0015074	High confidence in function and specificity	dme-miR-954-5p
EI454T_g00249tr00001	7966		K01539 sodium/potassium-transporting ATPase subunit alpha	KOG0203	KOG: Na+/K+ ATPase, alpha subunit	3.6.3.9	GO:0005524,GO:0006754,GO:0015077,GO:0015672,GO:0016021,GO:0016820	High confidence in function and specificity	dme-miR-133-3p
EI454T_g00249tr00002	6897		K01539 sodium/potassium-transporting ATPase subunit alpha	KOG0203	KOG: Na+/K+ ATPase, alpha subunit	3.6.3.9	GO:0005524,GO:0006754,GO:0015077,GO:0015672,GO:0016021,GO:0016820	High confidence in function and specificity	dme-miR-133-3p
EI454T_g00249tr00003	3238		K01539 sodium/potassium-transporting ATPase subunit alpha	KOG0203	KOG: Na+/K+ ATPase, alpha subunit	3.6.3.9		High confidence in function and specificity	dme-miR-133-3p
EI454T_g00249tr00006	3289		K01539 sodium/potassium-transporting ATPase subunit alpha	KOG0203	KOG: Na+/K+ ATPase, alpha subunit	3.6.3.9		High confidence in function and specificity	dme-miR-133-3p
EI454T_g00250tr00019	2699		pancreatic triacylglycerol lipase			3.1.1.3	GO:0003824,GO:0006629	High confidence in function and specificity	dme-miR-954-5p
EI454T_g00251tr00006	4720		Retrotransposable element Tf2 155 kDa protein type 3	KOG0017	KOG: FOG: Transposon-encoded proteins with TYA, reverse transcriptase, integrase domains in various combinations		GO:0003676	High confidence in function and specificity	bmo-miR-3000,dme-miR-998-3p
EI454T_g00252tr00006	4073		Extended synaptotagmin-2-A	KOG1012	KOG: Ca2+-dependent lipid-binding protein CLB1/vesicle protein vp115/Granuphilin A, contains C2 domain		GO:0005515	High confidence in function and specificity	bmo-miR-3000
EI454T_g00252tr00014	1067		GE23497 gene product from transcript GE23497-RA				GO:0005515	Hypothetical protein	dme-miR-133-3p
EI454T_g00253tr00001	37939		Nesprin-1	KOG0516	KOG: Dystonin, GAS (Growth-arrest-specific protein), and related proteins		GO:0009190,GO:0016849,GO:0035556	High confidence in function and specificity	dme-miR-998-3p
EI454T_g00260tr00001	30277		Microtubule-actin cross-linking factor 1, isoforms 1/2/3/5	KOG0516	KOG: Dystonin, GAS (Growth-arrest-specific protein), and related proteins		GO:0005515	High confidence in function and specificity	dme-miR-133-3p
EI454T_g00260tr00003	3837	shot	Microtubule-actin cross-linking factor 1	KOG0516	KOG: Dystonin, GAS (Growth-arrest-specific protein), and related proteins		GO:0007050	High confidence in function and specificity	dme-miR-133-3p
EI454T_g00266tr00006	4094		hypothetical protein					Hypothetical protein	dme-miR-954-5p
EI454T_g00266tr00007	3559		hypothetical protein					Hypothetical protein	dme-miR-954-5p
EI454T_g00271tr00005	4284		RING finger protein nhl-1	KOG2177	KOG: Predicted E3 ubiquitin ligase			High confidence in function and specificity	bmo-miR-3000
EI454T_g00271tr00006	4487		RING finger protein nhl-1	KOG2177	KOG: Predicted E3 ubiquitin ligase			High confidence in function and specificity	bmo-miR-3000
EI454T_g00271tr00009	3266		RING finger protein nhl-1	KOG2177	KOG: Predicted E3 ubiquitin ligase			High confidence in function and specificity	bmo-miR-3000
EI454T_g00273tr00001	7737	PMCA	K05850 Ca2+ transporting ATPase, plasma membrane	KOG0204	KOG: Calcium transporting ATPase	3.6.3.8	GO:0005388,GO:0005524,GO:0006754,GO:0016020,GO:0070588	High confidence in function and specificity	dme-miR-133-3p
EI454T_g00274tr00007	4616		Formin-like protein CG32138	KOG1923	KOG: Rac1 GTPase effector FRL		GO:0003779,GO:0016043,GO:0030036	High confidence in function and specificity	bmo-miR-3000
EI454T_g00278tr00003	4604		similar to F-box and WD-40 domain protein 9				GO:0005515	Hypothetical protein	dme-miR-133-3p,dme-miR-954-5p
EI454T_g00283tr00002	3509	Spn4	Alaserpin	KOG2392	KOG: Serpin			High confidence in function and specificity	bmo-miR-3000
EI454T_g00283tr00005	3206	Spn4	Alaserpin	KOG2392	KOG: Serpin			High confidence in function and specificity	bmo-miR-3000
EI454T_g00283tr00007	4246	Spn4	Antichymotrypsin-2	KOG2392	KOG: Serpin			High confidence in function and specificity	bmo-miR-3000
EI454T_g00283tr00009	2897	Spn4	Alaserpin	KOG2392	KOG: Serpin			High confidence in function and specificity	bmo-miR-3000
EI454T_g00283tr00013	4411	Spn4	Antitrypsin					Conserved hypothetical protein	bmo-miR-3000
EI454T_g00284tr00002	5201		Interferon regulatory factor 2-binding protein-like B					Conserved hypothetical protein	bmo-miR-3000
EI454T_g00284tr00003	5026		Interferon regulatory factor 2-binding protein-like	KOG3579	KOG: Predicted E3 ubiquitin ligase			Specificity unclear	bmo-miR-3000
EI454T_g00284tr00006	3150		Interferon regulatory factor 2-binding protein 2-A	KOG3579	KOG: Predicted E3 ubiquitin ligase			Specificity unclear	bmo-miR-3000
EI454T_g00289tr00003	5112		hypothetical protein					Hypothetical protein	dme-miR-954-5p
EI454T_g00295tr00001	4323		Exosome complex component RRP4	KOG3013	KOG: Exosomal 3'-5' exoribonuclease complex, subunit Rrp4		GO:0003723	High confidence in function and specificity	dme-miR-954-5p
EI454T_g00297tr00002	5352		Centromere-associated protein E	KOG0161	KOG: Myosin class II heavy chain			Specificity unclear	bmo-miR-3000
EI454T_g00309tr00001	8619	Tm1	Tropomyosin-2	KOG1003	KOG: Actin filament-coating protein tropomyosin			Specificity unclear	bmo-miR-3000,dme-miR-133-3p,dme-miR-998-3p
EI454T_g00309tr00004	7572	Tm1	Tropomyosin-2	KOG1003	KOG: Actin filament-coating protein tropomyosin			High confidence in function and specificity	dme-miR-133-3p,dme-miR-998-3p
EI454T_g00316tr00002	5383	ttv	K02366 glucuronyl/N-acetylglucosaminyl transferase EXT1	KOG1021	KOG: Acetylglucosaminyltransferase EXT1/exostosin 1	2.4.1.225	GO:0016020	High confidence in function and specificity	dme-miR-998-3p
EI454T_g00318tr00013	1259		hypothetical protein					Hypothetical protein	dme-miR-998-3p
EI454T_g00323tr00001	2641		Acetyl-CoA carboxylase 1			6.4.1.2	GO:0016874	Conserved hypothetical protein	dme-miR-998-3p
EI454T_g00323tr00004	9070		K01946 biotin carboxylase	KOG0368	KOG: Acetyl-CoA carboxylase	6.4.1.2	GO:0003989,GO:0005524,GO:0006633	High confidence in function and specificity	dme-miR-998-3p
EI454T_g00331tr00004	12620	kis	similar to chromodomain helicase DNA binding protein	KOG0384	KOG: Chromodomain-helicase DNA-binding protein	3.6.1.3	GO:0003677,GO:0005524	High confidence in function and specificity	dme-miR-133-3p,dme-miR-998-3p
EI454T_g00332tr00001	6744		Uncharacterized protein PF11_0207					Conserved hypothetical protein	dme-miR-133-3p
EI454T_g00333tr00003	5695		Lethal(2) giant larvae protein homolog 1	KOG1983	KOG: Tomosyn and related SNARE-interacting proteins		GO:0005515	High confidence in function and specificity	dme-miR-133-3p
EI454T_g00333tr00008	1987		Lethal(2) giant larvae protein homolog 1	KOG1983	KOG: Tomosyn and related SNARE-interacting proteins		GO:0005515	High confidence in function and specificity	dme-miR-954-5p
EI454T_g00334tr00002	4629		Nucleosome assembly protein 1-like 1-A	KOG1507	KOG: Nucleosome assembly protein NAP-1		GO:0005634,GO:0006334	High confidence in function and specificity	dme-miR-998-3p
EI454T_g00334tr00007	3579		Nucleosome assembly protein 1-like 1-A	KOG1507	KOG: Nucleosome assembly protein NAP-1		GO:0005634,GO:0006334	High confidence in function and specificity	dme-miR-998-3p
EI454T_g00338tr00001	9281	Nrg	GF21814 gene product from transcript GF21814-RA	KOG3513	KOG: Neural cell adhesion molecule L1	2.7.11.14		High confidence in function and specificity	dme-miR-998-3p
EI454T_g00338tr00003	7700	Nrg	Neuroglian	KOG3513	KOG: Neural cell adhesion molecule L1			High confidence in function and specificity	dme-miR-998-3p
EI454T_g00353tr00001	15769		hypothetical protein					Hypothetical protein	dme-miR-998-3p
EI454T_g00358tr00003	8262	klar	GF24896 gene product from transcript GF24896-RA	KOG0161	KOG: Myosin class II heavy chain	3.6.1.3	GO:0003779,GO:0016021	High confidence in function and specificity	bmo-miR-3000
EI454T_g00359tr00001	13081		Vacuolar protein sorting-associated protein 13B	KOG1809	KOG: Vacuolar protein sorting-associated protein			High confidence in function and specificity	dme-miR-133-3p,dme-miR-998-3p
EI454T_g00359tr00002	5851		Vacuolar protein sorting-associated protein 13B			6.3.2.19		Specificity unclear	dme-miR-998-3p
EI454T_g00363tr00001	15984	RyR	Ryanodine receptor 44F					High confidence in function and specificity	dme-miR-998-3p
EI454T_g00367tr00001	26962		Nesprin-1	KOG0516	KOG: Dystonin, GAS (Growth-arrest-specific protein), and related proteins		GO:0005515	High confidence in function and specificity	dme-miR-954-5p
EI454T_g00368tr00002	15904		Ryanodine receptor 44F					High confidence in function and specificity	dme-miR-998-3p
EI454T_g00369tr00003	2691	DDI2	Protein DDI1 homolog 2	KOG0012	KOG: DNA damage inducible protein		GO:0004190,GO:0006508	High confidence in function and specificity	bmo-miR-3000
EI454T_g00369tr00005	2854	ddi2	Protein DDI1 homolog 2	KOG0012	KOG: DNA damage inducible protein		GO:0004190,GO:0006508	High confidence in function and specificity	bmo-miR-3000
EI454T_g00369tr00010	2370	DDI2	Protein DDI1 homolog 2	KOG0012	KOG: DNA damage inducible protein		GO:0004190,GO:0006508	High confidence in function and specificity	bmo-miR-3000
EI454T_g00370tr00001	1540		hypothetical protein					Hypothetical protein	bmo-miR-3000
EI454T_g00374tr00001	1731		BTB/POZ domain-containing protein KCTD9	KOG1665	KOG: AFH1-interacting protein FIP2, contains BTB/POZ domain and pentapeptide repeats			High confidence in function and specificity	dme-miR-998-3p
EI454T_g00381tr00002	1207		hypothetical protein				GO:0008033,GO:0008168	Hypothetical protein	dme-miR-998-3p
EI454T_g00387tr00010	1706		K00850 6-phosphofructokinase	KOG2440	KOG: Pyrophosphate-dependent phosphofructo-1-kinase	2.7.1.11	GO:0003872,GO:0005737,GO:0006096	High confidence in function and specificity	dme-miR-133-3p
EI454T_g00388tr00001	12267	sls	GL24634 gene product from transcript GL24634-RA			2.7.11.18		High confidence in function and specificity	dme-miR-998-3p
EI454T_g00389tr00005	3939	cv-2	BMP-binding endothelial regulator protein	KOG1216	KOG: von Willebrand factor and related coagulation proteins			High confidence in function and specificity	dme-miR-133-3p
EI454T_g00393tr00004	7544		Thyroid adenoma-associated protein homolog	KOG1810	KOG: Cell cycle-associated protein		GO:0005488	High confidence in function and specificity	dme-miR-998-3p
EI454T_g00397tr00001	10039		GM10328 gene product from transcript GM10328-RA	KOG0619	KOG: FOG: Leucine rich repeat	3.1.3.16	GO:0005515	High confidence in function and specificity	dme-miR-133-3p,dme-miR-998-3p
EI454T_g00397tr00002	8444		GM10328 gene product from transcript GM10328-RA	KOG0619	KOG: FOG: Leucine rich repeat	3.1.3.16	GO:0005515	High confidence in function and specificity	dme-miR-133-3p,dme-miR-998-3p
EI454T_g00401tr00001	6856		Protein lap4	KOG0619	KOG: FOG: Leucine rich repeat		GO:0005515	High confidence in function and specificity	dme-miR-133-3p,dme-miR-998-3p
EI454T_g00401tr00004	6614		Protein lap4	KOG0619	KOG: FOG: Leucine rich repeat		GO:0005515	High confidence in function and specificity	dme-miR-133-3p,dme-miR-998-3p
EI454T_g00401tr00005	8374		similar to CG5462-PH	KOG0619	KOG: FOG: Leucine rich repeat	3.1.3.16	GO:0005515	High confidence in function and specificity	dme-miR-133-3p,dme-miR-998-3p
EI454T_g00417tr00005	4126		similar to H28G03.4					Hypothetical protein	dme-miR-998-3p
EI454T_g00423tr00005	4518	Egfr	K04361 epidermal growth factor receptor	KOG0200	KOG: Fibroblast/platelet-derived growth factor receptor and related receptor tyrosine kinases	2.7.10.1	GO:0016772	High confidence in function and specificity	dme-miR-133-3p
EI454T_g00431tr00002	4908	Dys	Dystrophin, isoform E	KOG4286	KOG: Dystrophin-like protein			High confidence in function and specificity	dme-miR-998-3p
EI454T_g00431tr00003	6611	DMD	Dystrophin, isoforms A/C/F/G/H	KOG4286	KOG: Dystrophin-like protein			High confidence in function and specificity	dme-miR-998-3p
EI454T_g00431tr00004	6512	DMD	Dystrophin, isoforms A/C/F/G/H	KOG4286	KOG: Dystrophin-like protein			High confidence in function and specificity	dme-miR-998-3p
EI454T_g00435tr00001	1349		K01640 hydroxymethylglutaryl-CoA lyase			4.1.3.4	GO:0003824,GO:0008152	High confidence in function and specificity	dme-miR-133-3p
EI454T_g00443tr00003	14477		Nesprin-1	KOG0516	KOG: Dystonin, GAS (Growth-arrest-specific protein), and related proteins			High confidence in function and specificity	dme-miR-998-3p
EI454T_g00445tr00001	3455		CBP80/20-dependent translation initiation factor	KOG3942	KOG: MIF4G domain-containing protein		GO:0016070	Conserved hypothetical protein	bmo-miR-3000,dme-miR-998-3p
EI454T_g00445tr00005	5466		CBP80/20-dependent translation initiation factor	KOG3942	KOG: MIF4G domain-containing protein		GO:0016070	Conserved hypothetical protein	bmo-miR-3000,dme-miR-998-3p
EI454T_g00445tr00007	4587		CBP80/20-dependent translation initiation factor	KOG3942	KOG: MIF4G domain-containing protein		GO:0016070	Conserved hypothetical protein	bmo-miR-3000
EI454T_g00447tr00002	4553		Programmed cell death protein 6	KOG0037	KOG: Ca2+-binding protein, EF-Hand protein superfamily		GO:0005509	Specificity unclear	dme-miR-133-3p
EI454T_g00452tr00005	1895		K01530 phospholipid-translocating ATPase	KOG0210	KOG: P-type ATPase	3.6.3.1		High confidence in function and specificity	dme-miR-133-3p
EI454T_g00452tr00006	4700		K01530 phospholipid-translocating ATPase	KOG0210	KOG: P-type ATPase	3.6.3.1	GO:0000287,GO:0004012,GO:0005524,GO:0015914,GO:0016021	High confidence in function and specificity	dme-miR-133-3p
EI454T_g00452tr00007	4422		K01530 phospholipid-translocating ATPase	KOG0210	KOG: P-type ATPase	3.6.3.1	GO:0000287,GO:0004012,GO:0005524,GO:0015914,GO:0016021	High confidence in function and specificity	dme-miR-133-3p
EI454T_g00452tr00010	2024		K01530 phospholipid-translocating ATPase	KOG0210	KOG: P-type ATPase	3.6.3.1	GO:0000166,GO:0046872	High confidence in function and specificity	dme-miR-133-3p
EI454T_g00454tr00004	5010		PDZ and LIM domain protein Zasp	KOG1703	KOG: Adaptor protein Enigma and related PDZ-LIM proteins		GO:0005515	High confidence in function and specificity	dme-miR-998-3p
EI454T_g00460tr00005	3610	Pax	K05760 paxillin	KOG1703	KOG: Adaptor protein Enigma and related PDZ-LIM proteins	2.7.11.1	GO:0008270	High confidence in function and specificity	dme-miR-998-3p
EI454T_g00463tr00006	6445		Nuclear hormone receptor FTZ-F1	KOG4218	KOG: Nuclear hormone receptor betaFTZ-F1			High confidence in function and specificity	bmo-miR-3000
EI454T_g00467tr00004	9144	ebhA	Extracellular matrix-binding protein EbhA			6.3.2.19		Conserved hypothetical protein	dme-miR-954-5p
EI454T_g00469tr00004	3524		RNA-directed RNA polymerase VP1				GO:0003676	Conserved hypothetical protein	dme-miR-998-3p
EI454T_g00473tr00001	27902	bt	GK13703 gene product from transcript GK13703-RA	KOG0613	KOG: Projectin/twitchin and related proteins	2.7.11.18		High confidence in function and specificity	dme-miR-954-5p
EI454T_g00477tr00006	5396		similar to ENSANGP00000012107					Hypothetical protein	dme-miR-133-3p
EI454T_g00478tr00001	2041		K11405 histone deacetylase 8	KOG1342	KOG: Histone deacetylase complex, catalytic component RPD3	3.5.1.98		High confidence in function and specificity	dme-miR-998-3p
EI454T_g00478tr00002	1834		Histone deacetylase 8			3.5.1.98		Conserved hypothetical protein	dme-miR-998-3p
EI454T_g00479tr00001	2400		programmed cell death 7					Hypothetical protein	dme-miR-133-3p
EI454T_g00479tr00008	2905		hypothetical protein					Hypothetical protein	dme-miR-133-3p
EI454T_g00479tr00009	3044		programmed cell death 7					Hypothetical protein	dme-miR-133-3p
EI454T_g00480tr00004	7048		LINE-1 reverse transcriptase homolog	KOG1075	KOG: FOG: Reverse transcriptase		GO:0003723,GO:0003964,GO:0006278	High confidence in function and specificity	dme-miR-998-3p
EI454T_g00487tr00001	5506		K12460 ankyrin repeat-rich membrane spanning protein	KOG0502	KOG: Integral membrane ankyrin-repeat protein Kidins220 (protein kinase D substrate)	1.3.1.74		High confidence in function and specificity	dme-miR-133-3p
EI454T_g00490tr00003	6865	Doa	K08823 CDC-like kinase	KOG0671	KOG: LAMMER dual specificity kinases	2.7.12.1	GO:0016772	High confidence in function and specificity	bmo-miR-3000,dme-miR-998-3p
EI454T_g00493tr00008	2794		GH17270 gene product from transcript GH17270-RA	KOG0117	KOG: Heterogeneous nuclear ribonucleoprotein R (RRM superfamily)	1.4.3.6	GO:0000166	High confidence in function and specificity	dme-miR-133-3p
EI454T_g00499tr00003	9752		Piezo-type mechanosensitive ion channel component 1	KOG1893	KOG: Uncharacterized conserved protein			High confidence in function and specificity	dme-miR-998-3p
EI454T_g00499tr00004	5538		Piezo-type mechanosensitive ion channel component 2	KOG1893	KOG: Uncharacterized conserved protein			High confidence in function and specificity	dme-miR-998-3p
EI454T_g00501tr00003	3372		Probable serine incorporator	KOG2592	KOG: Tumor differentially expressed (TDE) protein		GO:0016020	High confidence in function and specificity	dme-miR-133-3p
EI454T_g00501tr00007	2131		Probable serine incorporator	KOG2592	KOG: Tumor differentially expressed (TDE) protein		GO:0016020	High confidence in function and specificity	dme-miR-133-3p
EI454T_g00510tr00001	26461		GM26812 gene product from transcript GM26812-RA	KOG0613	KOG: Projectin/twitchin and related proteins	2.7.11.18		High confidence in function and specificity	dme-miR-954-5p
EI454T_g00519tr00003	5639	ALiX	Apoptosis-linked gene 2-interacting protein X 1	KOG2220	KOG: Predicted signal transduction protein			Specificity unclear	bmo-miR-3000,dme-miR-998-3p
EI454T_g00531tr00001	2794	TpnI	similar to troponin I					Hypothetical protein	dme-miR-954-5p
EI454T_g00533tr00005	3472		similar to nadp transhydrogenase			1.6.1.2	GO:0008750,GO:0015992,GO:0055114	High confidence in function and specificity	dme-miR-133-3p
EI454T_g00534tr00008	2904		K11837 ubiquitin carboxyl-terminal hydrolase 6/32	KOG1870	KOG: Ubiquitin C-terminal hydrolase	3.1.2.15	GO:0004221,GO:0006511	High confidence in function and specificity	dme-miR-998-3p
EI454T_g00538tr00002	4195		K00106 xanthine dehydrogenase/oxidase	KOG0430	KOG: Xanthine dehydrogenase	1.17.3.2	GO:0004854,GO:0004855,GO:0050660,GO:0055114	High confidence in function and specificity	dme-miR-998-3p
EI454T_g00538tr00004	4512		K00106 xanthine dehydrogenase/oxidase	KOG0430	KOG: Xanthine dehydrogenase	1.17.3.2	GO:0004854,GO:0004855,GO:0050660,GO:0055114	High confidence in function and specificity	dme-miR-998-3p
EI454T_g00538tr00006	4037		K00106 xanthine dehydrogenase/oxidase	KOG0430	KOG: Xanthine dehydrogenase	1.17.3.2	GO:0004854,GO:0004855,GO:0050660,GO:0055114	High confidence in function and specificity	dme-miR-998-3p
EI454T_g00539tr00005	5186	Daam	Disheveled-associated activator of morphogenesis 1	KOG1922	KOG: Rho GTPase effector BNI1 and related formins			High confidence in function and specificity	dme-miR-998-3p
EI454T_g00541tr00001	5912	Hlc	helicase	KOG0346	KOG: RNA helicase	3.6.1.3		High confidence in function and specificity	dme-miR-998-3p
EI454T_g00541tr00006	3255	Hlc	helicase	KOG0346	KOG: RNA helicase	3.6.1.3		High confidence in function and specificity	dme-miR-998-3p
EI454T_g00542tr00001	8444		GM10328 gene product from transcript GM10328-RA	KOG0619	KOG: FOG: Leucine rich repeat	3.1.3.16	GO:0005515	High confidence in function and specificity	dme-miR-133-3p,dme-miR-998-3p
EI454T_g00542tr00002	8045		GM10328 gene product from transcript GM10328-RA	KOG0619	KOG: FOG: Leucine rich repeat	3.1.3.16	GO:0005515	High confidence in function and specificity	dme-miR-133-3p
EI454T_g00542tr00003	6215		Protein lap4	KOG0619	KOG: FOG: Leucine rich repeat		GO:0005515	High confidence in function and specificity	dme-miR-133-3p
EI454T_g00547tr00004	3205		Potassium voltage-gated channel protein Shab	KOG3713	KOG: Voltage-gated K+ channel KCNB/KCNC		GO:0005216,GO:0006811,GO:0016020,GO:0055085	High confidence in function and specificity	dme-miR-998-3p
EI454T_g00547tr00005	3392		Potassium voltage-gated channel protein Shab	KOG3713	KOG: Voltage-gated K+ channel KCNB/KCNC		GO:0005216,GO:0006811,GO:0016020,GO:0055085	High confidence in function and specificity	dme-miR-998-3p
EI454T_g00547tr00006	2348		Potassium voltage-gated channel protein Shab	KOG3713	KOG: Voltage-gated K+ channel KCNB/KCNC		GO:0005216,GO:0006811,GO:0016020,GO:0055085	High confidence in function and specificity	dme-miR-998-3p
EI454T_g00547tr00007	2709		Potassium voltage-gated channel protein Shab	KOG3713	KOG: Voltage-gated K+ channel KCNB/KCNC		GO:0005216,GO:0006811,GO:0016020,GO:0055085	High confidence in function and specificity	dme-miR-998-3p
EI454T_g00553tr00001	3421		Alanine--tRNA ligase	KOG0017	KOG: FOG: Transposon-encoded proteins with TYA, reverse transcriptase, integrase domains in various combinations			Conserved hypothetical protein	dme-miR-998-3p
EI454T_g00553tr00002	4875		similar to BEL12_AG transposon polyprotein					Hypothetical protein	dme-miR-998-3p
EI454T_g00553tr00003	4951		Alanine--tRNA ligase	KOG0017	KOG: FOG: Transposon-encoded proteins with TYA, reverse transcriptase, integrase domains in various combinations			Conserved hypothetical protein	dme-miR-998-3p
EI454T_g00553tr00004	4632		Alanine--tRNA ligase	KOG0017	KOG: FOG: Transposon-encoded proteins with TYA, reverse transcriptase, integrase domains in various combinations			Conserved hypothetical protein	dme-miR-998-3p
EI454T_g00553tr00005	4396		Alanine--tRNA ligase	KOG0017	KOG: FOG: Transposon-encoded proteins with TYA, reverse transcriptase, integrase domains in various combinations			Conserved hypothetical protein	dme-miR-998-3p
EI454T_g00553tr00006	2828		similar to putative gag-pol protein					Hypothetical protein	dme-miR-998-3p
EI454T_g00568tr00006	4175	EloA	Transcription elongation factor B polypeptide 3	KOG2821	KOG: RNA polymerase II transcription elongation factor Elongin/SIII, subunit elongin A		GO:0005634,GO:0006355,GO:0016021	Specificity unclear	bmo-miR-3000
EI454T_g00573tr00001	5950	pug	K00288 methylenetetrahydrofolate dehydrogenase (NADP+) / methenyltetrahydrofolate cyclohydrolase / formyltetrahydrofolate synthetase	KOG4230	KOG: C1-tetrahydrofolate synthase	6.3.4.3	GO:0004329,GO:0005524,GO:0009396	High confidence in function and specificity	dme-miR-954-5p,dme-miR-998-3p
EI454T_g00575tr00001	6114	dre4	FACT complex subunit spt16	KOG1189	KOG: Global transcriptional regulator, cell division control protein		GO:0009987	High confidence in function and specificity	bmo-miR-3000,dme-miR-998-3p
EI454T_g00575tr00002	6186	dre4	FACT complex subunit spt16	KOG1189	KOG: Global transcriptional regulator, cell division control protein		GO:0009987	High confidence in function and specificity	bmo-miR-3000,dme-miR-133-3p,dme-miR-998-3p
EI454T_g00575tr00003	6132	dre4	FACT complex subunit spt16	KOG1189	KOG: Global transcriptional regulator, cell division control protein		GO:0009987	High confidence in function and specificity	bmo-miR-3000,dme-miR-998-3p
EI454T_g00575tr00004	6180	dre4	FACT complex subunit spt16	KOG1189	KOG: Global transcriptional regulator, cell division control protein		GO:0009987	High confidence in function and specificity	bmo-miR-3000,dme-miR-133-3p,dme-miR-998-3p
EI454T_g00577tr00003	8311		K00264 glutamate synthase (NADPH/NADH)	KOG0399	KOG: Glutamate synthase	1.4.1.14	GO:0005506,GO:0006537,GO:0010181,GO:0045181,GO:0050660	High confidence in function and specificity	dme-miR-954-5p
EI454T_g00578tr00003	4782		COP9 signalosome complex subunit 2	KOG1464	KOG: COP9 signalosome, subunit CSN2		GO:0005488	High confidence in function and specificity	dme-miR-998-3p
EI454T_g00581tr00003	4103	TLK1	tousled-like kinase 1	KOG1151	KOG: Tousled-like protein kinase	2.7.11.1	GO:0016772	High confidence in function and specificity	dme-miR-133-3p
EI454T_g00588tr00002	2971		Uncharacterized protein ZK1073.1					Specificity unclear	dme-miR-133-3p
EI454T_g00589tr00001	8035		Tropomyosin-1, isoforms 9A/A/B					Conserved hypothetical protein	bmo-miR-3000,dme-miR-998-3p
EI454T_g00589tr00006	2283	Tm1	Tropomyosin-1, isoforms 9A/A/B	KOG1003	KOG: Actin filament-coating protein tropomyosin			High confidence in function and specificity	dme-miR-133-3p
EI454T_g00590tr00002	6249		PDZ and LIM domain protein Zasp	KOG1703	KOG: Adaptor protein Enigma and related PDZ-LIM proteins		GO:0008270	High confidence in function and specificity	dme-miR-998-3p
EI454T_g00592tr00002	2446		K00665 fatty acid synthase, animal type	KOG1202	KOG: Animal-type fatty acid synthase and related proteins	2.3.1.85	GO:0003824,GO:0009058	High confidence in function and specificity	dme-miR-998-3p
EI454T_g00592tr00004	2517	Fasn	K00665 fatty acid synthase, animal type	KOG1202	KOG: Animal-type fatty acid synthase and related proteins	2.3.1.85	GO:0003824,GO:0009058	High confidence in function and specificity	dme-miR-998-3p
EI454T_g00592tr00005	2519		K00665 fatty acid synthase, animal type	KOG1202	KOG: Animal-type fatty acid synthase and related proteins	2.3.1.85	GO:0003824,GO:0009058	High confidence in function and specificity	dme-miR-998-3p
EI454T_g00596tr00001	1299		GD21060 gene product from transcript GD21060-RA					Hypothetical protein	dme-miR-998-3p
EI454T_g00596tr00003	1405		GD21060 gene product from transcript GD21060-RA					Hypothetical protein	dme-miR-998-3p
EI454T_g00596tr00016	1847		GD21060 gene product from transcript GD21060-RA					Hypothetical protein	dme-miR-998-3p
EI454T_g00604tr00003	9255		Proteasome activator complex subunit 4	KOG1835	KOG: Uncharacterized conserved protein		GO:0005488	High confidence in function and specificity	dme-miR-954-5p
EI454T_g00608tr00001	7320		Zinc finger and SCAN domain-containing protein 5B	KOG1721	KOG: FOG: Zn-finger		GO:0003676	Conserved hypothetical protein	dme-miR-954-5p
EI454T_g00608tr00002	1233		Zinc finger protein 189	KOG1721	KOG: FOG: Zn-finger		GO:0003676	Specificity unclear	dme-miR-954-5p
EI454T_g00613tr00001	2679		reverse transcriptase, putative					Hypothetical protein	bmo-miR-3000
EI454T_g00613tr00007	1650		reverse transcriptase, putative					Hypothetical protein	bmo-miR-3000
EI454T_g00617tr00002	5295		Integrin alpha-PS4	KOG3637	KOG: Vitronectin receptor, alpha subunit			High confidence in function and specificity	dme-miR-998-3p
EI454T_g00617tr00003	5321		Integrin alpha-PS4	KOG3637	KOG: Vitronectin receptor, alpha subunit			High confidence in function and specificity	dme-miR-998-3p
EI454T_g00617tr00004	5210		Integrin alpha-PS4	KOG3637	KOG: Vitronectin receptor, alpha subunit			High confidence in function and specificity	dme-miR-998-3p
EI454T_g00619tr00004	9442		Titin	KOG0613	KOG: Projectin/twitchin and related proteins			High confidence in function and specificity	dme-miR-954-5p
EI454T_g00624tr00001	23957	bt	GG16400 gene product from transcript GG16400-RA	KOG0613	KOG: Projectin/twitchin and related proteins	2.7.11.18		High confidence in function and specificity	dme-miR-954-5p
EI454T_g00626tr00003	2488	DLG1	Disks large homolog 1	KOG0708	KOG: Membrane-associated guanylate kinase MAGUK (contains PDZ, SH3, HOOK and GUK domains)		GO:0005515	High confidence in function and specificity	dme-miR-133-3p
EI454T_g00627tr00002	5801		BAI1-associated protein 3	KOG1328	KOG: Synaptic vesicle protein BAIAP3, involved in vesicle priming/regulation		GO:0005515	High confidence in function and specificity	bmo-miR-3000
EI454T_g00627tr00003	5732		BAI1-associated protein 3	KOG1328	KOG: Synaptic vesicle protein BAIAP3, involved in vesicle priming/regulation		GO:0005515	High confidence in function and specificity	bmo-miR-3000
EI454T_g00638tr00003	2929	SdhC	GL12041 gene product from transcript GL12041-RA			1.3.5.1	GO:0016627	Hypothetical protein	dme-miR-998-3p
EI454T_g00653tr00001	9433	how	Protein held out wings	KOG1588	KOG: RNA-binding protein Sam68 and related KH domain proteins		GO:0003723	High confidence in function and specificity	dme-miR-133-3p
EI454T_g00660tr00005	3169		Splicing factor, suppressor of white-apricot homolog					High confidence in function and specificity	bmo-miR-3000
EI454T_g00660tr00006	3365		Protein suppressor of white apricot				GO:0003723,GO:0006396	Specificity unclear	bmo-miR-3000
EI454T_g00667tr00001	2740	ass1	K01940 argininosuccinate synthase	KOG1706	KOG: Argininosuccinate synthase	6.3.4.5	GO:0004055,GO:0005524,GO:0006526	High confidence in function and specificity	bmo-miR-3000
EI454T_g00670tr00005	3795	Spn4	Antichymotrypsin-2					Specificity unclear	bmo-miR-3000
EI454T_g00670tr00006	4129	Spn4	Antichymotrypsin-2					Specificity unclear	bmo-miR-3000
EI454T_g00672tr00001	12041		Adenomatous polyposis coli protein	KOG0613	KOG: Projectin/twitchin and related proteins			High confidence in function and specificity	dme-miR-998-3p
EI454T_g00673tr00003	8964		GD19006 gene product from transcript GD19006-RA					Hypothetical protein	bmo-miR-3000,dme-miR-998-3p
EI454T_g00673tr00004	2555	Tm1	Tropomyosin	KOG1003	KOG: Actin filament-coating protein tropomyosin			Specificity unclear	dme-miR-133-3p
EI454T_g00679tr00004	2449	wupA	Troponin I					Conserved hypothetical protein	dme-miR-954-5p
EI454T_g00684tr00002	4953	Pfrx	K00900 6-phosphofructo-2-kinase	KOG0234	KOG: Fructose-6-phosphate 2-kinase/fructose-2,6-biphosphatase	3.1.3.46	GO:0004331,GO:0006003	High confidence in function and specificity	dme-miR-998-3p
EI454T_g00685tr00003	2816		AGAP008204-PA			1.14.14.1	GO:0005506,GO:0009055,GO:0016705,GO:0020037	Specificity unclear	bmo-miR-3000
EI454T_g00685tr00004	2659		AGAP008204-PA			1.14.14.1	GO:0005506,GO:0009055,GO:0016705,GO:0020037	Specificity unclear	bmo-miR-3000,dme-miR-954-5p
EI454T_g00685tr00006	3433		AGAP008204-PA			1.14.14.1	GO:0005506,GO:0009055,GO:0016705,GO:0020037	Specificity unclear	bmo-miR-3000
EI454T_g00688tr00001	11493		Mucin-2	KOG1216	KOG: von Willebrand factor and related coagulation proteins			High confidence in function and specificity	bmo-miR-3000,dme-miR-954-5p
EI454T_g00694tr00002	11433	Muc3	Mucin-2	KOG1216	KOG: von Willebrand factor and related coagulation proteins			Specificity unclear	bmo-miR-3000,dme-miR-954-5p
EI454T_g00695tr00004	1107		hypothetical protein				GO:0020037	Hypothetical protein	dme-miR-998-3p
EI454T_g00707tr00001	6314		Centrosome-associated protein CEP250	KOG4568	KOG: Cytoskeleton-associated protein and related proteins			High confidence in function and specificity	dme-miR-133-3p
EI454T_g00707tr00003	4943		Early endosome antigen 1	KOG4568	KOG: Cytoskeleton-associated protein and related proteins			High confidence in function and specificity	dme-miR-133-3p
EI454T_g00708tr00001	7690		RNA-binding protein Nova-1	KOG2191	KOG: RNA-binding protein NOVA1/PASILLA and related KH domain proteins		GO:0003723	Specificity unclear	bmo-miR-3000
EI454T_g00718tr00001	2216		Retinol dehydrogenase 11	KOG1208	KOG: Dehydrogenases with different specificities (related to short-chain alcohol dehydrogenases)		GO:0005488	Specificity unclear	dme-miR-954-5p
EI454T_g00718tr00003	2204		Retinol dehydrogenase 11	KOG1208	KOG: Dehydrogenases with different specificities (related to short-chain alcohol dehydrogenases)		GO:0005488	Specificity unclear	dme-miR-954-5p
EI454T_g00718tr00005	2224		Retinol dehydrogenase 11	KOG1208	KOG: Dehydrogenases with different specificities (related to short-chain alcohol dehydrogenases)		GO:0005488	Specificity unclear	dme-miR-954-5p
EI454T_g00718tr00007	2151		Retinol dehydrogenase 11	KOG1208	KOG: Dehydrogenases with different specificities (related to short-chain alcohol dehydrogenases)		GO:0005488	Specificity unclear	dme-miR-954-5p
EI454T_g00718tr00008	2152		Retinol dehydrogenase 11	KOG1208	KOG: Dehydrogenases with different specificities (related to short-chain alcohol dehydrogenases)		GO:0005488	Specificity unclear	dme-miR-954-5p
EI454T_g00719tr00004	3362		Drebrin-like protein	KOG3655	KOG: Drebrins and related actin binding proteins		GO:0005515	High confidence in function and specificity	dme-miR-133-3p
EI454T_g00732tr00003	4403	Nha1	Mitochondrial sodium/hydrogen exchanger 9B2	KOG3826	KOG: Na+/H+ antiporter		GO:0006812,GO:0015299,GO:0016021,GO:0055085	High confidence in function and specificity	dme-miR-133-3p
EI454T_g00732tr00004	3260	Nha1	Mitochondrial sodium/hydrogen exchanger 9B2	KOG3826	KOG: Na+/H+ antiporter		GO:0006812,GO:0015299,GO:0016021,GO:0055085	High confidence in function and specificity	dme-miR-133-3p
EI454T_g00732tr00006	3770	Nha1	Mitochondrial sodium/hydrogen exchanger 9B2	KOG3826	KOG: Na+/H+ antiporter		GO:0006812,GO:0015299,GO:0016021,GO:0055085	High confidence in function and specificity	dme-miR-133-3p
EI454T_g00737tr00002	2636	hay	K10843 DNA excision repair protein ERCC-3	KOG1123	KOG: RNA polymerase II transcription initiation/nucleotide excision repair factor TFIIH, 3'-5' helicase subunit SSL2	3.6.1.-	GO:0003677,GO:0004003,GO:0005524,GO:0006289	High confidence in function and specificity	dme-miR-954-5p
EI454T_g00737tr00003	2764	hay	K10843 DNA excision repair protein ERCC-3	KOG1123	KOG: RNA polymerase II transcription initiation/nucleotide excision repair factor TFIIH, 3'-5' helicase subunit SSL2	3.6.1.-	GO:0003677,GO:0004003,GO:0005524,GO:0006289	High confidence in function and specificity	dme-miR-954-5p
EI454T_g00737tr00006	3443	hay	K10843 DNA excision repair protein ERCC-3	KOG1123	KOG: RNA polymerase II transcription initiation/nucleotide excision repair factor TFIIH, 3'-5' helicase subunit SSL2	3.6.1.-	GO:0003677,GO:0004003,GO:0005524,GO:0006289	High confidence in function and specificity	dme-miR-998-3p
EI454T_g00737tr00008	1063	hay	DNA excision repair protein haywire	KOG1123	KOG: RNA polymerase II transcription initiation/nucleotide excision repair factor TFIIH, 3'-5' helicase subunit SSL2	3.6.1.-	GO:0003676,GO:0004386,GO:0005524	Specificity unclear	dme-miR-954-5p
EI454T_g00739tr00005	5021	OGT	O-linked N-acetylglucosamine (GlcNAc) transferase (UDP-N-acetylglucosamine:polypeptide-N-acetylglucosaminyl transferase)	KOG4626	KOG: O-linked N-acetylglucosamine transferase OGT	2.4.1.-	GO:0005515	High confidence in function and specificity	dme-miR-998-3p
EI454T_g00743tr00002	2834	PNPO	K00275 pyridoxamine 5'-phosphate oxidase	KOG2586	KOG: Pyridoxamine-phosphate oxidase	1.4.3.5	GO:0004733,GO:0008615,GO:0055114	High confidence in function and specificity	dme-miR-998-3p
EI454T_g00745tr00004	5514	PHKB	K07190 phosphorylase kinase alpha/beta subunit	KOG3635	KOG: Phosphorylase kinase	2.7.1.38	GO:0005516,GO:0005977	High confidence in function and specificity	dme-miR-998-3p
EI454T_g00746tr00003	3525		Histone-lysine N-methyltransferase SETMAR				GO:0004221,GO:0006511	Conserved hypothetical protein	bmo-miR-3000
EI454T_g00746tr00004	3721		Histone-lysine N-methyltransferase SETMAR				GO:0004221,GO:0006511	Conserved hypothetical protein	bmo-miR-3000
EI454T_g00746tr00005	3081		hypothetical protein LOC100203640					Hypothetical protein	bmo-miR-3000
EI454T_g00750tr00002	3525	Iswi	K11654 SWI/SNF-related matrix-associated actin-dependent regulator of chromatin subfamily A member 5	KOG0385	KOG: Chromatin remodeling complex WSTF-ISWI, small subunit	3.6.1.-	GO:0003677,GO:0005524	High confidence in function and specificity	dme-miR-954-5p
EI454T_g00750tr00005	3785	Iswi	K11654 SWI/SNF-related matrix-associated actin-dependent regulator of chromatin subfamily A member 5	KOG0385	KOG: Chromatin remodeling complex WSTF-ISWI, small subunit	3.6.1.-	GO:0003677,GO:0005524	High confidence in function and specificity	dme-miR-954-5p
EI454T_g00754tr00006	2479		hypothetical protein					Hypothetical protein	dme-miR-998-3p
EI454T_g00760tr00003	3735	TLK1	K08864 tousled-like kinase	KOG1151	KOG: Tousled-like protein kinase	2.7.11.1	GO:0016772	High confidence in function and specificity	dme-miR-133-3p
EI454T_g00760tr00004	4125	TLK1	K08864 tousled-like kinase	KOG1151	KOG: Tousled-like protein kinase	2.7.11.1	GO:0016772	High confidence in function and specificity	dme-miR-133-3p
EI454T_g00760tr00005	3868	TLK1	K08864 tousled-like kinase	KOG1151	KOG: Tousled-like protein kinase	2.7.11.1	GO:0016772	High confidence in function and specificity	dme-miR-133-3p
EI454T_g00762tr00004	5211		Trichohyalin					Conserved hypothetical protein	bmo-miR-3000
EI454T_g00763tr00001	6910		CG3499 gene product from transcript CG3499-RB	KOG0734	KOG: AAA+-type ATPase containing the peptidase M41 domain	3.4.24.-	GO:0004222,GO:0016020,GO:0030163	High confidence in function and specificity	dme-miR-954-5p
EI454T_g00763tr00002	3724		CG3499 gene product from transcript CG3499-RB	KOG0734	KOG: AAA+-type ATPase containing the peptidase M41 domain	3.4.24.-	GO:0004222,GO:0016020,GO:0030163	High confidence in function and specificity	dme-miR-954-5p
EI454T_g00768tr00001	1369		DnaJ homolog subfamily C member 8	KOG1150	KOG: Predicted molecular chaperone (DnaJ superfamily)		GO:0031072	High confidence in function and specificity	bmo-miR-3000
EI454T_g00782tr00001	3287		monocarboxylate transporter					Hypothetical protein	bmo-miR-3000
EI454T_g00788tr00003	4237		hypothetical protein				GO:0005488	Hypothetical protein	dme-miR-998-3p
EI454T_g00797tr00003	4555		Fatty-acid amide hydrolase 2-B	KOG1212	KOG: Amidases			High confidence in function and specificity	dme-miR-998-3p
EI454T_g00797tr00004	3815		CG8839 gene product from transcript CG8839-RD	KOG1212	KOG: Amidases	6.3.5.-		High confidence in function and specificity	dme-miR-998-3p
EI454T_g00797tr00005	4457		Fatty-acid amide hydrolase 2	KOG1212	KOG: Amidases			High confidence in function and specificity	dme-miR-998-3p
EI454T_g00798tr00001	1999		hypothetical protein					Hypothetical protein	dme-miR-954-5p
EI454T_g00798tr00007	1998		hypothetical protein					Hypothetical protein	dme-miR-954-5p
EI454T_g00806tr00001	6067		trans-sialidase					Hypothetical protein	dme-miR-998-3p
EI454T_g00806tr00006	5325		hypothetical protein					Hypothetical protein	dme-miR-998-3p
EI454T_g00814tr00001	7137		Protein scribble homolog	KOG0619	KOG: FOG: Leucine rich repeat		GO:0005515	High confidence in function and specificity	dme-miR-133-3p,dme-miR-998-3p
EI454T_g00815tr00002	9630		Retrotransposable element Tf2 155 kDa protein type 2	KOG0017	KOG: FOG: Transposon-encoded proteins with TYA, reverse transcriptase, integrase domains in various combinations		GO:0003723,GO:0003964,GO:0006278	High confidence in function and specificity	dme-miR-133-3p,dme-miR-998-3p
EI454T_g00821tr00004	5862		K04714 shingomyelin synthase			2.7.8.27		High confidence in function and specificity	dme-miR-998-3p
EI454T_g00823tr00002	5142		Zinc finger protein 425	KOG1721	KOG: FOG: Zn-finger		GO:0005634,GO:0008270	High confidence in function and specificity	dme-miR-954-5p
EI454T_g00823tr00003	7088		Zinc finger protein 534	KOG1721	KOG: FOG: Zn-finger		GO:0005634,GO:0008270	High confidence in function and specificity	bmo-miR-3000,dme-miR-954-5p
EI454T_g00828tr00001	3303	EloA	Transcription elongation factor B polypeptide 3	KOG2821	KOG: RNA polymerase II transcription elongation factor Elongin/SIII, subunit elongin A		GO:0003677,GO:0005634,GO:0006351,GO:0030528	Specificity unclear	bmo-miR-3000
EI454T_g00828tr00002	2947	EloA	Transcription elongation factor B polypeptide 3	KOG2821	KOG: RNA polymerase II transcription elongation factor Elongin/SIII, subunit elongin A		GO:0003677,GO:0005634,GO:0006351,GO:0030528	Specificity unclear	bmo-miR-3000
EI454T_g00828tr00005	3702	EloA	Transcription elongation factor B polypeptide 3	KOG2821	KOG: RNA polymerase II transcription elongation factor Elongin/SIII, subunit elongin A		GO:0005634,GO:0006355,GO:0016021	Specificity unclear	bmo-miR-3000
EI454T_g00828tr00008	1381		hypothetical protein					Hypothetical protein	bmo-miR-3000
EI454T_g00830tr00001	5354		K00629 glycerol-3-phosphate O-acyltransferase 1/2	KOG3729	KOG: Mitochondrial glycerol-3-phosphate acyltransferase GPAT	2.3.1.15	GO:0008152,GO:0008415	High confidence in function and specificity	dme-miR-998-3p
EI454T_g00838tr00001	7896	PMCA	K05850 Ca2+ transporting ATPase, plasma membrane	KOG0204	KOG: Calcium transporting ATPase	3.6.3.8	GO:0005388,GO:0005524,GO:0006754,GO:0016020,GO:0070588	High confidence in function and specificity	dme-miR-954-5p
EI454T_g00840tr00001	5273		Aldehyde dehydrogenase family 3 member B1	KOG2456	KOG: Aldehyde dehydrogenase		GO:0004030,GO:0006081,GO:0055114	High confidence in function and specificity	dme-miR-133-3p
EI454T_g00840tr00004	5214		Aldehyde dehydrogenase family 3 member B1	KOG2456	KOG: Aldehyde dehydrogenase		GO:0004030,GO:0006081,GO:0055114	High confidence in function and specificity	dme-miR-133-3p
EI454T_g00844tr00001	3929		Anoctamin-1	KOG2514	KOG: Uncharacterized conserved protein			High confidence in function and specificity	dme-miR-133-3p
EI454T_g00847tr00001	4582		K11427 histone-lysine N-methyltransferase, H3 lysine-79 specific			2.1.1.43	GO:0018024	High confidence in function and specificity	bmo-miR-3000
EI454T_g00866tr00002	6529		Dedicator of cytokinesis protein 9	KOG1997	KOG: PH domain-containing protein		GO:0005515	High confidence in function and specificity	bmo-miR-3000,dme-miR-954-5p
EI454T_g00869tr00001	8928		K08776 puromycin-sensitive aminopeptidase	KOG1046	KOG: Puromycin-sensitive aminopeptidase and related aminopeptidases	3.4.11.-	GO:0004177	High confidence in function and specificity	dme-miR-998-3p
EI454T_g00871tr00005	2694		cytochrome P450 6a22	KOG0158	KOG: Cytochrome P450 CYP3/CYP5/CYP6/CYP9 subfamilies	1.14.14.1	GO:0005506,GO:0009055,GO:0016705,GO:0020037	High confidence in function and specificity	bmo-miR-3000
EI454T_g00876tr00001	6249	Mef2	GE21918 gene product from transcript GE21918-RA	KOG0014	KOG: MADS box transcription factor	1.3.1.74	GO:0003700,GO:0005634,GO:0006355,GO:0043565	High confidence in function and specificity	dme-miR-998-3p
EI454T_g00878tr00002	3009	MIZF	Zinc finger protein 235	KOG3608	KOG: Zn finger proteins		GO:0005622,GO:0008270	Specificity unclear	dme-miR-133-3p,dme-miR-998-3p
EI454T_g00878tr00007	2018	MIZF	Histone H4 transcription factor				GO:0005622,GO:0008270	Conserved hypothetical protein	dme-miR-998-3p
EI454T_g00884tr00002	8921	DST	Dystonin	KOG0516	KOG: Dystonin, GAS (Growth-arrest-specific protein), and related proteins			High confidence in function and specificity	dme-miR-133-3p
EI454T_g00889tr00002	4764	CycG	cyclin g	KOG0653	KOG: Cyclin B and related kinase-activating proteins	2.7.1.-		High confidence in function and specificity	dme-miR-133-3p
EI454T_g00890tr00002	6596	Chd1	K11367 chromodomain-helicase-DNA-binding protein 1	KOG0384	KOG: Chromodomain-helicase DNA-binding protein	3.6.1.-	GO:0005634	High confidence in function and specificity	bmo-miR-3000
EI454T_g00890tr00005	6528	Chd1	K11367 chromodomain-helicase-DNA-binding protein 1	KOG0384	KOG: Chromodomain-helicase DNA-binding protein	3.6.1.-	GO:0005634	High confidence in function and specificity	bmo-miR-3000
EI454T_g00891tr00002	4078		Cytochrome P450 4g1	KOG0157	KOG: Cytochrome P450 CYP4/CYP19/CYP26 subfamilies		GO:0005506,GO:0009055,GO:0016705,GO:0020037	High confidence in function and specificity	dme-miR-954-5p
EI454T_g00891tr00005	3966		Cytochrome P450 4g1	KOG0157	KOG: Cytochrome P450 CYP4/CYP19/CYP26 subfamilies		GO:0005506,GO:0009055,GO:0016705,GO:0020037	High confidence in function and specificity	dme-miR-954-5p
EI454T_g00896tr00001	9130		activating signal cointegrator 1 complex subunit 3	KOG0952	KOG: DNA/RNA helicase MER3/SLH1, DEAD-box superfamily	3.6.1.-		High confidence in function and specificity	dme-miR-998-3p
EI454T_g00896tr00002	9357		K03843 alpha-1,3/alpha-1,6-mannosyltransferase	KOG0853	KOG: Glycosyltransferase	2.4.1.132	GO:0009058	High confidence in function and specificity	dme-miR-954-5p
EI454T_g00897tr00001	2702	Mlc1	Myosin light chain alkali				GO:0005509	Specificity unclear	dme-miR-954-5p
EI454T_g00906tr00001	7374	Exn	Ephexin-1	KOG3523	KOG: Putative guanine nucleotide exchange factor TIM		GO:0005089,GO:0005622,GO:0035023	High confidence in function and specificity	dme-miR-954-5p
EI454T_g00906tr00003	7386	Exn	Ephexin-1	KOG3523	KOG: Putative guanine nucleotide exchange factor TIM		GO:0005089,GO:0005622,GO:0035023	High confidence in function and specificity	dme-miR-954-5p
EI454T_g00912tr00001	2897		similar to conserved hypothetical protein				GO:0003676	Hypothetical protein	bmo-miR-3000
EI454T_g00912tr00005	2931		similar to conserved hypothetical protein				GO:0003676	Hypothetical protein	bmo-miR-3000
EI454T_g00914tr00003	7534		Putative leucine-rich repeat-containing protein DDB_G0290503					Conserved hypothetical protein	dme-miR-954-5p
EI454T_g00916tr00002	1622		Zinc finger FYVE domain-containing protein 19				GO:0046872	Conserved hypothetical protein	dme-miR-998-3p
EI454T_g00919tr00001	7320		K06114 spectrin alpha	KOG0040	KOG: Ca2+-binding actin-bundling protein (spectrin), alpha chain (EF-Hand protein superfamily)	3.1.3.48		High confidence in function and specificity	dme-miR-133-3p
EI454T_g00919tr00003	5883		K06114 spectrin alpha	KOG0040	KOG: Ca2+-binding actin-bundling protein (spectrin), alpha chain (EF-Hand protein superfamily)	3.1.3.48	GO:0005515	High confidence in function and specificity	dme-miR-133-3p
EI454T_g00949tr00001	5442		hypothetical protein					Hypothetical protein	dme-miR-998-3p
EI454T_g00950tr00002	7401		Tetratricopeptide repeat protein 21B				GO:0005488	High confidence in function and specificity	bmo-miR-3000,dme-miR-954-5p,dme-miR-998-3p
EI454T_g00950tr00003	7596		Tetratricopeptide repeat protein 21B	KOG0161	KOG: Myosin class II heavy chain		GO:0005488	High confidence in function and specificity	dme-miR-954-5p,dme-miR-998-3p
EI454T_g00951tr00003	3901		Limulus clotting factor C	KOG3627	KOG: Trypsin		GO:0003824	Specificity unclear	dme-miR-133-3p
EI454T_g00952tr00001	6442		K11844 ubiquitin carboxyl-terminal hydrolase 16/45	KOG1873	KOG: Ubiquitin-specific protease	3.1.2.15	GO:0004221,GO:0006511	High confidence in function and specificity	dme-miR-998-3p
EI454T_g00953tr00006	2306		GD23331 gene product from transcript GD23331-RA	KOG0157	KOG: Cytochrome P450 CYP4/CYP19/CYP26 subfamilies	1.14.14.1	GO:0005506,GO:0009055,GO:0016705,GO:0020037	High confidence in function and specificity	bmo-miR-3000
EI454T_g00953tr00011	1692		cytochrome P450 4AB12	KOG0157	KOG: Cytochrome P450 CYP4/CYP19/CYP26 subfamilies	1.14.14.1	GO:0005506,GO:0009055,GO:0016705,GO:0020037	High confidence in function and specificity	dme-miR-133-3p
EI454T_g00957tr00005	3744	TLK1	tousled-like kinase 1	KOG1151	KOG: Tousled-like protein kinase	2.7.11.1	GO:0016772	High confidence in function and specificity	dme-miR-133-3p
EI454T_g00999tr00001	6434		Protein alan shepard	KOG4733	KOG: FOG: RRM domain		GO:0000166	High confidence in function and specificity	dme-miR-998-3p
EI454T_g00999tr00004	7674	shep	Protein alan shepard	KOG4733	KOG: FOG: RRM domain		GO:0000166	High confidence in function and specificity	dme-miR-998-3p
EI454T_g01011tr00003	3765	Lmpt	GK20916 gene product from transcript GK20916-RA	KOG1704	KOG: FOG: LIM domain	2.7.11.1	GO:0008270	High confidence in function and specificity	dme-miR-998-3p
EI454T_g01021tr00001	3966	Tl	toll	KOG4641	KOG: FOG: Toll/interleukin receptor and related proteins containing LRR and TIR repeats	3.1.3.16	GO:0004888,GO:0007165,GO:0031224,GO:0045087	High confidence in function and specificity	dme-miR-998-3p
EI454T_g01021tr00003	4678		toll	KOG4641	KOG: FOG: Toll/interleukin receptor and related proteins containing LRR and TIR repeats	3.1.3.16	GO:0004888,GO:0007165,GO:0031224,GO:0045087	High confidence in function and specificity	dme-miR-998-3p
EI454T_g01021tr00004	4505		toll	KOG4641	KOG: FOG: Toll/interleukin receptor and related proteins containing LRR and TIR repeats	3.1.3.16	GO:0004888,GO:0007165,GO:0031224,GO:0045087	High confidence in function and specificity	dme-miR-998-3p
EI454T_g01026tr00002	3106		K05956 protein geranylgeranyltransferase type II	KOG0529	KOG: Protein geranylgeranyltransferase type II, alpha subunit	2.5.1.60		High confidence in function and specificity	bmo-miR-3000
EI454T_g01031tr00001	7851		Zinc finger protein 91	KOG1721	KOG: FOG: Zn-finger		GO:0005634,GO:0008270	High confidence in function and specificity	dme-miR-133-3p
EI454T_g01034tr00001	3955	pnr	GATA-binding factor 5-B	KOG1601	KOG: GATA-4/5/6 transcription factors		GO:0003700,GO:0006355,GO:0008270	High confidence in function and specificity	dme-miR-133-3p
EI454T_g01034tr00002	3084	pnr	Transcription factor BCFI	KOG1601	KOG: GATA-4/5/6 transcription factors		GO:0003700,GO:0006355,GO:0008270	High confidence in function and specificity	dme-miR-133-3p
EI454T_g01036tr00001	3051		K06890	KOG2322	KOG: N-methyl-D-aspartate receptor glutamate-binding subunit			High confidence in function and specificity	dme-miR-998-3p
EI454T_g01040tr00001	1225		hypothetical protein					Hypothetical protein	dme-miR-133-3p
EI454T_g01040tr00003	2025		hypothetical protein					Hypothetical protein	dme-miR-133-3p
EI454T_g01040tr00007	1986		hypothetical protein					Hypothetical protein	dme-miR-133-3p
EI454T_g01050tr00002	3039		hypothetical protein	KOG4393	KOG: Predicted pseudouridylate synthase		GO:0001522,GO:0003723,GO:0009451,GO:0009982	Hypothetical protein	dme-miR-133-3p
EI454T_g01055tr00001	8237	msn	Misshapen-like kinase 1	KOG0587	KOG: Traf2- and Nck-interacting kinase and related germinal center kinase (GCK) family protein kinases		GO:0016772	High confidence in function and specificity	dme-miR-954-5p
EI454T_g01056tr00002	2460		hypothetical protein					Hypothetical protein	dme-miR-998-3p
EI454T_g01057tr00001	6202		RNA-binding protein Musashi homolog Rbp6	KOG4205	KOG: RNA-binding protein musashi/mRNA cleavage and polyadenylation factor I complex, subunit HRP1		GO:0000166	High confidence in function and specificity	bmo-miR-3000,dme-miR-954-5p
EI454T_g01063tr00004	2236		Guanine nucleotide-binding protein G(s) subunit alpha	KOG0099	KOG: G protein subunit Galphas, small G protein superfamily		GO:0004871,GO:0007186,GO:0019001	High confidence in function and specificity	bmo-miR-3000,dme-miR-954-5p
EI454T_g01064tr00002	6891		K01104 protein-tyrosine phosphatase	KOG0789	KOG: Protein tyrosine phosphatase	3.1.3.48	GO:0004725,GO:0006470	High confidence in function and specificity	dme-miR-998-3p
EI454T_g01064tr00003	8899		K01104 protein-tyrosine phosphatase	KOG0789	KOG: Protein tyrosine phosphatase	3.1.3.48	GO:0004725,GO:0006470	High confidence in function and specificity	dme-miR-998-3p
EI454T_g01073tr00001	7073	RON6	Histone-lysine N-methyltransferase SETD1B					Conserved hypothetical protein	dme-miR-133-3p,dme-miR-998-3p
EI454T_g01074tr00001	6118	Mhc1	Myosin heavy chain, muscle	KOG0161	KOG: Myosin class II heavy chain			High confidence in function and specificity	bmo-miR-3000
EI454T_g01080tr00001	3948	Spn4	Antichymotrypsin-2	KOG2392	KOG: Serpin			High confidence in function and specificity	bmo-miR-3000
EI454T_g01080tr00003	4150	Spn4	Antichymotrypsin-2	KOG2392	KOG: Serpin			High confidence in function and specificity	bmo-miR-3000
EI454T_g01083tr00001	6473	shep	Protein alan shepard	KOG4733	KOG: FOG: RRM domain		GO:0000166	High confidence in function and specificity	dme-miR-998-3p
EI454T_g01083tr00003	7746	shep	Protein alan shepard	KOG4733	KOG: FOG: RRM domain		GO:0000166	High confidence in function and specificity	dme-miR-998-3p
EI454T_g01084tr00001	5325	Lmo7	hypothetical protein			3.4.21.72		High confidence in function and specificity	dme-miR-133-3p
EI454T_g01084tr00002	5771	Lmo7	hypothetical protein			3.4.21.72		High confidence in function and specificity	dme-miR-133-3p
EI454T_g01084tr00003	6422		hypothetical protein					Hypothetical protein	dme-miR-133-3p
EI454T_g01085tr00004	5106	DOK7	Protein Dok-7				GO:0005158	Specificity unclear	dme-miR-954-5p
EI454T_g01093tr00001	4813	koi	SUN domain-containing protein 1	KOG2687	KOG: Spindle pole body protein, contains UNC-84 domain			High confidence in function and specificity	dme-miR-954-5p
EI454T_g01093tr00003	6069	SUN2	SUN domain-containing protein 1	KOG2687	KOG: Spindle pole body protein, contains UNC-84 domain			High confidence in function and specificity	dme-miR-954-5p
EI454T_g01102tr00001	4638		Nuclear pore complex protein Nup214	KOG3630	KOG: Nuclear pore complex, Nup214/CAN component		GO:0005515	High confidence in function and specificity	bmo-miR-3000
EI454T_g01119tr00001	4711		Integrator complex subunit 6-B	KOG3768	KOG: DEAD box RNA helicase		GO:0005515	High confidence in function and specificity	dme-miR-998-3p
EI454T_g01120tr00004	3401		Major facilitator superfamily domain-containing protein 1	KOG4686	KOG: Predicted sugar transporter			High confidence in function and specificity	dme-miR-998-3p
EI454T_g01125tr00001	1535		hypothetical protein					Hypothetical protein	dme-miR-998-3p
EI454T_g01125tr00002	5292		Zinc finger protein 521	KOG1721	KOG: FOG: Zn-finger		GO:0003676,GO:0008270	Specificity unclear	dme-miR-954-5p
EI454T_g01128tr00002	6873		RB1-inducible coiled-coil protein 1	KOG4572	KOG: Predicted DNA-binding transcription factor, interacts with stathmin			High confidence in function and specificity	bmo-miR-3000
EI454T_g01128tr00003	6793		RB1-inducible coiled-coil protein 1	KOG4572	KOG: Predicted DNA-binding transcription factor, interacts with stathmin			High confidence in function and specificity	bmo-miR-3000
EI454T_g01132tr00003	3920	MSTN	Growth/differentiation factor 11	KOG3900	KOG: Transforming growth factor beta, bone morphogenetic protein and related proteins			High confidence in function and specificity	dme-miR-998-3p
EI454T_g01132tr00004	3762	MSTN	Growth/differentiation factor 8	KOG3900	KOG: Transforming growth factor beta, bone morphogenetic protein and related proteins			High confidence in function and specificity	dme-miR-998-3p
EI454T_g01133tr00001	4629		Slit homolog 1 protein	KOG4641	KOG: FOG: Toll/interleukin receptor and related proteins containing LRR and TIR repeats			Specificity unclear	bmo-miR-3000,dme-miR-954-5p
EI454T_g01133tr00004	904		hypothetical protein					Hypothetical protein	bmo-miR-3000,dme-miR-954-5p
EI454T_g01148tr00003	4400		Kielin/chordin-like protein				GO:0005515	Conserved hypothetical protein	bmo-miR-3000
EI454T_g01149tr00001	4167		GE25631 gene product from transcript GE25631-RA	KOG0139	KOG: Short-chain acyl-CoA dehydrogenase	1.3.99.2	GO:0008152,GO:0016627,GO:0055114	High confidence in function and specificity	dme-miR-954-5p
EI454T_g01150tr00001	1687		hypothetical protein					Hypothetical protein	dme-miR-998-3p
EI454T_g01157tr00001	4472		Probable RNA-directed DNA polymerase from transposon X-element				GO:0003723,GO:0003964,GO:0006278	Conserved hypothetical protein	dme-miR-998-3p
EI454T_g01166tr00002	719		hypothetical protein					Hypothetical protein	dme-miR-954-5p
EI454T_g01166tr00003	3529		Protein Jumonji	KOG1246	KOG: DNA-binding protein jumonji/RBP2/SMCY, contains JmjC domain		GO:0003677,GO:0005622	Specificity unclear	dme-miR-954-5p
EI454T_g01175tr00001	2108		Leucine-rich repeat protein soc-2				GO:0005515	Conserved hypothetical protein	dme-miR-133-3p
EI454T_g01175tr00002	3205		Leucine-rich repeat protein soc-2				GO:0005515	Conserved hypothetical protein	dme-miR-133-3p
EI454T_g01190tr00007	2242	spz1	Protein spaetzle					Conserved hypothetical protein	dme-miR-998-3p
EI454T_g01191tr00001	6349		hypothetical protein					Hypothetical protein	dme-miR-954-5p,dme-miR-998-3p
EI454T_g01192tr00001	3531		Cytosolic carboxypeptidase 1	KOG3641	KOG: Zinc carboxypeptidase			High confidence in function and specificity	dme-miR-954-5p
EI454T_g01197tr00001	4560		Midasin			6.3.2.19		Conserved hypothetical protein	bmo-miR-3000
EI454T_g01222tr00001	4642		Brain-specific angiogenesis inhibitor 1-associated protein 2-like protein 1	KOG2642	KOG: Alpha-1,2 glucosyltransferase/transcriptional activator		GO:0007165,GO:0008093,GO:0017124,GO:0046847	Specificity unclear	dme-miR-998-3p
EI454T_g01238tr00005	2200	Cp1	GD10995 gene product from transcript GD10995-RA	KOG1543	KOG: Cysteine proteinase Cathepsin L	3.4.22.43	GO:0008234	Specificity unclear	bmo-miR-3000
EI454T_g01245tr00003	2185		UPF0183 protein CG7083	KOG2819	KOG: Uncharacterized conserved protein			High confidence in function and specificity	dme-miR-954-5p
EI454T_g01247tr00005	2297		RNA polymerase I-specific transcription initiation factor RRN3					High confidence in function and specificity	bmo-miR-3000
EI454T_g01256tr00003	4657		K00750 glycogenin glucosyltransferase	KOG1950	KOG: Glycosyl transferase, family 8 - glycogenin	2.4.1.186	GO:0016757	High confidence in function and specificity	bmo-miR-3000,dme-miR-954-5p
EI454T_g01259tr00001	2519		K00109 2-hydroxyglutarate dehydrogenase			1.1.99.2	GO:0016491	High confidence in function and specificity	dme-miR-133-3p
EI454T_g01262tr00001	8094	pds5	Sister chromatid cohesion protein PDS5 homolog B-B	KOG1525	KOG: Sister chromatid cohesion complex Cohesin, subunit PDS5		GO:0005488	High confidence in function and specificity	bmo-miR-3000
EI454T_g01264tr00001	7948		Uncharacterized protein KIAA1109					High confidence in function and specificity	dme-miR-954-5p
EI454T_g01280tr00003	4597		K00750 glycogenin glucosyltransferase	KOG1950	KOG: Glycosyl transferase, family 8 - glycogenin	2.4.1.186	GO:0016757	High confidence in function and specificity	bmo-miR-3000,dme-miR-954-5p
EI454T_g01281tr00002	2319		hypothetical protein					Hypothetical protein	dme-miR-133-3p
EI454T_g01283tr00001	7742		Anion exchange protein 2	KOG1172	KOG: Na+-independent Cl/HCO3 exchanger AE1 and related transporters (SLC4 family)		GO:0005452,GO:0006820,GO:0016020	High confidence in function and specificity	dme-miR-998-3p
EI454T_g01291tr00001	6785		hypothetical protein					Hypothetical protein	bmo-miR-3000,dme-miR-998-3p
EI454T_g01291tr00003	2090		hypothetical protein					Hypothetical protein	dme-miR-998-3p
EI454T_g01292tr00001	2925	PGLS	K01057 6-phosphogluconolactonase	KOG3147	KOG: 6-phosphogluconolactonase - like protein	3.1.1.31	GO:0005975,GO:0006098,GO:0017057	High confidence in function and specificity	bmo-miR-3000
EI454T_g01292tr00003	2685	PGLS	K01057 6-phosphogluconolactonase	KOG3147	KOG: 6-phosphogluconolactonase - like protein	3.1.1.31	GO:0005975,GO:0006098,GO:0017057	High confidence in function and specificity	bmo-miR-3000
EI454T_g01292tr00005	2892	PGLS	K01057 6-phosphogluconolactonase	KOG3147	KOG: 6-phosphogluconolactonase - like protein	3.1.1.31	GO:0005975,GO:0006098,GO:0017057	High confidence in function and specificity	bmo-miR-3000
EI454T_g01294tr00003	7625	if	Integrin alpha-PS2	KOG3637	KOG: Vitronectin receptor, alpha subunit			High confidence in function and specificity	dme-miR-998-3p
EI454T_g01296tr00004	5121		DNA-directed RNA polymerase subunit beta'					Conserved hypothetical protein	dme-miR-133-3p
EI454T_g01301tr00002	1700		Elongation of very long chain fatty acids protein AAEL008004	KOG3071	KOG: Fatty acyl-CoA elongase/Polyunsaturated fatty acid specific elongation enzyme		GO:0016021	High confidence in function and specificity	dme-miR-998-3p
EI454T_g01301tr00003	1786		Elongation of very long chain fatty acids protein AAEL008004	KOG3071	KOG: Fatty acyl-CoA elongase/Polyunsaturated fatty acid specific elongation enzyme		GO:0016021	High confidence in function and specificity	dme-miR-998-3p
EI454T_g01301tr00005	1948		Elongation of very long chain fatty acids protein AAEL008004	KOG3071	KOG: Fatty acyl-CoA elongase/Polyunsaturated fatty acid specific elongation enzyme		GO:0016021	High confidence in function and specificity	dme-miR-998-3p
EI454T_g01305tr00001	6001	ps	RNA-binding protein Nova-1	KOG2191	KOG: RNA-binding protein NOVA1/PASILLA and related KH domain proteins		GO:0003723	Specificity unclear	bmo-miR-3000
EI454T_g01307tr00001	2503	grp	K02216 serine/threonine-protein kinase Chk1	KOG0590	KOG: Checkpoint kinase and related serine/threonine protein kinases	2.7.11.1	GO:0016772	High confidence in function and specificity	dme-miR-133-3p
EI454T_g01307tr00009	1747	grp	K02216 serine/threonine-protein kinase Chk1	KOG0590	KOG: Checkpoint kinase and related serine/threonine protein kinases	2.7.11.1	GO:0016772	High confidence in function and specificity	dme-miR-133-3p
EI454T_g01309tr00002	5884		Glycogen-binding subunit 76A				GO:0005515	High confidence in function and specificity	dme-miR-133-3p,dme-miR-998-3p
EI454T_g01311tr00001	2910		Tetratricopeptide repeat protein 17				GO:0005488	Conserved hypothetical protein	bmo-miR-3000
EI454T_g01314tr00002	3642		hypothetical protein LOC534917				GO:0005488	Hypothetical protein	bmo-miR-3000,dme-miR-998-3p
EI454T_g01316tr00001	2842	CISH	Cytokine-inducible SH2-containing protein				GO:0005515	Conserved hypothetical protein	dme-miR-954-5p
EI454T_g01316tr00002	4089	CISH	Cytokine-inducible SH2-containing protein				GO:0005515	Conserved hypothetical protein	dme-miR-954-5p
EI454T_g01318tr00001	4144		hypothetical protein					Hypothetical protein	bmo-miR-3000
EI454T_g01328tr00001	8044		Protein scribble homolog	KOG0619	KOG: FOG: Leucine rich repeat		GO:0005515	High confidence in function and specificity	dme-miR-133-3p,dme-miR-998-3p
EI454T_g01335tr00001	4778		Phosphatase and actin regulator 1					Specificity unclear	dme-miR-998-3p
EI454T_g01335tr00002	5246		Phosphatase and actin regulator 2					High confidence in function and specificity	dme-miR-998-3p
EI454T_g01335tr00003	5244		Phosphatase and actin regulator 1					Specificity unclear	dme-miR-998-3p
EI454T_g01343tr00005	2717		Heat shock protein 75 kDa, mitochondrial	KOG0019	KOG: Molecular chaperone (HSP90 family)		GO:0005524,GO:0006457,GO:0006950,GO:0051082	High confidence in function and specificity	bmo-miR-3000
EI454T_g01350tr00002	7877		hypothetical protein					Hypothetical protein	bmo-miR-3000,dme-miR-998-3p
EI454T_g01351tr00001	5060		Centrosomin					Conserved hypothetical protein	dme-miR-133-3p
EI454T_g01352tr00005	2155		Uncharacterized protein C05D11.1	KOG0961	KOG: Predicted Zn2+-dependent endopeptidase, insulinase superfamily		GO:0003824,GO:0046872	High confidence in function and specificity	dme-miR-998-3p
EI454T_g01353tr00001	6068		Hemicentin-1	KOG4475	KOG: FOG: Immunoglobin and related proteins		GO:0005515	High confidence in function and specificity	dme-miR-133-3p
EI454T_g01354tr00003	2531	Gp93	Endoplasmin	KOG0020	KOG: Endoplasmic reticulum glucose-regulated protein (GRP94/endoplasmin), HSP90 family			High confidence in function and specificity	dme-miR-954-5p
EI454T_g01356tr00001	3945		hypothetical protein					Hypothetical protein	dme-miR-998-3p
EI454T_g01360tr00007	1674		Proton-coupled amino acid transporter 2	KOG1304	KOG: Amino acid transporters			Conserved hypothetical protein	dme-miR-998-3p
EI454T_g01361tr00002	1917		Signal recognition particle receptor subunit beta					Conserved hypothetical protein	dme-miR-998-3p
EI454T_g01361tr00003	1837		Signal recognition particle receptor subunit beta					Conserved hypothetical protein	dme-miR-998-3p
EI454T_g01361tr00005	1851		Signal recognition particle receptor subunit beta	KOG0090	KOG: Signal recognition particle receptor, beta subunit (small G protein superfamily)		GO:0005525	Specificity unclear	dme-miR-998-3p
EI454T_g01361tr00006	2269		Signal recognition particle receptor subunit beta					Conserved hypothetical protein	dme-miR-998-3p
EI454T_g01366tr00001	3144		Probable cytochrome P450 12b2, mitochondrial	KOG0159	KOG: Cytochrome P450 CYP11/CYP12/CYP24/CYP27 subfamilies		GO:0005506,GO:0009055,GO:0016705,GO:0020037	High confidence in function and specificity	dme-miR-998-3p
EI454T_g01366tr00002	3052		Probable cytochrome P450 12b2, mitochondrial	KOG0159	KOG: Cytochrome P450 CYP11/CYP12/CYP24/CYP27 subfamilies		GO:0005506,GO:0009055,GO:0016705,GO:0020037	High confidence in function and specificity	dme-miR-998-3p
EI454T_g01366tr00006	2672		Probable cytochrome P450 12b2, mitochondrial	KOG0159	KOG: Cytochrome P450 CYP11/CYP12/CYP24/CYP27 subfamilies		GO:0005506,GO:0009055,GO:0016705,GO:0020037	High confidence in function and specificity	dme-miR-998-3p
EI454T_g01376tr00001	4263		Hrp65 protein	KOG0115	KOG: RNA-binding protein p54nrb (RRM superfamily)		GO:0003676	High confidence in function and specificity	bmo-miR-3000
EI454T_g01377tr00001	5632		Peroxidasin	KOG0619	KOG: FOG: Leucine rich repeat			High confidence in function and specificity	dme-miR-998-3p
EI454T_g01381tr00003	5445		Titin	KOG1181	KOG: FOG: Low-complexity			High confidence in function and specificity	bmo-miR-3000
EI454T_g01384tr00004	2278		hypothetical protein					Hypothetical protein	dme-miR-133-3p
EI454T_g01387tr00003	3804		K01648 ATP citrate (pro-S)-lyase	KOG1254	KOG: ATP-citrate lyase	2.3.3.8		High confidence in function and specificity	dme-miR-998-3p
EI454T_g01398tr00001	7057	vtd	Double-strand-break repair protein rad21 homolog	KOG1213	KOG: Sister chromatid cohesion complex Cohesin, subunit RAD21/SCC1		GO:0005515	High confidence in function and specificity	dme-miR-998-3p
EI454T_g01400tr00001	2413	ptp	K01104 protein-tyrosine phosphatase	KOG0792	KOG: Protein tyrosine phosphatase PTPMEG, contains FERM domain	3.1.3.48	GO:0004725,GO:0006470	High confidence in function and specificity	dme-miR-133-3p
EI454T_g01413tr00001	2016		Estradiol 17-beta-dehydrogenase 8	KOG1200	KOG: Mitochondrial/plastidial beta-ketoacyl-ACP reductase	1.1.-.-	GO:0005488	Specificity unclear	dme-miR-998-3p
EI454T_g01414tr00001	4807	HCN3	hyperpolarization activated cyclic nucleotide-gated potassium channel	KOG0498	KOG: K+-channel ERG and related proteins, contain PAS/PAC sensor domain	2.7.11.1	GO:0005216,GO:0006811,GO:0016020,GO:0055085	High confidence in function and specificity	bmo-miR-3000
EI454T_g01414tr00002	4086	HCN3	hyperpolarization activated cyclic nucleotide-gated potassium channel	KOG0498	KOG: K+-channel ERG and related proteins, contain PAS/PAC sensor domain	2.7.11.1	GO:0005216,GO:0006811,GO:0016020,GO:0055085	High confidence in function and specificity	bmo-miR-3000
EI454T_g01414tr00004	4100	HCN3	K04956 hyperpolarization activated cyclic nucleotide-gated potassium channel 3	KOG0498	KOG: K+-channel ERG and related proteins, contain PAS/PAC sensor domain	2.7.11.1	GO:0005216,GO:0006811,GO:0016020,GO:0055085	High confidence in function and specificity	bmo-miR-3000
EI454T_g01419tr00002	5715	Doa	K08823 CDC-like kinase	KOG0671	KOG: LAMMER dual specificity kinases	2.7.12.1	GO:0016772	High confidence in function and specificity	bmo-miR-3000,dme-miR-998-3p
EI454T_g01419tr00003	5418	Doa	K08823 CDC-like kinase	KOG0671	KOG: LAMMER dual specificity kinases	2.7.12.1	GO:0016772	High confidence in function and specificity	bmo-miR-3000,dme-miR-998-3p
EI454T_g01420tr00001	14639	bt	GJ15760 gene product from transcript GJ15760-RA	KOG0613	KOG: Projectin/twitchin and related proteins	2.7.11.18		High confidence in function and specificity	dme-miR-133-3p
EI454T_g01426tr00002	2107		GA28923 gene product from transcript GA28923-RA					Hypothetical protein	dme-miR-998-3p
EI454T_g01429tr00001	4759		similar to polyprotein					Hypothetical protein	dme-miR-998-3p
EI454T_g01431tr00001	4154		Synaptic vesicle glycoprotein 2C	KOG0255	KOG: Synaptic vesicle transporter SVOP and related transporters (major facilitator superfamily)			High confidence in function and specificity	dme-miR-998-3p
EI454T_g01431tr00002	3935		Synaptic vesicle glycoprotein 2C	KOG0255	KOG: Synaptic vesicle transporter SVOP and related transporters (major facilitator superfamily)			High confidence in function and specificity	dme-miR-998-3p
EI454T_g01433tr00003	1275		Ethanolamine kinase 2			2.7.1.82	GO:0016772	Conserved hypothetical protein	dme-miR-133-3p
EI454T_g01445tr00003	4224	Nhe3	Sodium/hydrogen exchanger 7	KOG1965	KOG: Sodium/hydrogen exchanger protein		GO:0006812,GO:0015299,GO:0016021	High confidence in function and specificity	dme-miR-998-3p
EI454T_g01457tr00002	9608		Piezo-type mechanosensitive ion channel component 1	KOG1893	KOG: Uncharacterized conserved protein			High confidence in function and specificity	dme-miR-998-3p
EI454T_g01461tr00002	7507	if	Integrin alpha-PS2	KOG3637	KOG: Vitronectin receptor, alpha subunit			High confidence in function and specificity	dme-miR-998-3p
EI454T_g01478tr00007	2267		hypothetical protein					Hypothetical protein	dme-miR-133-3p
EI454T_g01479tr00002	3047	nito	Putative RNA-binding protein 15	KOG0112	KOG: Large RNA-binding protein (RRM superfamily)		GO:0000166	High confidence in function and specificity	bmo-miR-3000,dme-miR-954-5p
EI454T_g01479tr00003	2693	nito	Putative RNA-binding protein 15	KOG0112	KOG: Large RNA-binding protein (RRM superfamily)		GO:0000166	High confidence in function and specificity	bmo-miR-3000,dme-miR-954-5p
EI454T_g01483tr00001	1917		Alpha-ketoglutarate-dependent dioxygenase alkB homolog 4				GO:0016491	High confidence in function and specificity	dme-miR-998-3p
EI454T_g01486tr00007	3685	Ank	Ankyrin-3	KOG4177	KOG: Ankyrin			High confidence in function and specificity	bmo-miR-3000
EI454T_g01491tr00002	4674		DnaJ homolog subfamily A member 1	KOG0712	KOG: Molecular chaperone (DnaJ superfamily)		GO:0005524,GO:0006457,GO:0009408,GO:0051082	High confidence in function and specificity	bmo-miR-3000
EI454T_g01492tr00004	2992		hypothetical protein					Hypothetical protein	dme-miR-133-3p,dme-miR-998-3p
EI454T_g01498tr00001	4704		hypothetical protein					Hypothetical protein	bmo-miR-3000,dme-miR-133-3p,dme-miR-998-3p
EI454T_g01504tr00002	4669	vtd	Double-strand-break repair protein rad21 homolog	KOG1213	KOG: Sister chromatid cohesion complex Cohesin, subunit RAD21/SCC1		GO:0005515	High confidence in function and specificity	dme-miR-998-3p
EI454T_g01504tr00003	6250	vtd	Double-strand-break repair protein rad21 homolog	KOG1213	KOG: Sister chromatid cohesion complex Cohesin, subunit RAD21/SCC1			Conserved hypothetical protein	dme-miR-998-3p
EI454T_g01505tr00007	1366		hypothetical protein				GO:0042302	Hypothetical protein	dme-miR-133-3p
EI454T_g01506tr00001	4259	ird1	K08333 phosphoinositide-3-kinase, regulatory subunit 4, p150	KOG1240	KOG: Protein kinase containing WD40 repeats	2.7.11.1	GO:0005515	High confidence in function and specificity	dme-miR-133-3p
EI454T_g01515tr00001	4483	trfA	Uncharacterized protein PFB0765w	KOG0613	KOG: Projectin/twitchin and related proteins			Conserved hypothetical protein	dme-miR-998-3p
EI454T_g01515tr00003	4975	trfA	Uncharacterized protein PFB0765w	KOG0613	KOG: Projectin/twitchin and related proteins			Conserved hypothetical protein	dme-miR-998-3p
EI454T_g01518tr00002	2853		hypothetical protein					Hypothetical protein	dme-miR-998-3p
EI454T_g01518tr00003	2922		hypothetical protein					Hypothetical protein	dme-miR-998-3p
EI454T_g01523tr00005	2713		AGAP008204-PA			1.14.14.1	GO:0005506,GO:0009055,GO:0016705,GO:0020037	Specificity unclear	bmo-miR-3000
EI454T_g01538tr00001	4083	RXRB	Protein ultraspiracle homolog	KOG3575	KOG: FOG: Hormone receptors		GO:0003700,GO:0003707,GO:0005634,GO:0006355,GO:0043401	High confidence in function and specificity	bmo-miR-3000,dme-miR-998-3p
EI454T_g01538tr00002	3672	rxrb	Protein ultraspiracle homolog	KOG3575	KOG: FOG: Hormone receptors		GO:0003700,GO:0003707,GO:0005634,GO:0006355,GO:0043401	High confidence in function and specificity	bmo-miR-3000,dme-miR-998-3p
EI454T_g01538tr00003	6090	RXRB	Protein ultraspiracle homolog	KOG3575	KOG: FOG: Hormone receptors		GO:0003700,GO:0003707,GO:0005634,GO:0006355,GO:0043401	High confidence in function and specificity	bmo-miR-3000,dme-miR-998-3p
EI454T_g01544tr00003	2465		K03953 NADH dehydrogenase (ubiquinone) 1 alpha subcomplex 9	KOG2865	KOG: NADH:ubiquinone oxidoreductase, NDUFA9/39kDa subunit	1.6.99.3	GO:0005488	High confidence in function and specificity	dme-miR-133-3p
EI454T_g01545tr00001	3525		Sialin	KOG2532	KOG: Permease of the major facilitator superfamily			Specificity unclear	dme-miR-998-3p
EI454T_g01545tr00003	3551		Sialin	KOG2532	KOG: Permease of the major facilitator superfamily			Specificity unclear	dme-miR-998-3p
EI454T_g01545tr00004	3666		Sialin	KOG2532	KOG: Permease of the major facilitator superfamily			Specificity unclear	dme-miR-998-3p
EI454T_g01549tr00001	3555		Calcium-binding protein E63-1				GO:0005509	Specificity unclear	bmo-miR-3000
EI454T_g01563tr00006	1950		Facilitated trehalose transporter Tret1	KOG0254	KOG: Predicted transporter (major facilitator superfamily)			Specificity unclear	dme-miR-998-3p
EI454T_g01565tr00005	2542		K05766 slingshot	KOG1716	KOG: Dual specificity phosphatase	3.1.3.16	GO:0006470,GO:0008138	High confidence in function and specificity	bmo-miR-3000
EI454T_g01566tr00002	4180	nemy	K01425 glutaminase	KOG0506	KOG: Glutaminase (contains ankyrin repeat)	3.5.1.2	GO:0004359,GO:0006541	High confidence in function and specificity	dme-miR-133-3p,dme-miR-954-5p
EI454T_g01576tr00001	3668		Sialin	KOG2532	KOG: Permease of the major facilitator superfamily			Specificity unclear	dme-miR-998-3p
EI454T_g01584tr00001	7113		Protein scribble homolog	KOG0619	KOG: FOG: Leucine rich repeat		GO:0005515	High confidence in function and specificity	dme-miR-133-3p,dme-miR-998-3p
EI454T_g01584tr00002	6506		Protein scribble homolog	KOG0619	KOG: FOG: Leucine rich repeat		GO:0005515	High confidence in function and specificity	dme-miR-133-3p
EI454T_g01585tr00002	10394		similar to CG5830-PA	KOG1605	KOG: TFIIF-interacting CTD phosphatase, including NLI-interacting factor (involved in RNA polymerase II regulation)	3.1.3.16		High confidence in function and specificity	dme-miR-998-3p
EI454T_g01591tr00001	4574	BAT3	Large proline-rich protein BAG6					Specificity unclear	dme-miR-954-5p
EI454T_g01595tr00001	4818	Asx	Polycomb protein Asx					High confidence in function and specificity	dme-miR-998-3p
EI454T_g01595tr00002	4155	Asx	Polycomb protein Asx					High confidence in function and specificity	dme-miR-998-3p
EI454T_g01595tr00003	4537	Asx	Polycomb protein Asx					High confidence in function and specificity	dme-miR-998-3p
EI454T_g01599tr00004	2984		Acetylcholinesterase 4	KOG1516	KOG: Carboxylesterase and related proteins			Specificity unclear	dme-miR-954-5p
EI454T_g01604tr00001	3686		Optineurin					Conserved hypothetical protein	dme-miR-133-3p
EI454T_g01604tr00002	3106		Optineurin					Conserved hypothetical protein	dme-miR-998-3p
EI454T_g01608tr00001	3084		K01681 aconitate hydratase 1	KOG0453	KOG: Aconitase/homoaconitase (aconitase superfamily)	4.2.1.3	GO:0003994,GO:0006099,GO:0051539	High confidence in function and specificity	dme-miR-954-5p
EI454T_g01615tr00003	2275	TpnI	Troponin I					Specificity unclear	dme-miR-954-5p
EI454T_g01615tr00004	2295	TpnI	Troponin I					Specificity unclear	dme-miR-954-5p
EI454T_g01629tr00003	1167		Headcase protein					Specificity unclear	dme-miR-998-3p
EI454T_g01632tr00001	13404		Vacuolar protein sorting-associated protein 13B	KOG1809	KOG: Vacuolar protein sorting-associated protein			High confidence in function and specificity	dme-miR-998-3p
EI454T_g01640tr00005	2979		similar to CG11870-PA, isoform A			2.7.11.17		Hypothetical protein	dme-miR-998-3p
EI454T_g01643tr00001	2062		UDP-xylose and UDP-N-acetylglucosamine transporter-like	KOG1583	KOG: UDP-N-acetylglucosamine transporter		GO:0055085	High confidence in function and specificity	dme-miR-998-3p
EI454T_g01651tr00001	2397		hypothetical protein					Hypothetical protein	dme-miR-133-3p
EI454T_g01651tr00003	2803		hypothetical protein					Hypothetical protein	dme-miR-133-3p
EI454T_g01656tr00009	1878	yip2	yippee interacting protein 2	KOG1391	KOG: Acetyl-CoA acetyltransferase	2.3.1.16	GO:0008152,GO:0016747	High confidence in function and specificity	dme-miR-133-3p
EI454T_g01661tr00001	3814	UBP1	Upstream-binding protein 1	KOG4091	KOG: Transcription factor			High confidence in function and specificity	dme-miR-133-3p
EI454T_g01664tr00002	8049		Coiled-coil domain-containing protein AGAP005037					High confidence in function and specificity	dme-miR-133-3p
EI454T_g01667tr00002	5396		similar to membrane alanyl aminopeptidase N	KOG1046	KOG: Puromycin-sensitive aminopeptidase and related aminopeptidases	3.4.19.6	GO:0006508	High confidence in function and specificity	dme-miR-998-3p
EI454T_g01683tr00001	13184		Vacuolar protein sorting-associated protein 13B	KOG1809	KOG: Vacuolar protein sorting-associated protein			High confidence in function and specificity	dme-miR-133-3p,dme-miR-998-3p
EI454T_g01685tr00001	4120		Serine/threonine-protein phosphatase 1 regulatory subunit 10				GO:0003677,GO:0005634,GO:0006351,GO:0030528	Conserved hypothetical protein	dme-miR-133-3p
EI454T_g01685tr00002	3909		Serine/threonine-protein phosphatase 1 regulatory subunit 10				GO:0003677,GO:0005634,GO:0006351,GO:0030528	Conserved hypothetical protein	dme-miR-133-3p
EI454T_g01701tr00002	3972		K00860 adenylylsulfate kinase	KOG0636	KOG: ATP sulfurylase (sulfate adenylyltransferase)	2.7.7.4	GO:0000103,GO:0004781	High confidence in function and specificity	dme-miR-998-3p
EI454T_g01705tr00001	2562		hypothetical protein				GO:0005783	Hypothetical protein	dme-miR-998-3p
EI454T_g01705tr00002	1620		hypothetical protein				GO:0005783	Hypothetical protein	dme-miR-998-3p
EI454T_g01724tr00002	5281		similar to MCF.2 cell line derived transforming sequence-like	KOG4240	KOG: Multidomain protein, contains SPEC repeats, PH, SH3, and separate rac-specific and rho-specific guanine nucleotide exchange factor domains	2.7.11.1	GO:0005089,GO:0005622,GO:0035023	High confidence in function and specificity	bmo-miR-3000
EI454T_g01733tr00001	5766		Transmembrane protein 63C	KOG1134	KOG: Uncharacterized conserved protein		GO:0016020	High confidence in function and specificity	dme-miR-133-3p
EI454T_g01734tr00001	4334		K06689 ubiquitin-conjugating enzyme E2 D/E	KOG0417	KOG: Ubiquitin-protein ligase	6.3.2.19		High confidence in function and specificity	dme-miR-998-3p
EI454T_g01738tr00001	1815		Protein Kr-h2	KOG4002	KOG: Uncharacterized integral membrane protein		GO:0016021	High confidence in function and specificity	dme-miR-954-5p
EI454T_g01741tr00001	4797	CUL3	Cullin-3	KOG2166	KOG: Cullins		GO:0006511,GO:0031461,GO:0031625	High confidence in function and specificity	bmo-miR-3000,dme-miR-133-3p,dme-miR-954-5p
EI454T_g01744tr00006	974		GJ22083 gene product from transcript GJ22083-RA					Hypothetical protein	dme-miR-998-3p
EI454T_g01749tr00003	2268	yip2	yippee interacting protein 2	KOG1391	KOG: Acetyl-CoA acetyltransferase	2.3.1.16	GO:0008152,GO:0016747	High confidence in function and specificity	dme-miR-133-3p
EI454T_g01751tr00001	3736		Clustered mitochondria protein homolog	KOG1839	KOG: Uncharacterized protein CLU1/cluA/TIF31 involved in mitochondrial morphology/distribution, also found associated with eIF-3		GO:0005488	High confidence in function and specificity	dme-miR-998-3p
EI454T_g01751tr00002	2556		Clustered mitochondria protein homolog	KOG1839	KOG: Uncharacterized protein CLU1/cluA/TIF31 involved in mitochondrial morphology/distribution, also found associated with eIF-3		GO:0005488	High confidence in function and specificity	dme-miR-998-3p
EI454T_g01751tr00003	3949		Clustered mitochondria protein homolog	KOG1839	KOG: Uncharacterized protein CLU1/cluA/TIF31 involved in mitochondrial morphology/distribution, also found associated with eIF-3		GO:0005488	High confidence in function and specificity	dme-miR-998-3p
EI454T_g01751tr00004	2516		Clustered mitochondria protein homolog	KOG1839	KOG: Uncharacterized protein CLU1/cluA/TIF31 involved in mitochondrial morphology/distribution, also found associated with eIF-3		GO:0005488	High confidence in function and specificity	dme-miR-998-3p
EI454T_g01757tr00003	3113		Myosin heavy chain, cardiac muscle isoform					Conserved hypothetical protein	dme-miR-133-3p
EI454T_g01773tr00002	6342		similar to CG33555-PC, isoform C					Hypothetical protein	dme-miR-954-5p,dme-miR-998-3p
EI454T_g01781tr00002	3146		Probable RNA-directed DNA polymerase from transposon X-element					Specificity unclear	dme-miR-133-3p,dme-miR-954-5p
EI454T_g01783tr00003	2940	GLaz	Apolipoprotein D precursor, putative				GO:0005488	Hypothetical protein	bmo-miR-3000
EI454T_g01793tr00004	2480		Translocation protein SEC63 homolog	KOG0721	KOG: Molecular chaperone (DnaJ superfamily)			High confidence in function and specificity	dme-miR-998-3p
EI454T_g01798tr00001	4211	HCN3	K04956 hyperpolarization activated cyclic nucleotide-gated potassium channel 3	KOG0498	KOG: K+-channel ERG and related proteins, contain PAS/PAC sensor domain	2.7.11.1	GO:0005216,GO:0006811,GO:0016020,GO:0055085	High confidence in function and specificity	bmo-miR-3000
EI454T_g01798tr00003	4246	HCN3	hyperpolarization activated cyclic nucleotide-gated potassium channel	KOG0498	KOG: K+-channel ERG and related proteins, contain PAS/PAC sensor domain	2.7.11.1	GO:0005216,GO:0006811,GO:0016020,GO:0055085	High confidence in function and specificity	bmo-miR-3000
EI454T_g01800tr00001	3946		GH22076 gene product from transcript GH22076-RA	KOG4645	KOG: MAPKKK (MAP kinase kinase kinase) SSK2 and related serine/threonine protein kinases	2.7.11.25		High confidence in function and specificity	dme-miR-133-3p
EI454T_g01804tr00002	6404	SCAP	Sterol regulatory element-binding protein cleavage-activating protein	KOG1933	KOG: Cholesterol transport protein (Niemann-Pick C disease protein)		GO:0005515	High confidence in function and specificity	dme-miR-133-3p
EI454T_g01806tr00001	3288	bmm	hypothetical protein			3.1.1.3	GO:0008152	High confidence in function and specificity	dme-miR-998-3p
EI454T_g01823tr00001	3049	Mhc1	myosin heavy chain 1	KOG0161	KOG: Myosin class II heavy chain	3.6.1.3	GO:0003774,GO:0005524,GO:0016459	High confidence in function and specificity	dme-miR-954-5p
EI454T_g01824tr00003	5844		K06890	KOG2322	KOG: N-methyl-D-aspartate receptor glutamate-binding subunit			High confidence in function and specificity	bmo-miR-3000
EI454T_g01833tr00001	6134		RNA-binding protein Musashi homolog Rbp6	KOG4205	KOG: RNA-binding protein musashi/mRNA cleavage and polyadenylation factor I complex, subunit HRP1		GO:0000166	High confidence in function and specificity	bmo-miR-3000,dme-miR-954-5p
EI454T_g01839tr00004	4190		Zinc finger and BTB domain-containing protein 11	KOG1721	KOG: FOG: Zn-finger		GO:0005634,GO:0008270	High confidence in function and specificity	dme-miR-133-3p
EI454T_g01839tr00005	4483		Zinc finger and BTB domain-containing protein 11	KOG1721	KOG: FOG: Zn-finger		GO:0005634,GO:0008270	High confidence in function and specificity	dme-miR-133-3p
EI454T_g01848tr00001	3650		similar to cytochrome P450 monooxygenase	KOG0159	KOG: Cytochrome P450 CYP11/CYP12/CYP24/CYP27 subfamilies	1.14.99.22	GO:0005506,GO:0009055,GO:0016705,GO:0020037	High confidence in function and specificity	bmo-miR-3000,dme-miR-954-5p
EI454T_g01848tr00004	3646	shd	GI11492 gene product from transcript GI11492-RA	KOG0159	KOG: Cytochrome P450 CYP11/CYP12/CYP24/CYP27 subfamilies	1.14.99.22	GO:0005506,GO:0009055,GO:0016705,GO:0020037	High confidence in function and specificity	bmo-miR-3000,dme-miR-954-5p
EI454T_g01880tr00002	5966		Formin-like protein 20					Conserved hypothetical protein	dme-miR-954-5p,dme-miR-998-3p
EI454T_g01887tr00001	2250		Sialin	KOG2532	KOG: Permease of the major facilitator superfamily			High confidence in function and specificity	dme-miR-954-5p
EI454T_g01887tr00002	4958		Sialin	KOG2532	KOG: Permease of the major facilitator superfamily			High confidence in function and specificity	dme-miR-954-5p
EI454T_g01903tr00002	2177		K00600 glycine hydroxymethyltransferase	KOG2467	KOG: Glycine/serine hydroxymethyltransferase	2.1.2.1		High confidence in function and specificity	dme-miR-133-3p
EI454T_g01903tr00003	1767		K00600 glycine hydroxymethyltransferase	KOG2467	KOG: Glycine/serine hydroxymethyltransferase	2.1.2.1		High confidence in function and specificity	dme-miR-133-3p
EI454T_g01904tr00001	3212		SH2 domain-containing protein 4A				GO:0005515	High confidence in function and specificity	dme-miR-133-3p,dme-miR-998-3p
EI454T_g01907tr00003	2255		K02148 V-type H+-transporting ATPase subunit C	KOG2909	KOG: Vacuolar H+-ATPase V1 sector, subunit C	3.6.3.14	GO:0015991,GO:0016820,GO:0033180	High confidence in function and specificity	dme-miR-954-5p
EI454T_g01915tr00001	3995		Ephexin-1	KOG3523	KOG: Putative guanine nucleotide exchange factor TIM		GO:0005089,GO:0005622,GO:0035023	High confidence in function and specificity	dme-miR-954-5p
EI454T_g01915tr00003	4745	Exn	Ephexin-1	KOG3523	KOG: Putative guanine nucleotide exchange factor TIM		GO:0005089,GO:0005622,GO:0035023	High confidence in function and specificity	dme-miR-954-5p
EI454T_g01919tr00003	4822		Coiled-coil domain-containing protein AGAP005037					High confidence in function and specificity	dme-miR-133-3p
EI454T_g01924tr00002	1884	Grx2	Glutaredoxin-related protein 5, mitochondrial					Conserved hypothetical protein	dme-miR-998-3p
EI454T_g01926tr00004	1445		hypothetical protein					Hypothetical protein	bmo-miR-3000
EI454T_g01939tr00001	3966		AGAP002371-PA	KOG4645	KOG: MAPKKK (MAP kinase kinase kinase) SSK2 and related serine/threonine protein kinases	2.7.11.25		High confidence in function and specificity	dme-miR-133-3p
EI454T_g01939tr00002	4030		GH22076 gene product from transcript GH22076-RA	KOG4645	KOG: MAPKKK (MAP kinase kinase kinase) SSK2 and related serine/threonine protein kinases	2.7.11.25		Specificity unclear	dme-miR-133-3p
EI454T_g01939tr00003	4043		GH22076 gene product from transcript GH22076-RA	KOG4645	KOG: MAPKKK (MAP kinase kinase kinase) SSK2 and related serine/threonine protein kinases	2.7.11.25		Specificity unclear	dme-miR-133-3p
EI454T_g01946tr00001	5488		Golgin subfamily A member 2	KOG4725	KOG: Uncharacterized conserved protein			Specificity unclear	dme-miR-954-5p
EI454T_g01950tr00001	1586		Clavesin-1	KOG1471	KOG: Phosphatidylinositol transfer protein SEC14 and related proteins			Conserved hypothetical protein	bmo-miR-3000
EI454T_g01950tr00005	999		similar to CG10026-PA, isoform A					Hypothetical protein	bmo-miR-3000
EI454T_g01957tr00001	1941		K09880 enolase-phosphatase E1	KOG2630	KOG: Enolase-phosphatase E-1	3.1.3.77		High confidence in function and specificity	dme-miR-998-3p
EI454T_g01964tr00001	4838		hypothetical protein					Hypothetical protein	dme-miR-954-5p
EI454T_g01978tr00001	4801		K08776 puromycin-sensitive aminopeptidase	KOG1046	KOG: Puromycin-sensitive aminopeptidase and related aminopeptidases	3.4.11.-	GO:0004177	High confidence in function and specificity	dme-miR-998-3p
EI454T_g01978tr00003	4489		K08776 puromycin-sensitive aminopeptidase	KOG1046	KOG: Puromycin-sensitive aminopeptidase and related aminopeptidases	3.4.11.-	GO:0004177	High confidence in function and specificity	dme-miR-998-3p
EI454T_g02001tr00002	2912	Ef2b	K03234 elongation factor EF-2	KOG0469	KOG: Elongation factor 2	3.6.5.3	GO:0003924,GO:0005525	High confidence in function and specificity	dme-miR-998-3p
EI454T_g02008tr00001	3641		hypothetical protein					Hypothetical protein	dme-miR-998-3p
EI454T_g02009tr00002	9862		Retrotransposable element Tf2 155 kDa protein type 3	KOG0017	KOG: FOG: Transposon-encoded proteins with TYA, reverse transcriptase, integrase domains in various combinations		GO:0003723,GO:0003964,GO:0006278	High confidence in function and specificity	dme-miR-954-5p,dme-miR-998-3p
EI454T_g02019tr00001	5502		Myosin-9	KOG4568	KOG: Cytoskeleton-associated protein and related proteins			Specificity unclear	dme-miR-133-3p
EI454T_g02021tr00001	4299	Nhe3	Sodium/hydrogen exchanger 7	KOG1965	KOG: Sodium/hydrogen exchanger protein		GO:0006812,GO:0015299,GO:0016021	High confidence in function and specificity	dme-miR-998-3p
EI454T_g02038tr00001	6586	ct	Homeobox protein cut	KOG2252	KOG: CCAAT displacement protein and related homeoproteins		GO:0003677	High confidence in function and specificity	bmo-miR-3000
EI454T_g02038tr00002	5103	ct	Homeobox protein cut	KOG2252	KOG: CCAAT displacement protein and related homeoproteins		GO:0003677	High confidence in function and specificity	bmo-miR-3000
EI454T_g02047tr00001	6560	ct	Homeobox protein cut	KOG2252	KOG: CCAAT displacement protein and related homeoproteins		GO:0003677	High confidence in function and specificity	bmo-miR-3000
EI454T_g02047tr00002	5109	ct	Homeobox protein cut	KOG2252	KOG: CCAAT displacement protein and related homeoproteins		GO:0003677	High confidence in function and specificity	bmo-miR-3000
EI454T_g02052tr00003	2684	app1	Protein app1				GO:0005515	Conserved hypothetical protein	dme-miR-133-3p
EI454T_g02057tr00003	2769		K12820 pre-mRNA-splicing factor ATP-dependent RNA helicase DHX15/PRP43	KOG0925	KOG: mRNA splicing factor ATP-dependent RNA helicase	3.6.1.-		High confidence in function and specificity	dme-miR-998-3p
EI454T_g02061tr00002	5725		Cystic fibrosis transmembrane conductance regulator	KOG0054	KOG: Multidrug resistance-associated protein/mitoxantrone resistance protein, ABC superfamily		GO:0005524,GO:0006810,GO:0016021,GO:0042626,GO:0055085	High confidence in function and specificity	dme-miR-998-3p
EI454T_g02066tr00001	2234		K11338 RuvB-like protein 2	KOG2680	KOG: DNA helicase TIP49, TBP-interacting protein	3.6.1.-	GO:0003678,GO:0005524	High confidence in function and specificity	dme-miR-954-5p
EI454T_g02067tr00006	926		hypothetical protein					Hypothetical protein	bmo-miR-3000
EI454T_g02086tr00001	4460		K11975 E3 ubiquitin-protein ligase RNF144A	KOG1815	KOG: Predicted E3 ubiquitin ligase	6.3.2.19	GO:0005515,GO:0008270	High confidence in function and specificity	bmo-miR-3000
EI454T_g02086tr00002	3884		K11975 E3 ubiquitin-protein ligase RNF144A	KOG1815	KOG: Predicted E3 ubiquitin ligase	6.3.2.19	GO:0005515,GO:0008270	High confidence in function and specificity	bmo-miR-3000
EI454T_g02090tr00001	5024		K08820 PCTAIRE protein kinase	KOG0594	KOG: Protein kinase PCTAIRE and related kinases	2.7.11.22	GO:0016772	High confidence in function and specificity	dme-miR-998-3p
EI454T_g02094tr00001	3638	pnr	GATA-binding factor 5-B	KOG1601	KOG: GATA-4/5/6 transcription factors		GO:0003700,GO:0006355,GO:0008270	High confidence in function and specificity	dme-miR-133-3p
EI454T_g02100tr00001	3137		similar to CG6178-PA	KOG1176	KOG: Acyl-CoA synthetase	1.13.12.7	GO:0003824,GO:0008152	High confidence in function and specificity	dme-miR-954-5p
EI454T_g02118tr00001	3913		Peroxisomal biogenesis factor 19	KOG3133	KOG: 40 kDa farnesylated protein associated with peroxisomes		GO:0005777	Specificity unclear	dme-miR-998-3p
EI454T_g02121tr00001	1454	Den1	Sentrin-specific protease 8	KOG3246	KOG: Sentrin-specific cysteine protease (Ulp1 family)		GO:0006508,GO:0008234	Conserved hypothetical protein	dme-miR-954-5p
EI454T_g02124tr00002	3872		Transcription elongation factor B polypeptide 3	KOG2821	KOG: RNA polymerase II transcription elongation factor Elongin/SIII, subunit elongin A		GO:0005634,GO:0006355,GO:0016021	Specificity unclear	bmo-miR-3000
EI454T_g02133tr00001	1774		hypothetical protein					Hypothetical protein	bmo-miR-3000
EI454T_g02139tr00001	4688	BAT3	Large proline-rich protein bag6-A					Specificity unclear	dme-miR-954-5p
EI454T_g02146tr00002	3072	Spn4	Alaserpin					Conserved hypothetical protein	bmo-miR-3000
EI454T_g02146tr00005	3037	Spn4	Alaserpin	KOG2392	KOG: Serpin			Conserved hypothetical protein	bmo-miR-3000
EI454T_g02161tr00001	3800		K00547 homocysteine S-methyltransferase	KOG1579	KOG: Homocysteine S-methyltransferase	2.1.1.10	GO:0008898	High confidence in function and specificity	dme-miR-133-3p,dme-miR-954-5p
EI454T_g02167tr00002	5722	PHKB	K07190 phosphorylase kinase alpha/beta subunit	KOG3635	KOG: Phosphorylase kinase	2.7.1.38	GO:0005516,GO:0005977	High confidence in function and specificity	dme-miR-998-3p
EI454T_g02176tr00001	11240		Muscle M-line assembly protein unc-89	KOG1181	KOG: FOG: Low-complexity			High confidence in function and specificity	dme-miR-998-3p
EI454T_g02178tr00002	4697		Erythrocyte-binding antigen 175					Conserved hypothetical protein	dme-miR-998-3p
EI454T_g02183tr00001	11227	cora	Protein 4.1 homolog	KOG3527	KOG: Erythrocyte membrane protein 4.1 and related proteins of the ERM family		GO:0005856	High confidence in function and specificity	dme-miR-998-3p
EI454T_g02186tr00001	6368	DMD	Dystrophin, isoform B	KOG4286	KOG: Dystrophin-like protein			High confidence in function and specificity	dme-miR-998-3p
EI454T_g02186tr00002	4815	Dys	Dystrophin, isoform E	KOG4286	KOG: Dystrophin-like protein			High confidence in function and specificity	dme-miR-998-3p
EI454T_g02189tr00007	1645		similar to conserved hypothetical protein					Hypothetical protein	dme-miR-998-3p
EI454T_g02191tr00002	5729	NFAT	Nuclear factor of activated T-cells 5				GO:0003700,GO:0006355	High confidence in function and specificity	dme-miR-998-3p
EI454T_g02193tr00002	3779		Symplekin					Conserved hypothetical protein	bmo-miR-3000
EI454T_g02196tr00001	11182		Microtubule-associated protein futsch	KOG1181	KOG: FOG: Low-complexity			Specificity unclear	dme-miR-998-3p
EI454T_g02199tr00001	11177		Titin	KOG1181	KOG: FOG: Low-complexity			High confidence in function and specificity	bmo-miR-3000
EI454T_g02204tr00001	11162	dp	Neurogenic locus notch protein homolog	KOG1217	KOG: Fibrillins and related proteins containing Ca2+-binding EGF-like domains		GO:0005515	High confidence in function and specificity	dme-miR-998-3p
EI454T_g02211tr00001	4963	dnc	dunce	KOG3689	KOG: Cyclic nucleotide phosphodiesterase	3.1.4.17	GO:0004114,GO:0007165	High confidence in function and specificity	bmo-miR-3000
EI454T_g02211tr00002	6134	dnc	K01120 3',5'-cyclic-nucleotide phosphodiesterase	KOG3689	KOG: Cyclic nucleotide phosphodiesterase	3.1.4.17	GO:0004114,GO:0007165	High confidence in function and specificity	bmo-miR-3000
EI454T_g02215tr00002	2137		GA10624 gene product from transcript GA10624-RA	KOG0648	KOG: Predicted NUDIX hydrolase FGF-2 and related proteins	3.-.-.-	GO:0016787	High confidence in function and specificity	dme-miR-954-5p
EI454T_g02230tr00001	2970		Tropomyosin-1, isoforms 9A/A/B					Conserved hypothetical protein	dme-miR-133-3p
EI454T_g02242tr00001	1469	Exd	Homeobox protein extradenticle	KOG0774	KOG: Transcription factor PBX and related HOX domain proteins		GO:0003700,GO:0005634	High confidence in function and specificity	dme-miR-998-3p
EI454T_g02258tr00001	4746		Regulator of G-protein signaling loco	KOG3528	KOG: FOG: PDZ domain		GO:0005515	High confidence in function and specificity	dme-miR-954-5p
EI454T_g02263tr00002	5277		hypothetical protein				GO:0016021	Hypothetical protein	dme-miR-998-3p
EI454T_g02264tr00001	3900		Protein FAM102A					Specificity unclear	dme-miR-998-3p
EI454T_g02265tr00002	3179		similar to Synaptic vesicle membrane protein VAT-1 homolog			1.6.5.5	GO:0008270,GO:0016491,GO:0055114	Specificity unclear	dme-miR-998-3p
EI454T_g02265tr00004	3965		similar to Synaptic vesicle membrane protein VAT-1 homolog	KOG1198	KOG: Zinc-binding oxidoreductase	1.6.5.5	GO:0008270,GO:0016491,GO:0055114	High confidence in function and specificity	dme-miR-998-3p
EI454T_g02266tr00001	4972		K03234 elongation factor EF-2	KOG0467	KOG: Translation elongation factor 2/ribosome biogenesis protein RIA1 and related proteins	3.6.5.3		High confidence in function and specificity	bmo-miR-3000
EI454T_g02321tr00002	3969		Cytochrome P450 4g1	KOG0157	KOG: Cytochrome P450 CYP4/CYP19/CYP26 subfamilies		GO:0005506,GO:0009055,GO:0016705,GO:0020037	High confidence in function and specificity	dme-miR-954-5p
EI454T_g02323tr00001	6203		hypothetical protein					Hypothetical protein	dme-miR-133-3p,dme-miR-954-5p
EI454T_g02323tr00002	4586		hypothetical protein					Hypothetical protein	bmo-miR-3000,dme-miR-133-3p,dme-miR-954-5p,dme-miR-998-3p
EI454T_g02338tr00001	10772		A' protein				GO:0004857	High confidence in function and specificity	dme-miR-998-3p
EI454T_g02353tr00001	2652		hypothetical protein					Hypothetical protein	dme-miR-133-3p
EI454T_g02355tr00001	3560		Reversion-inducing cysteine-rich protein with Kazal motifs	KOG3649	KOG: FOG: Kazal-type serine protease inhibitor domain			High confidence in function and specificity	dme-miR-954-5p
EI454T_g02355tr00003	3640		Reversion-inducing cysteine-rich protein with Kazal motifs	KOG3649	KOG: FOG: Kazal-type serine protease inhibitor domain			High confidence in function and specificity	dme-miR-954-5p
EI454T_g02360tr00001	3578		Longitudinals lacking protein, isoforms N/O/W/X/Y					Specificity unclear	dme-miR-133-3p
EI454T_g02363tr00001	2746		hypothetical protein				GO:0004252	Hypothetical protein	bmo-miR-3000,dme-miR-954-5p
EI454T_g02366tr00001	4750	sm	Heterogeneous nuclear ribonucleoprotein L				GO:0003723,GO:0005634,GO:0006397	Specificity unclear	bmo-miR-3000
EI454T_g02367tr00001	10674		Protein Gawky				GO:0000166	High confidence in function and specificity	dme-miR-133-3p
EI454T_g02369tr00002	2682		hypothetical protein				GO:0003676	Hypothetical protein	dme-miR-133-3p
EI454T_g02372tr00001	4555	UBR2	ubiquitin protein ligase E3 component n-recognin 2	KOG1140	KOG: N-end rule pathway, recognition component UBR1	6.3.2.19		High confidence in function and specificity	dme-miR-998-3p
EI454T_g02372tr00003	3078	UBR2	K10626 E3 ubiquitin-protein ligase UBR2	KOG1140	KOG: N-end rule pathway, recognition component UBR1	6.3.2.19		High confidence in function and specificity	dme-miR-998-3p
EI454T_g02376tr00003	5325		Integrin alpha-PS4	KOG3637	KOG: Vitronectin receptor, alpha subunit			High confidence in function and specificity	dme-miR-998-3p
EI454T_g02380tr00001	3307		GD16776 gene product from transcript GD16776-RA			3.1.1.3	GO:0003824,GO:0006629	High confidence in function and specificity	dme-miR-954-5p
EI454T_g02406tr00001	4201	Gld2	Poly(A) RNA polymerase gld-2 homolog B	KOG2277	KOG: S-M checkpoint control protein CID1 and related nucleotidyltransferases			Specificity unclear	dme-miR-998-3p
EI454T_g02406tr00002	4398	Gld2	Poly(A) RNA polymerase gld-2 homolog A					Conserved hypothetical protein	dme-miR-998-3p
EI454T_g02415tr00001	5754	sfl	K02577 heparan sulfate N-deacetylase/N-sulfotransferase NDST2	KOG3704	KOG: Heparan sulfate D-glucosaminyl 3-O-sulfotransferase	2.8.2.-	GO:0015016,GO:0016787	High confidence in function and specificity	dme-miR-998-3p
EI454T_g02418tr00003	2308		Sorbitol dehydrogenase			1.1.1.14	GO:0008270,GO:0016491,GO:0055114	Conserved hypothetical protein	dme-miR-133-3p
EI454T_g02429tr00002	2519		NADH-quinone oxidoreductase subunit N	KOG3762	KOG: Predicted transporter			Conserved hypothetical protein	dme-miR-133-3p
EI454T_g02432tr00001	2965		K01893 asparaginyl-tRNA synthetase	KOG0555	KOG: Asparaginyl-tRNA synthetase	6.1.1.22	GO:0000166,GO:0004812,GO:0005524,GO:0005737,GO:0006412,GO:0006418	High confidence in function and specificity	dme-miR-998-3p
EI454T_g02446tr00001	3412	Crag	C-myc promoter-binding protein	KOG2127	KOG: Calmodulin-binding protein CRAG, contains DENN domain			Conserved hypothetical protein	dme-miR-954-5p
EI454T_g02446tr00002	6985		DENN domain-containing protein 4C	KOG2127	KOG: Calmodulin-binding protein CRAG, contains DENN domain			High confidence in function and specificity	dme-miR-954-5p
EI454T_g02452tr00002	1949		Probable sulfite oxidase, mitochondrial			1.8.3.1	GO:0020037	Conserved hypothetical protein	dme-miR-133-3p
EI454T_g02458tr00001	5322		hypothetical protein					Hypothetical protein	dme-miR-998-3p
EI454T_g02481tr00001	5098		GK19850 gene product from transcript GK19850-RA	KOG4740	KOG: Uncharacterized conserved protein			Hypothetical protein	bmo-miR-3000
EI454T_g02508tr00001	2771		Transmembrane protein 222					High confidence in function and specificity	dme-miR-998-3p
EI454T_g02534tr00001	2098		Zinc finger protein 582	KOG1721	KOG: FOG: Zn-finger		GO:0005634,GO:0008270	Specificity unclear	dme-miR-998-3p
EI454T_g02539tr00001	2516		K00665 fatty acid synthase, animal type	KOG1202	KOG: Animal-type fatty acid synthase and related proteins	2.3.1.85	GO:0016491,GO:0016747	High confidence in function and specificity	dme-miR-998-3p
EI454T_g02539tr00003	2516	Fasn	K00665 fatty acid synthase, animal type	KOG1202	KOG: Animal-type fatty acid synthase and related proteins	2.3.1.85	GO:0003824,GO:0009058	High confidence in function and specificity	dme-miR-998-3p
EI454T_g02544tr00002	5153	twin	CCR4-NOT transcription complex, subunit 6-like	KOG0620	KOG: Glucose-repressible alcohol dehydrogenase transcriptional effector CCR4 and related proteins	3.1.-.-		High confidence in function and specificity	bmo-miR-3000
EI454T_g02554tr00002	5842		hypothetical protein					Hypothetical protein	dme-miR-998-3p
EI454T_g02570tr00004	2749		similar to CG4382-PA	KOG1516	KOG: Carboxylesterase and related proteins	3.1.1.1		High confidence in function and specificity	bmo-miR-3000
EI454T_g02572tr00001	2191	rrm2	K10808 ribonucleoside-diphosphate reductase subunit M2	KOG1567	KOG: Ribonucleotide reductase, beta subunit	1.17.4.1	GO:0004748,GO:0009186,GO:0055114	High confidence in function and specificity	dme-miR-998-3p
EI454T_g02572tr00002	2731	RnrS	K10808 ribonucleoside-diphosphate reductase subunit M2	KOG1567	KOG: Ribonucleotide reductase, beta subunit	1.17.4.1	GO:0004748,GO:0009186,GO:0055114	High confidence in function and specificity	dme-miR-998-3p
EI454T_g02574tr00001	2717	g	AP-3 complex subunit delta	KOG1059	KOG: Vesicle coat complex AP-3, delta subunit		GO:0005794,GO:0008565,GO:0015031	High confidence in function and specificity	bmo-miR-3000
EI454T_g02575tr00001	3908		Transcription elongation factor B polypeptide 3	KOG2821	KOG: RNA polymerase II transcription elongation factor Elongin/SIII, subunit elongin A		GO:0005634,GO:0006355,GO:0016021	Specificity unclear	bmo-miR-3000
EI454T_g02575tr00002	1914	EloA	Transcription elongation factor B polypeptide 3	KOG2821	KOG: RNA polymerase II transcription elongation factor Elongin/SIII, subunit elongin A		GO:0005634,GO:0006355,GO:0016021	Specificity unclear	bmo-miR-3000
EI454T_g02575tr00003	4175		Transcription elongation factor B polypeptide 3	KOG2821	KOG: RNA polymerase II transcription elongation factor Elongin/SIII, subunit elongin A		GO:0005634,GO:0006355,GO:0016021	Specificity unclear	bmo-miR-3000
EI454T_g02593tr00003	4331		Tectonin beta-propeller repeat-containing protein	KOG3669	KOG: Uncharacterized conserved protein, contains dysferlin, TECPR and PH domains		GO:0005529	High confidence in function and specificity	bmo-miR-3000,dme-miR-998-3p
EI454T_g02596tr00001	4084		K00860 adenylylsulfate kinase	KOG0636	KOG: ATP sulfurylase (sulfate adenylyltransferase)	2.7.7.4	GO:0000103,GO:0004781	High confidence in function and specificity	dme-miR-998-3p
EI454T_g02596tr00002	3978		K00860 adenylylsulfate kinase	KOG0636	KOG: ATP sulfurylase (sulfate adenylyltransferase)	2.7.7.4	GO:0000103,GO:0004781	High confidence in function and specificity	dme-miR-998-3p
EI454T_g02598tr00001	1461		hypothetical protein					Hypothetical protein	dme-miR-998-3p
EI454T_g02598tr00002	1178		hypothetical protein					Hypothetical protein	dme-miR-998-3p
EI454T_g02598tr00006	1077		hypothetical protein					Hypothetical protein	dme-miR-998-3p
EI454T_g02610tr00003	1811		cytochrome P450 4AB12	KOG0157	KOG: Cytochrome P450 CYP4/CYP19/CYP26 subfamilies	1.14.14.1	GO:0005506,GO:0009055,GO:0016705,GO:0020037	High confidence in function and specificity	dme-miR-133-3p
EI454T_g02619tr00003	2788		hypothetical protein					Hypothetical protein	dme-miR-133-3p
EI454T_g02622tr00002	5960	Doa	K08823 CDC-like kinase	KOG0671	KOG: LAMMER dual specificity kinases	2.7.12.1	GO:0016772	High confidence in function and specificity	bmo-miR-3000,dme-miR-998-3p
EI454T_g02627tr00001	2202		GI11007 gene product from transcript GI11007-RA	KOG0061	KOG: Transporter, ABC superfamily (Breast cancer resistance protein)	3.6.3.28	GO:0005524,GO:0016021	High confidence in function and specificity	dme-miR-998-3p
EI454T_g02636tr00003	4026		hypothetical protein					Hypothetical protein	bmo-miR-3000
EI454T_g02637tr00002	3720		hypothetical protein					Hypothetical protein	dme-miR-133-3p
EI454T_g02647tr00003	5278		hypothetical protein				GO:0003676,GO:0008270	Hypothetical protein	dme-miR-998-3p
EI454T_g02653tr00002	4775	msps	Centrosomal protein 224	KOG1820	KOG: Microtubule-associated protein		GO:0005488	High confidence in function and specificity	dme-miR-133-3p
EI454T_g02658tr00001	2262		Lysozyme			3.2.1.17		Conserved hypothetical protein	bmo-miR-3000,dme-miR-133-3p
EI454T_g02682tr00001	4799	Dys	Dystrophin, isoform E	KOG4286	KOG: Dystrophin-like protein			High confidence in function and specificity	dme-miR-998-3p
EI454T_g02682tr00002	4898	Dys	Dystrophin, isoform E	KOG4286	KOG: Dystrophin-like protein			High confidence in function and specificity	dme-miR-998-3p
EI454T_g02686tr00001	2254		K05633 atrophin-1 interacting protein 5 (WW domain containing E3 ubiquitin protein ligase 1)	KOG0940	KOG: Ubiquitin protein ligase RSP5/NEDD4	6.3.2.19	GO:0005622,GO:0006464,GO:0016881	High confidence in function and specificity	dme-miR-998-3p
EI454T_g02686tr00002	4500		K05633 atrophin-1 interacting protein 5 (WW domain containing E3 ubiquitin protein ligase 1)	KOG0940	KOG: Ubiquitin protein ligase RSP5/NEDD4	6.3.2.19	GO:0005622,GO:0006464,GO:0016881	High confidence in function and specificity	dme-miR-998-3p
EI454T_g02689tr00001	9755		Piezo-type mechanosensitive ion channel component 2	KOG1893	KOG: Uncharacterized conserved protein			High confidence in function and specificity	dme-miR-998-3p
EI454T_g02692tr00004	2644	Iswi	K11654 SWI/SNF-related matrix-associated actin-dependent regulator of chromatin subfamily A member 5	KOG0385	KOG: Chromatin remodeling complex WSTF-ISWI, small subunit	3.6.1.-	GO:0003677,GO:0005524	High confidence in function and specificity	dme-miR-954-5p,dme-miR-998-3p
EI454T_g02703tr00001	3054		ADP-ribosylation factor-like protein 4A	KOG0070	KOG: GTP-binding ADP-ribosylation factor Arf1		GO:0005525	Specificity unclear	dme-miR-133-3p
EI454T_g02707tr00002	1663		Fumarylacetoacetate hydrolase domain-containing protein 2	KOG1535	KOG: Predicted fumarylacetoacetate hydralase		GO:0003824,GO:0008152	Specificity unclear	dme-miR-133-3p,dme-miR-998-3p
EI454T_g02707tr00003	2368		similar to MGC84259 protein	KOG1535	KOG: Predicted fumarylacetoacetate hydralase	3.-.-.-	GO:0003824,GO:0008152	High confidence in function and specificity	dme-miR-133-3p,dme-miR-998-3p
EI454T_g02712tr00001	5461	NFAT	Nuclear factor of activated T-cells 5				GO:0003700,GO:0006355	High confidence in function and specificity	dme-miR-998-3p
EI454T_g02713tr00001	9677		Piezo-type mechanosensitive ion channel component 2	KOG1893	KOG: Uncharacterized conserved protein			High confidence in function and specificity	dme-miR-998-3p
EI454T_g02715tr00002	5131		kakapo	KOG0516	KOG: Dystonin, GAS (Growth-arrest-specific protein), and related proteins	3.1.3.48	GO:0005515	High confidence in function and specificity	dme-miR-133-3p
EI454T_g02715tr00003	3786	shot	Microtubule-actin cross-linking factor 1	KOG0516	KOG: Dystonin, GAS (Growth-arrest-specific protein), and related proteins			High confidence in function and specificity	dme-miR-133-3p
EI454T_g02730tr00001	2797		hypothetical protein					Hypothetical protein	dme-miR-998-3p
EI454T_g02747tr00001	4662		Probable G-protein coupled receptor Mth-like 1	KOG4193	KOG: G protein-coupled receptors		GO:0004888,GO:0007166,GO:0016020	High confidence in function and specificity	bmo-miR-3000
EI454T_g02747tr00002	4864		Probable G-protein coupled receptor Mth-like 1	KOG4193	KOG: G protein-coupled receptors		GO:0004888,GO:0007166,GO:0016020	High confidence in function and specificity	bmo-miR-3000
EI454T_g02757tr00002	5649	PC	pyruvate carboxylase	KOG0369	KOG: Pyruvate carboxylase	6.4.1.1	GO:0004075,GO:0004736,GO:0005524,GO:0006094,GO:0016874	High confidence in function and specificity	dme-miR-998-3p
EI454T_g02759tr00002	2586		Mitochondrial uncoupling protein 4	KOG0753	KOG: Mitochondrial fatty acid anion carrier protein/Uncoupling protein			High confidence in function and specificity	dme-miR-998-3p
EI454T_g02766tr00002	6420	RON6	Titin	KOG0613	KOG: Projectin/twitchin and related proteins			Specificity unclear	dme-miR-998-3p
EI454T_g02772tr00001	3702		Protein GDAP2 homolog	KOG2633	KOG: Hismacro and SEC14 domain-containing proteins			High confidence in function and specificity	bmo-miR-3000
EI454T_g02772tr00002	5028		Ganglioside-induced differentiation-associated protein 2	KOG2633	KOG: Hismacro and SEC14 domain-containing proteins			High confidence in function and specificity	bmo-miR-3000
EI454T_g02773tr00001	2057		hypothetical protein					Hypothetical protein	dme-miR-954-5p
EI454T_g02773tr00002	3532		Transcription factor GATA-6				GO:0003700,GO:0006355,GO:0008270,GO:0043565	Conserved hypothetical protein	dme-miR-954-5p
EI454T_g02779tr00002	3281		hypothetical protein					Hypothetical protein	dme-miR-998-3p
EI454T_g02790tr00001	4590	ct	Homeobox protein cut	KOG2252	KOG: CCAAT displacement protein and related homeoproteins		GO:0003677	High confidence in function and specificity	bmo-miR-3000
EI454T_g02806tr00001	2630		WD repeat domain phosphoinositide-interacting protein 3	KOG2111	KOG: Uncharacterized conserved protein, contains WD40 repeats		GO:0005515	High confidence in function and specificity	bmo-miR-3000,dme-miR-954-5p
EI454T_g02808tr00001	5231		Titin	KOG0613	KOG: Projectin/twitchin and related proteins			High confidence in function and specificity	dme-miR-998-3p
EI454T_g02809tr00001	4855		Zinc finger protein 420	KOG1721	KOG: FOG: Zn-finger		GO:0003676	High confidence in function and specificity	dme-miR-133-3p,dme-miR-998-3p
EI454T_g02809tr00002	4508		Zinc finger protein 420	KOG1721	KOG: FOG: Zn-finger		GO:0003676	High confidence in function and specificity	bmo-miR-3000
EI454T_g02822tr00003	2017		K01883 cysteinyl-tRNA synthetase	KOG2007	KOG: Cysteinyl-tRNA synthetase	6.1.1.16	GO:0000166,GO:0004817,GO:0005524,GO:0005737,GO:0006412,GO:0006423	High confidence in function and specificity	dme-miR-133-3p
EI454T_g02830tr00001	4394	path	Proton-coupled amino acid transporter 4	KOG1304	KOG: Amino acid transporters			High confidence in function and specificity	dme-miR-998-3p
EI454T_g02831tr00001	2392		Spondin-2					Specificity unclear	dme-miR-133-3p,dme-miR-998-3p
EI454T_g02831tr00003	2513		Spondin-2					Specificity unclear	dme-miR-133-3p,dme-miR-998-3p
EI454T_g02833tr00003	2854	T48	hypothetical protein					Hypothetical protein	dme-miR-998-3p
EI454T_g02842tr00001	1524	SF2	Serine/arginine-rich splicing factor 1				GO:0000166	Conserved hypothetical protein	dme-miR-998-3p
EI454T_g02846tr00001	3102	shot	Microtubule-actin cross-linking factor 1, isoforms 1/2/3/5	KOG0516	KOG: Dystonin, GAS (Growth-arrest-specific protein), and related proteins		GO:0007050	High confidence in function and specificity	dme-miR-133-3p
EI454T_g02846tr00003	3417		hypothetical protein					Hypothetical protein	dme-miR-133-3p
EI454T_g02853tr00001	7326	Myo9	myosin 9	KOG1453	KOG: Chimaerin and related Rho GTPase activating proteins	2.7.11.13	GO:0005622,GO:0007165	High confidence in function and specificity	bmo-miR-3000,dme-miR-954-5p
EI454T_g02864tr00004	2567		hypothetical protein					Hypothetical protein	dme-miR-998-3p
EI454T_g02867tr00001	2497		Probable mitochondrial pyruvate carrier 1					Conserved hypothetical protein	dme-miR-998-3p
EI454T_g02893tr00001	1804		hypothetical protein				GO:0003676,GO:0008270	Hypothetical protein	dme-miR-133-3p
EI454T_g02941tr00001	4039		hypothetical protein					Hypothetical protein	dme-miR-998-3p
EI454T_g02950tr00001	4895		hypothetical protein					Hypothetical protein	dme-miR-954-5p
EI454T_g02956tr00001	2628		Calcium-binding protein E63-1				GO:0005509	Specificity unclear	bmo-miR-3000
EI454T_g02956tr00002	3387		Calcium-binding protein E63-1				GO:0005509	Specificity unclear	bmo-miR-3000
EI454T_g02957tr00004	2588		Rho guanine nucleotide exchange factor 7	KOG2070	KOG: Guanine nucleotide exchange factor		GO:0005089,GO:0005622,GO:0035023	High confidence in function and specificity	dme-miR-998-3p
EI454T_g02961tr00004	1174		Retinoblastoma-binding protein 5	KOG1273	KOG: WD40 repeat protein		GO:0005515	High confidence in function and specificity	dme-miR-133-3p
EI454T_g02985tr00001	1502		Transcription elongation factor B polypeptide 3	KOG2821	KOG: RNA polymerase II transcription elongation factor Elongin/SIII, subunit elongin A		GO:0005634,GO:0006355,GO:0016021	Specificity unclear	bmo-miR-3000
EI454T_g02985tr00002	3584		Transcription elongation factor B polypeptide 3	KOG2821	KOG: RNA polymerase II transcription elongation factor Elongin/SIII, subunit elongin A		GO:0005634,GO:0006355,GO:0016021	Specificity unclear	bmo-miR-3000
EI454T_g02989tr00001	6175		RNA pseudouridylate synthase domain-containing protein 2	KOG1919	KOG: RNA pseudouridylate synthases		GO:0001522,GO:0003723,GO:0009451,GO:0009982	High confidence in function and specificity	bmo-miR-3000
EI454T_g02991tr00001	2368		lysine (K)-specific demethylase 6A	KOG1124	KOG: FOG: TPR repeat	1.14.11.-	GO:0005515	High confidence in function and specificity	dme-miR-954-5p
EI454T_g02995tr00001	5789		Brefeldin A-inhibited guanine nucleotide-exchange protein 3	KOG1846	KOG: Uncharacterized conserved protein, contains Sec7 domain			High confidence in function and specificity	dme-miR-133-3p
EI454T_g03002tr00001	4496		K13697 abhydrolase domain-containing protein 2	KOG1838	KOG: Alpha/beta hydrolase	3.1.1.1	GO:0004091	High confidence in function and specificity	dme-miR-998-3p
EI454T_g03009tr00001	4397	Sin1	Stress-activated map kinase-interacting protein 1	KOG3739	KOG: Stress-activated MAP kinase-interacting protein, Sin1p			High confidence in function and specificity	bmo-miR-3000
EI454T_g03016tr00001	3156		K09669 alpha-1,3-fucosyltransferase 10	KOG2619	KOG: Fucosyltransferase	2.4.1.-	GO:0006486,GO:0008417,GO:0016020	High confidence in function and specificity	dme-miR-133-3p,dme-miR-954-5p
EI454T_g03016tr00002	3743		K09669 alpha-1,3-fucosyltransferase 10	KOG2619	KOG: Fucosyltransferase	2.4.1.-	GO:0006486,GO:0008417,GO:0016020	High confidence in function and specificity	dme-miR-133-3p,dme-miR-954-5p
EI454T_g03017tr00001	8927		Titin	KOG1181	KOG: FOG: Low-complexity			High confidence in function and specificity	bmo-miR-3000
EI454T_g03019tr00001	3928		Chromosome partition protein Smc			6.3.2.19		Conserved hypothetical protein	bmo-miR-3000
EI454T_g03024tr00003	4893		Ephexin-1	KOG3523	KOG: Putative guanine nucleotide exchange factor TIM		GO:0005089,GO:0005622,GO:0035023	High confidence in function and specificity	dme-miR-954-5p
EI454T_g03032tr00001	4074		similar to CG2950-PB, isoform B				GO:0005488	Hypothetical protein	dme-miR-998-3p
EI454T_g03032tr00002	3995		similar to CG2950-PB, isoform B				GO:0005488	Hypothetical protein	dme-miR-998-3p
EI454T_g03041tr00002	4074		tangerin	KOG0035	KOG: Ca2+-binding actin-bundling protein (actinin), alpha chain (EF-Hand protein superfamily)	3.1.3.48		High confidence in function and specificity	bmo-miR-3000
EI454T_g03054tr00001	4433	Asx	Polycomb protein Asx					High confidence in function and specificity	dme-miR-998-3p
EI454T_g03073tr00001	3700		Adipocyte plasma membrane-associated protein				GO:0009058,GO:0016844	Specificity unclear	bmo-miR-3000,dme-miR-998-3p
EI454T_g03077tr00002	2506		hypothetical protein					Hypothetical protein	dme-miR-998-3p
EI454T_g03077tr00003	2429		hypothetical protein					Hypothetical protein	dme-miR-998-3p
EI454T_g03095tr00003	2199		hypothetical protein					Hypothetical protein	dme-miR-998-3p
EI454T_g03115tr00001	2988		K00232 acyl-CoA oxidase	KOG0135	KOG: Pristanoyl-CoA/acyl-CoA oxidase	1.3.3.6	GO:0003997,GO:0005777,GO:0006631,GO:0050660,GO:0055114	High confidence in function and specificity	dme-miR-998-3p
EI454T_g03116tr00001	2803	Ahcy	K01251 adenosylhomocysteinase	KOG1370	KOG: S-adenosylhomocysteine hydrolase	3.3.1.1	GO:0004013,GO:0006730	High confidence in function and specificity	bmo-miR-3000
EI454T_g03121tr00002	4009		Ankyrin repeat and fibronectin type-III domain-containing protein 1	KOG4485	KOG: Uncharacterized conserved protein, contains ankyrin and FN3 repeats		GO:0005515	High confidence in function and specificity	dme-miR-998-3p
EI454T_g03126tr00002	5841	Usp2	K11833 ubiquitin carboxyl-terminal hydrolase 2/21	KOG1868	KOG: Ubiquitin C-terminal hydrolase	3.1.2.15	GO:0004221,GO:0006511	High confidence in function and specificity	bmo-miR-3000
EI454T_g03135tr00001	2164		Probable G-protein coupled receptor Mth-like 10				GO:0004930,GO:0007186,GO:0016021	Conserved hypothetical protein	dme-miR-998-3p
EI454T_g03142tr00002	2636		hypothetical protein					Hypothetical protein	dme-miR-133-3p
EI454T_g03142tr00003	3744	Tak1	mitogen-activated protein kinase kinase kinase 7	KOG0192	KOG: Tyrosine kinase specific for activated (GTP-bound) p21cdc42Hs	2.7.11.25	GO:0016772	High confidence in function and specificity	dme-miR-133-3p
EI454T_g03145tr00002	2085		K11862 ubiquitin thioesterase ZRANB1	KOG4345	KOG: NF-kappa B regulator AP20/Cezanne	3.1.2.-	GO:0005622,GO:0008270	High confidence in function and specificity	dme-miR-133-3p
EI454T_g03146tr00001	4329	Lobe	hypothetical protein					Hypothetical protein	dme-miR-998-3p
EI454T_g03146tr00002	4342	Lobe	lobe protein					Hypothetical protein	dme-miR-998-3p
EI454T_g03169tr00001	8652	mamo	Chorion transcription factor Cf2	KOG1721	KOG: FOG: Zn-finger			Conserved hypothetical protein	dme-miR-133-3p,dme-miR-998-3p
EI454T_g03172tr00001	4555	Spn4	Serine protease inhibitor 3/4	KOG2392	KOG: Serpin			High confidence in function and specificity	bmo-miR-3000
EI454T_g03172tr00002	4061	Spn4	Serine protease inhibitor 3/4	KOG2392	KOG: Serpin			High confidence in function and specificity	bmo-miR-3000
EI454T_g03179tr00001	1997		Transcription elongation factor B polypeptide 1	KOG3473	KOG: RNA polymerase II transcription elongation factor Elongin/SIII, subunit elongin C		GO:0006511	Specificity unclear	bmo-miR-3000
EI454T_g03184tr00002	2548		Protein FAN	KOG1786	KOG: Lysosomal trafficking regulator LYST and related BEACH and WD40 repeat proteins			High confidence in function and specificity	dme-miR-998-3p
EI454T_g03208tr00001	2908		Putative fatty acyl-CoA reductase CG8306	KOG1221	KOG: Acyl-CoA reductase			High confidence in function and specificity	dme-miR-133-3p,dme-miR-998-3p
EI454T_g03208tr00002	2907		Putative fatty acyl-CoA reductase CG8306	KOG1221	KOG: Acyl-CoA reductase			High confidence in function and specificity	dme-miR-133-3p,dme-miR-998-3p
EI454T_g03210tr00001	4186	CanB	K06268 protein phosphatase 3, regulatory subunit	KOG0034	KOG: Ca2+/calmodulin-dependent protein phosphatase (calcineurin subunit B), EF-Hand superfamily protein	3.1.3.16	GO:0005509	High confidence in function and specificity	dme-miR-954-5p
EI454T_g03219tr00001	5395		PERQ amino acid-rich with GYF domain-containing protein 1					Conserved hypothetical protein	dme-miR-133-3p,dme-miR-954-5p
EI454T_g03221tr00001	4731		similar to BEL12_AG transposon polyprotein					Hypothetical protein	dme-miR-998-3p
EI454T_g03221tr00002	3741		similar to BEL12_AG transposon polyprotein					Hypothetical protein	dme-miR-998-3p
EI454T_g03227tr00003	1570		hypothetical protein					Hypothetical protein	dme-miR-998-3p
EI454T_g03231tr00002	2434		Putative serine protease F56F10.1	KOG2183	KOG: Prolylcarboxypeptidase (angiotensinase C)		GO:0006508,GO:0008236	High confidence in function and specificity	dme-miR-133-3p
EI454T_g03243tr00003	1490		K08964 methylthioribulose-1-phosphate dehydratase	KOG2631	KOG: Class II aldolase/adducin N-terminal domain protein	4.2.1.109	GO:0046872	High confidence in function and specificity	bmo-miR-3000
EI454T_g03243tr00005	1525		K08964 methylthioribulose-1-phosphate dehydratase	KOG2631	KOG: Class II aldolase/adducin N-terminal domain protein	4.2.1.109	GO:0046872	High confidence in function and specificity	bmo-miR-3000
EI454T_g03244tr00001	2607		K00665 fatty acid synthase, animal type	KOG1202	KOG: Animal-type fatty acid synthase and related proteins	2.3.1.85	GO:0003824,GO:0009058	High confidence in function and specificity	dme-miR-998-3p
EI454T_g03253tr00002	4375		Protein GDAP2 homolog	KOG2633	KOG: Hismacro and SEC14 domain-containing proteins			High confidence in function and specificity	bmo-miR-3000
EI454T_g03264tr00001	1559	psph	phosphoserine phosphatase	KOG1615	KOG: Phosphoserine phosphatase	3.1.3.3	GO:0004647,GO:0006564	High confidence in function and specificity	dme-miR-954-5p,dme-miR-998-3p
EI454T_g03264tr00002	1721	psph	phosphoserine phosphatase	KOG1615	KOG: Phosphoserine phosphatase	3.1.3.3	GO:0004647,GO:0006564	High confidence in function and specificity	dme-miR-954-5p,dme-miR-998-3p
EI454T_g03271tr00002	2470		hypothetical protein					Hypothetical protein	bmo-miR-3000
EI454T_g03283tr00001	4329		hypothetical protein					Hypothetical protein	bmo-miR-3000,dme-miR-133-3p,dme-miR-998-3p
EI454T_g03283tr00002	4036		hypothetical protein					Hypothetical protein	dme-miR-133-3p
EI454T_g03290tr00005	998		hypothetical protein					Hypothetical protein	dme-miR-954-5p
EI454T_g03300tr00001	8377		Putative E3 ubiquitin-protein ligase protein PFF1365c				GO:0005622,GO:0008270	Conserved hypothetical protein	bmo-miR-3000,dme-miR-998-3p
EI454T_g03302tr00001	2442		Unc-112-related protein				GO:0005515	High confidence in function and specificity	dme-miR-998-3p
EI454T_g03302tr00003	3734		Unc-112-related protein					High confidence in function and specificity	dme-miR-998-3p
EI454T_g03306tr00002	4043		Potassium voltage-gated channel protein Shaker				GO:0005216,GO:0006811,GO:0016020,GO:0055085	Conserved hypothetical protein	dme-miR-133-3p
EI454T_g03307tr00002	3106		similar to CG40494-PA.3				GO:0005089,GO:0005622,GO:0035023	Hypothetical protein	dme-miR-133-3p,dme-miR-998-3p
EI454T_g03311tr00002	2294		Pancreatic triacylglycerol lipase				GO:0003824,GO:0006629	High confidence in function and specificity	dme-miR-998-3p
EI454T_g03325tr00001	3167		hypothetical protein					Hypothetical protein	dme-miR-133-3p
EI454T_g03326tr00002	2718		hypothetical protein					Hypothetical protein	dme-miR-998-3p
EI454T_g03328tr00001	4155		similar to EMSY protein	KOG4675	KOG: Uncharacterized conserved protein, contains ENT domain	2.3.1.48		Specificity unclear	dme-miR-998-3p
EI454T_g03328tr00002	4156		similar to EMSY protein	KOG4675	KOG: Uncharacterized conserved protein, contains ENT domain	2.3.1.48		Specificity unclear	dme-miR-998-3p
EI454T_g03336tr00001	2999		Protein IWS1 homolog	KOG1793	KOG: Uncharacterized conserved protein		GO:0003677,GO:0005634,GO:0006351,GO:0030528	High confidence in function and specificity	bmo-miR-3000
EI454T_g03341tr00001	2776	hay	K10843 DNA excision repair protein ERCC-3	KOG1123	KOG: RNA polymerase II transcription initiation/nucleotide excision repair factor TFIIH, 3'-5' helicase subunit SSL2	3.6.1.-	GO:0003677,GO:0004003,GO:0005524,GO:0006289	High confidence in function and specificity	dme-miR-954-5p
EI454T_g03348tr00001	3157		hypothetical protein					Hypothetical protein	dme-miR-954-5p
EI454T_g03356tr00001	4144		Limulus clotting factor C	KOG3627	KOG: Trypsin		GO:0003824	Specificity unclear	dme-miR-133-3p
EI454T_g03365tr00001	2448		Ecdysone-induced protein 74EF	KOG3804	KOG: Transcription factor NERF and related proteins, contain ETS domain			High confidence in function and specificity	dme-miR-998-3p
EI454T_g03373tr00001	4654		Heterogeneous nuclear ribonucleoprotein L	KOG1190	KOG: Polypyrimidine tract-binding protein		GO:0003723,GO:0005634,GO:0006397	High confidence in function and specificity	bmo-miR-3000
EI454T_g03384tr00001	3564		hypothetical protein					Hypothetical protein	dme-miR-133-3p
EI454T_g03394tr00003	4888	Doa	K08823 CDC-like kinase	KOG0671	KOG: LAMMER dual specificity kinases	2.7.12.1	GO:0016772	High confidence in function and specificity	bmo-miR-3000,dme-miR-998-3p
EI454T_g03405tr00002	4146		hypothetical protein				GO:0005488	Hypothetical protein	dme-miR-998-3p
EI454T_g03411tr00004	2963		Cysteine proteinase 2	KOG1543	KOG: Cysteine proteinase Cathepsin L		GO:0008234	Conserved hypothetical protein	dme-miR-133-3p
EI454T_g03423tr00002	2881		serine/threonine protein kinase, putative			2.7.11.17		Hypothetical protein	dme-miR-998-3p
EI454T_g03455tr00004	2468	copd	Coatomer subunit delta	KOG2635	KOG: Medium subunit of clathrin adaptor complex		GO:0005515,GO:0006886,GO:0016192,GO:0030131	High confidence in function and specificity	bmo-miR-3000,dme-miR-998-3p
EI454T_g03467tr00001	5903		Cell surface glycoprotein 1					Conserved hypothetical protein	dme-miR-954-5p,dme-miR-998-3p
EI454T_g03477tr00001	3939		Nephrin	KOG3515	KOG: Predicted transmembrane protein of the immunoglobulin family of cell adhesion molecules			Specificity unclear	dme-miR-998-3p
EI454T_g03477tr00002	4082		Nephrin	KOG3515	KOG: Predicted transmembrane protein of the immunoglobulin family of cell adhesion molecules			Specificity unclear	dme-miR-998-3p
EI454T_g03480tr00001	2557	nito	Putative RNA-binding protein 15	KOG0112	KOG: Large RNA-binding protein (RRM superfamily)		GO:0000166	High confidence in function and specificity	dme-miR-954-5p,dme-miR-998-3p
EI454T_g03480tr00002	2757	nito	Putative RNA-binding protein 15	KOG0112	KOG: Large RNA-binding protein (RRM superfamily)		GO:0000166	High confidence in function and specificity	dme-miR-954-5p,dme-miR-998-3p
EI454T_g03485tr00004	2574		K07050	KOG2105	KOG: Predicted metal-dependent hydrolase, contains AlaS domain	6.1.1.7	GO:0000166	High confidence in function and specificity	dme-miR-998-3p
EI454T_g03486tr00001	3908		hypothetical protein					Hypothetical protein	dme-miR-998-3p
EI454T_g03518tr00001	3943	ovo	Protein ovo	KOG1721	KOG: FOG: Zn-finger		GO:0003676	High confidence in function and specificity	dme-miR-998-3p
EI454T_g03518tr00002	4002	ovo	Protein ovo				GO:0003676	High confidence in function and specificity	dme-miR-998-3p
EI454T_g03529tr00001	4856	GBA2	glucosidase, beta (bile acid) 2	KOG2119	KOG: Predicted bile acid beta-glucosidase	3.2.1.45		High confidence in function and specificity	bmo-miR-3000
EI454T_g03546tr00005	1114		hypothetical protein				GO:0005507,GO:0055070	Hypothetical protein	dme-miR-998-3p
EI454T_g03548tr00001	2805	SF2	Serine/arginine-rich splicing factor 1B				GO:0000166	Conserved hypothetical protein	dme-miR-998-3p
EI454T_g03554tr00002	6351		K11844 ubiquitin carboxyl-terminal hydrolase 16/45	KOG1873	KOG: Ubiquitin-specific protease	3.1.2.15	GO:0004221,GO:0006511	High confidence in function and specificity	dme-miR-998-3p
EI454T_g03566tr00001	7886		Protein lap4	KOG0619	KOG: FOG: Leucine rich repeat		GO:0005515	High confidence in function and specificity	dme-miR-133-3p
EI454T_g03573tr00003	1617		K00858 NAD+ kinase	KOG2178	KOG: Predicted sugar kinase	2.7.1.23	GO:0003951,GO:0008152	High confidence in function and specificity	dme-miR-998-3p
EI454T_g03578tr00001	3938		Nipped-B-like protein B					Conserved hypothetical protein	dme-miR-954-5p
EI454T_g03588tr00002	2293		hypothetical protein					Hypothetical protein	bmo-miR-3000
EI454T_g03612tr00001	2600		hypothetical protein					Hypothetical protein	dme-miR-133-3p
EI454T_g03624tr00002	2220	Myo9	similar to Lian-Aa1 retrotransposon protein				GO:0003676	Hypothetical protein	dme-miR-133-3p
EI454T_g03628tr00001	4120		K08333 phosphoinositide-3-kinase, regulatory subunit 4, p150	KOG1240	KOG: Protein kinase containing WD40 repeats	2.7.11.1	GO:0005515	High confidence in function and specificity	dme-miR-133-3p
EI454T_g03656tr00001	7751		hypothetical protein	KOG2840	KOG: Uncharacterized conserved protein with similarity to predicted ATPase of the PP-loop superfamily			Hypothetical protein	bmo-miR-3000
EI454T_g03658tr00001	7746		GF17538 gene product from transcript GF17538-RA	KOG3607	KOG: Meltrins, fertilins and related Zn-dependent metalloproteinases of the ADAMs family	3.4.24.52	GO:0004222,GO:0006508	High confidence in function and specificity	dme-miR-998-3p
EI454T_g03677tr00001	1085		Carbonyl reductase [NADPH] 3			1.1.1.197	GO:0005488	Conserved hypothetical protein	dme-miR-954-5p
EI454T_g03677tr00002	981		Carbonyl reductase [NADPH] 1			1.1.1.197	GO:0005488	Conserved hypothetical protein	dme-miR-954-5p
EI454T_g03677tr00005	1347		Carbonyl reductase [NADPH] 3			1.1.1.197	GO:0005488	Conserved hypothetical protein	dme-miR-954-5p
EI454T_g03684tr00006	2078	ass1	K01940 argininosuccinate synthase	KOG1706	KOG: Argininosuccinate synthase	6.3.4.5	GO:0004055,GO:0005524,GO:0006526	High confidence in function and specificity	dme-miR-998-3p
EI454T_g03695tr00005	1682		Cytochrome P450 4C1	KOG0157	KOG: Cytochrome P450 CYP4/CYP19/CYP26 subfamilies		GO:0005506,GO:0009055,GO:0016705,GO:0020037	High confidence in function and specificity	dme-miR-133-3p
EI454T_g03697tr00001	3086	nmo	GD14046 gene product from transcript GD14046-RA	KOG0660	KOG: Mitogen-activated protein kinase	2.7.11.24	GO:0016772	High confidence in function and specificity	bmo-miR-3000
EI454T_g03698tr00003	1786		Cytochrome P450 4C1	KOG0157	KOG: Cytochrome P450 CYP4/CYP19/CYP26 subfamilies		GO:0005506,GO:0009055,GO:0016705,GO:0020037	High confidence in function and specificity	dme-miR-133-3p
EI454T_g03711tr00001	3033	UBR2	K10626 E3 ubiquitin-protein ligase UBR2	KOG1140	KOG: N-end rule pathway, recognition component UBR1	6.3.2.19		Specificity unclear	dme-miR-998-3p
EI454T_g03712tr00001	3768		Guanine nucleotide-binding protein G(q) subunit alpha	KOG0085	KOG: G protein subunit Galphaq/Galphay, small G protein superfamily		GO:0004871,GO:0007186,GO:0019001	High confidence in function and specificity	bmo-miR-3000
EI454T_g03729tr00003	3606		RAB21, member RAS oncogene family	KOG0088	KOG: GTPase Rab21, small G protein superfamily	3.1.4.12		High confidence in function and specificity	bmo-miR-3000
EI454T_g03744tr00001	5085		hypothetical protein				GO:0005515	Hypothetical protein	bmo-miR-3000
EI454T_g03763tr00001	4755		Protein lap4	KOG0619	KOG: FOG: Leucine rich repeat		GO:0005515	High confidence in function and specificity	dme-miR-133-3p
EI454T_g03769tr00001	2851		SH3 and multiple ankyrin repeat domains protein 3	KOG0504	KOG: FOG: Ankyrin repeat			High confidence in function and specificity	dme-miR-998-3p
EI454T_g03769tr00002	2872		SH3 and multiple ankyrin repeat domains protein 3	KOG0504	KOG: FOG: Ankyrin repeat			High confidence in function and specificity	dme-miR-998-3p
EI454T_g03791tr00001	3726		3-phosphoinositide dependent protein kinase-1	KOG0592	KOG: 3-phosphoinositide-dependent protein kinase (PDK1)	2.7.11.1	GO:0016772	High confidence in function and specificity	bmo-miR-3000
EI454T_g03793tr00001	7526	wge	Protein winged eye	KOG1886	KOG: BAH domain proteins		GO:0003677	High confidence in function and specificity	dme-miR-998-3p
EI454T_g03807tr00001	2671		DDB1- and CUL4-associated factor 7	KOG0290	KOG: Conserved WD40 repeat-containing protein AN11		GO:0005515	High confidence in function and specificity	dme-miR-998-3p
EI454T_g03811tr00001	3764	inx3	Innexin inx3				GO:0005921	High confidence in function and specificity	dme-miR-954-5p
EI454T_g03815tr00002	4401		Zinc finger protein 622	KOG2785	KOG: C2H2-type Zn-finger protein		GO:0003676,GO:0008270	High confidence in function and specificity	dme-miR-998-3p
EI454T_g03823tr00002	3674		MATH and LRR domain-containing protein PFE0570w					Conserved hypothetical protein	dme-miR-954-5p
EI454T_g03824tr00003	3050		Exocyst complex component 6	KOG2176	KOG: Exocyst complex, subunit SEC15		GO:0000145,GO:0006904	High confidence in function and specificity	dme-miR-998-3p
EI454T_g03834tr00001	7469	Rex2	Zinc finger protein 658	KOG1721	KOG: FOG: Zn-finger			High confidence in function and specificity	dme-miR-954-5p
EI454T_g03835tr00001	2496		Feline leukemia virus subgroup C receptor-related protein 2	KOG2563	KOG: Permease of the major facilitator superfamily			High confidence in function and specificity	bmo-miR-3000
EI454T_g03842tr00001	1179		hypothetical protein				GO:0005515	Hypothetical protein	dme-miR-998-3p
EI454T_g03844tr00002	2167		RIKEN cDNA 9030611N15 gene	KOG1577	KOG: Aldo/keto reductase family proteins	1.3.1.3	GO:0016491,GO:0055114	High confidence in function and specificity	bmo-miR-3000
EI454T_g03873tr00003	3137	Nhe3	Sodium/hydrogen exchanger 7	KOG1965	KOG: Sodium/hydrogen exchanger protein		GO:0006812,GO:0015299,GO:0016021	High confidence in function and specificity	dme-miR-998-3p
EI454T_g03877tr00002	3119		Rab-like protein 6	KOG0084	KOG: GTPase Rab1/YPT1, small G protein superfamily, and related GTP-binding proteins			High confidence in function and specificity	dme-miR-998-3p
EI454T_g03928tr00001	3289		Protein GPR107				GO:0016021	High confidence in function and specificity	bmo-miR-3000
EI454T_g03963tr00002	4960		E3 ubiquitin-protein ligase TRIM37				GO:0005515	Conserved hypothetical protein	dme-miR-998-3p
EI454T_g03969tr00001	2025	veli	Protein lin-7 homolog B					Specificity unclear	dme-miR-133-3p
EI454T_g03973tr00001	2570		hypothetical protein					Hypothetical protein	dme-miR-998-3p
EI454T_g03998tr00001	2229		Ataxin-7-like protein 3					Specificity unclear	dme-miR-998-3p
EI454T_g04006tr00001	7180		scribbled homolog (Drosophila)	KOG0619	KOG: FOG: Leucine rich repeat	3.1.3.16	GO:0005515	High confidence in function and specificity	dme-miR-133-3p
EI454T_g04020tr00003	2182	JAG2	Protein jagged-2				GO:0030414	Conserved hypothetical protein	dme-miR-133-3p
EI454T_g04025tr00002	5408	Doa	K08823 CDC-like kinase	KOG0671	KOG: LAMMER dual specificity kinases	2.7.12.1	GO:0016772	High confidence in function and specificity	bmo-miR-3000,dme-miR-998-3p
EI454T_g04027tr00001	3476		Calcium release-activated calcium channel protein 1	KOG4298	KOG: CAP-binding protein complex interacting protein 2			Specificity unclear	dme-miR-133-3p
EI454T_g04027tr00002	3646		Calcium release-activated calcium channel protein 1	KOG4298	KOG: CAP-binding protein complex interacting protein 2			Specificity unclear	dme-miR-133-3p
EI454T_g04030tr00001	7176		K05633 atrophin-1 interacting protein 5 (WW domain containing E3 ubiquitin protein ligase 1)	KOG0940	KOG: Ubiquitin protein ligase RSP5/NEDD4	6.3.2.19	GO:0005622,GO:0006464,GO:0016881	High confidence in function and specificity	dme-miR-998-3p
EI454T_g04031tr00002	3042		Eukaryotic translation initiation factor 5A	KOG3271	KOG: Translation initiation factor 5A (eIF-5A)		GO:0003723,GO:0003746,GO:0006452,GO:0008612,GO:0043022,GO:0045901,GO:0045905	High confidence in function and specificity	dme-miR-998-3p
EI454T_g04036tr00002	2415		Zinc finger protein 182	KOG1721	KOG: FOG: Zn-finger		GO:0005634,GO:0008270	High confidence in function and specificity	bmo-miR-3000
EI454T_g04037tr00001	5040		Decaprenyl-diphosphate synthase subunit 2	KOG0776	KOG: Geranylgeranyl pyrophosphate synthase/Polyprenyl synthetase			Specificity unclear	dme-miR-998-3p
EI454T_g04048tr00001	3628	Mcm2	DNA replication licensing factor Mcm2	KOG0477	KOG: DNA replication licensing factor, MCM2 component		GO:0003677,GO:0005524,GO:0006260	High confidence in function and specificity	dme-miR-133-3p
EI454T_g04048tr00002	3469	Mcm2	DNA replication licensing factor Mcm2	KOG0477	KOG: DNA replication licensing factor, MCM2 component		GO:0003677,GO:0005524,GO:0006260	High confidence in function and specificity	dme-miR-133-3p
EI454T_g04052tr00001	5147	Cap	Structural maintenance of chromosomes protein 3	KOG0964	KOG: Structural maintenance of chromosome protein 3 (sister chromatid cohesion complex Cohesin, subunit SMC3)		GO:0005524,GO:0005694	High confidence in function and specificity	dme-miR-998-3p
EI454T_g04065tr00003	2653		K01436 aminoacylase	KOG2275	KOG: Aminoacylase ACY1 and related metalloexopeptidases	3.5.1.14	GO:0004046,GO:0005737,GO:0006520	High confidence in function and specificity	dme-miR-954-5p
EI454T_g04084tr00004	1964	Bx42	Puff-specific protein Bx42	KOG2441	KOG: mRNA splicing factor/probable chromatin binding snw family nuclear protein		GO:0000398,GO:0005681	High confidence in function and specificity	dme-miR-133-3p
EI454T_g04089tr00002	5505	fru	Sex determination protein fruitless					High confidence in function and specificity	dme-miR-998-3p
EI454T_g04103tr00003	945		K01070 S-formylglutathione hydrolase			3.1.2.12	GO:0004091,GO:0016023,GO:0018738	Specificity unclear	dme-miR-998-3p
EI454T_g04105tr00001	3298		K00500 phenylalanine-4-hydroxylase			1.14.16.1	GO:0016714,GO:0055114	High confidence in function and specificity	bmo-miR-3000
EI454T_g04121tr00001	7021		Methylcytosine dioxygenase TET2					High confidence in function and specificity	bmo-miR-3000
EI454T_g04123tr00001	2026		GH20701 gene product from transcript GH20701-RA				GO:0042302	Hypothetical protein	dme-miR-133-3p
EI454T_g04130tr00001	7000		DENN domain-containing protein 4C	KOG2127	KOG: Calmodulin-binding protein CRAG, contains DENN domain			High confidence in function and specificity	dme-miR-954-5p
EI454T_g04140tr00001	2967	sno	Protein strawberry notch				GO:0003676,GO:0004386,GO:0005524	High confidence in function and specificity	bmo-miR-3000,dme-miR-133-3p
EI454T_g04140tr00002	4004	sno	Protein strawberry notch homolog 1					High confidence in function and specificity	bmo-miR-3000,dme-miR-133-3p
EI454T_g04185tr00002	2245	LIN9	Protein lin-9 homolog					High confidence in function and specificity	dme-miR-998-3p
EI454T_g04219tr00001	3374	Sac1	similar to suppressor of actin (sac)	KOG1889	KOG: Putative phosphoinositide phosphatase	3.1.3.-	GO:0042578	High confidence in function and specificity	dme-miR-954-5p
EI454T_g04220tr00001	2329		hypothetical protein					Hypothetical protein	dme-miR-998-3p
EI454T_g04225tr00001	3561		hypothetical protein					Hypothetical protein	dme-miR-998-3p
EI454T_g04235tr00001	5565		Protein cup					Conserved hypothetical protein	dme-miR-954-5p
EI454T_g04237tr00001	3433		K00999 CDP-diacylglycerol--inositol 3-phosphatidyltransferase	KOG3240	KOG: Phosphatidylinositol synthase	2.7.8.11		High confidence in function and specificity	dme-miR-133-3p
EI454T_g04246tr00001	2085		hypothetical protein					Hypothetical protein	dme-miR-954-5p
EI454T_g04249tr00001	6817		RB1-inducible coiled-coil protein 1	KOG4572	KOG: Predicted DNA-binding transcription factor, interacts with stathmin			High confidence in function and specificity	bmo-miR-3000
EI454T_g04257tr00001	1663		Elongation of very long chain fatty acids protein AAEL008004	KOG3071	KOG: Fatty acyl-CoA elongase/Polyunsaturated fatty acid specific elongation enzyme		GO:0016021	High confidence in function and specificity	dme-miR-998-3p
EI454T_g04257tr00002	1786		Elongation of very long chain fatty acids protein AAEL008004	KOG3071	KOG: Fatty acyl-CoA elongase/Polyunsaturated fatty acid specific elongation enzyme		GO:0016021	High confidence in function and specificity	dme-miR-998-3p
EI454T_g04257tr00003	1402		Elongation of very long chain fatty acids protein AAEL008004	KOG3071	KOG: Fatty acyl-CoA elongase/Polyunsaturated fatty acid specific elongation enzyme		GO:0016021	High confidence in function and specificity	dme-miR-998-3p
EI454T_g04257tr00004	1833		Elongation of very long chain fatty acids protein AAEL008004	KOG3071	KOG: Fatty acyl-CoA elongase/Polyunsaturated fatty acid specific elongation enzyme		GO:0016021	High confidence in function and specificity	dme-miR-998-3p
EI454T_g04269tr00001	5972		K00923 phosphatidylinositol-4-phosphate 3-kinase	KOG0905	KOG: Phosphoinositide 3-kinase	2.7.1.154	GO:0004428,GO:0046854,GO:0048015	High confidence in function and specificity	dme-miR-133-3p,dme-miR-998-3p
EI454T_g04273tr00001	6804		CBP80/20-dependent translation initiation factor	KOG3942	KOG: MIF4G domain-containing protein		GO:0016070	Conserved hypothetical protein	bmo-miR-3000,dme-miR-998-3p
EI454T_g04286tr00001	4369		Facilitated trehalose transporter Tret1	KOG0254	KOG: Predicted transporter (major facilitator superfamily)			High confidence in function and specificity	dme-miR-133-3p
EI454T_g04295tr00001	6752		Regulator of nonsense transcripts 1 homolog	KOG1802	KOG: RNA helicase nonsense mRNA reducing factor (pNORF1)		GO:0000184,GO:0003677,GO:0004386,GO:0005524,GO:0005737,GO:0008270	High confidence in function and specificity	dme-miR-998-3p
EI454T_g04296tr00001	1839		K06272 integrin-linked kinase	KOG0195	KOG: Integrin-linked kinase	2.7.11.1	GO:0016772	High confidence in function and specificity	dme-miR-998-3p
EI454T_g04301tr00001	2202		hypothetical protein					Hypothetical protein	dme-miR-133-3p
EI454T_g04301tr00002	4509		Protein lap4	KOG0619	KOG: FOG: Leucine rich repeat		GO:0005515	High confidence in function and specificity	dme-miR-133-3p
EI454T_g04303tr00001	1123	TRX1	Thioredoxin-2				GO:0045454	Conserved hypothetical protein	dme-miR-998-3p
EI454T_g04320tr00001	1327		Peptidyl-tRNA hydrolase ICT1, mitochondrial				GO:0003747,GO:0006415	Conserved hypothetical protein	dme-miR-133-3p
EI454T_g04320tr00002	1298		Peptidyl-tRNA hydrolase ICT1, mitochondrial				GO:0003747,GO:0006415	Conserved hypothetical protein	dme-miR-133-3p
EI454T_g04320tr00006	1165		Peptidyl-tRNA hydrolase ICT1, mitochondrial				GO:0003747,GO:0006415	Conserved hypothetical protein	dme-miR-133-3p
EI454T_g04321tr00002	2806		GD19006 gene product from transcript GD19006-RA					Hypothetical protein	bmo-miR-3000
EI454T_g04321tr00003	2609	Tm1	Tropomyosin	KOG1003	KOG: Actin filament-coating protein tropomyosin			Specificity unclear	dme-miR-133-3p
EI454T_g04341tr00002	3277		Zinc finger and BTB domain-containing protein 48	KOG1721	KOG: FOG: Zn-finger		GO:0003676	High confidence in function and specificity	dme-miR-133-3p
EI454T_g04347tr00002	2262	Spp	Minor histocompatibility antigen H13			3.4.99.-	GO:0004190,GO:0016021	Conserved hypothetical protein	dme-miR-133-3p
EI454T_g04386tr00001	6646		RB1-inducible coiled-coil protein 1	KOG4572	KOG: Predicted DNA-binding transcription factor, interacts with stathmin			High confidence in function and specificity	bmo-miR-3000
EI454T_g04396tr00001	6631		EH domain-containing protein 3	KOG1954	KOG: Endocytosis/signaling protein EHD1		GO:0003924,GO:0005525	High confidence in function and specificity	dme-miR-998-3p
EI454T_g04404tr00001	5881		RNA-binding protein Musashi homolog Rbp6	KOG4205	KOG: RNA-binding protein musashi/mRNA cleavage and polyadenylation factor I complex, subunit HRP1		GO:0000166	High confidence in function and specificity	bmo-miR-3000,dme-miR-954-5p
EI454T_g04407tr00001	1374		K13667 protein glucosyltransferase	KOG2458	KOG: Endoplasmic reticulum protein EP58, contains filamin rod domain and KDEL motif	2.4.1.-		High confidence in function and specificity	dme-miR-133-3p
EI454T_g04423tr00001	1426		hypothetical protein					Hypothetical protein	dme-miR-998-3p
EI454T_g04428tr00001	3856		hypothetical protein					Hypothetical protein	bmo-miR-3000
EI454T_g04428tr00002	2707	ken	Transcription factor Ken	KOG1721	KOG: FOG: Zn-finger			High confidence in function and specificity	dme-miR-133-3p
EI454T_g04433tr00003	2397		similar to CRAL/TRIO domain-containing protein	KOG1471	KOG: Phosphatidylinositol transfer protein SEC14 and related proteins	3.4.21.68		High confidence in function and specificity	dme-miR-998-3p
EI454T_g04434tr00001	4909		Potassium/sodium hyperpolarization-activated cyclic nucleotide-gated channel 1	KOG0498	KOG: K+-channel ERG and related proteins, contain PAS/PAC sensor domain			High confidence in function and specificity	bmo-miR-3000
EI454T_g04435tr00001	1597		Protein unc-80					Conserved hypothetical protein	dme-miR-133-3p
EI454T_g04441tr00001	3601		hypothetical protein					Hypothetical protein	dme-miR-954-5p,dme-miR-998-3p
EI454T_g04441tr00002	2949		hypothetical protein					Hypothetical protein	dme-miR-954-5p,dme-miR-998-3p
EI454T_g04473tr00001	3174		DNA repair protein complementing XP-C cells homolog					Conserved hypothetical protein	dme-miR-998-3p
EI454T_g04478tr00001	2282		hypothetical protein LOC100203640					Hypothetical protein	dme-miR-998-3p
EI454T_g04478tr00002	2511		hypothetical protein					Hypothetical protein	bmo-miR-3000
EI454T_g04487tr00001	6527	Chd1	K11367 chromodomain-helicase-DNA-binding protein 1	KOG0384	KOG: Chromodomain-helicase DNA-binding protein	3.6.1.-	GO:0005634	High confidence in function and specificity	bmo-miR-3000
EI454T_g04500tr00002	3743		Serine/threonine-protein phosphatase 2A regulatory subunit B'' subunit alpha				GO:0005509	High confidence in function and specificity	dme-miR-998-3p
EI454T_g04520tr00001	2221		Molybdopterin synthase catalytic subunit				GO:0006777	High confidence in function and specificity	dme-miR-998-3p
EI454T_g04533tr00001	6490		K05096 FMS-like tyrosine kinase 1	KOG4475	KOG: FOG: Immunoglobin and related proteins	2.7.10.1		High confidence in function and specificity	bmo-miR-3000
EI454T_g04537tr00001	6460		Protein lap4	KOG0619	KOG: FOG: Leucine rich repeat		GO:0005515	High confidence in function and specificity	dme-miR-133-3p
EI454T_g04555tr00004	2770		Elongation factor 1-beta'	KOG1668	KOG: Elongation factor 1 beta/delta chain			High confidence in function and specificity	dme-miR-998-3p
EI454T_g04558tr00001	3103	Plk4	K08863 polo-like kinase 4	KOG0575	KOG: Polo-like serine/threonine protein kinase	2.7.11.21	GO:0016772	High confidence in function and specificity	dme-miR-998-3p
EI454T_g04560tr00002	3058	lt	Vacuolar protein sorting-associated protein 41 homolog	KOG2066	KOG: Vacuolar assembly/sorting protein VPS41		GO:0005488	High confidence in function and specificity	dme-miR-998-3p
EI454T_g04567tr00001	3141		hypothetical protein					Hypothetical protein	bmo-miR-3000
EI454T_g04567tr00002	3224		hypothetical protein					Hypothetical protein	bmo-miR-3000
EI454T_g04576tr00001	4076		Fibrinogen-binding protein					Conserved hypothetical protein	bmo-miR-3000
EI454T_g04576tr00002	2277		GJ20061 gene product from transcript GJ20061-RA					Hypothetical protein	bmo-miR-3000
EI454T_g04590tr00001	2234		Chitooligosaccharidolytic beta-N-acetylglucosaminidase	KOG2499	KOG: Beta-N-acetylhexosaminidase	3.2.1.52	GO:0004563,GO:0005975	High confidence in function and specificity	dme-miR-998-3p
EI454T_g04598tr00001	3271		Antitrypsin					Conserved hypothetical protein	bmo-miR-3000
EI454T_g04609tr00002	3975		Zinc finger protein GLI4				GO:0005634,GO:0008270	Conserved hypothetical protein	dme-miR-998-3p
EI454T_g04613tr00002	2337	Tm1	Tropomyosin-1, isoforms 9A/A/B	KOG1003	KOG: Actin filament-coating protein tropomyosin			Specificity unclear	dme-miR-133-3p
EI454T_g04619tr00001	3754		hypothetical protein					Hypothetical protein	dme-miR-133-3p,dme-miR-998-3p
EI454T_g04619tr00002	2553		hypothetical protein					Hypothetical protein	dme-miR-133-3p
EI454T_g04623tr00001	4135		hypothetical protein				GO:0005488	Hypothetical protein	dme-miR-998-3p
EI454T_g04625tr00002	3061	Cin	Molybdenum cofactor synthesis protein cinnamon				GO:0032324	High confidence in function and specificity	bmo-miR-3000
EI454T_g04634tr00003	1090		hypothetical protein					Hypothetical protein	bmo-miR-3000
EI454T_g04640tr00001	2367		Sialin	KOG2532	KOG: Permease of the major facilitator superfamily			Specificity unclear	dme-miR-998-3p
EI454T_g04690tr00001	6282		similar to RluA-1 CG31719-PA, isoform A	KOG1919	KOG: RNA pseudouridylate synthases	5.4.99.12	GO:0001522,GO:0003723,GO:0009451,GO:0009982	High confidence in function and specificity	bmo-miR-3000
EI454T_g04722tr00002	2377		K03844 alpha-1,2-mannosyltransferase	KOG1387	KOG: Glycosyltransferase	2.4.1.-	GO:0009058	High confidence in function and specificity	dme-miR-998-3p
EI454T_g04737tr00001	4294		Protein catecholamines up	KOG2693	KOG: Putative zinc transporter		GO:0016020,GO:0030001,GO:0046873,GO:0055085	Specificity unclear	dme-miR-998-3p
EI454T_g04744tr00003	1112		hypothetical protein					Hypothetical protein	dme-miR-998-3p
EI454T_g04765tr00001	6199	MKL1	MKL/myocardin-like protein 2				GO:0003676	Specificity unclear	dme-miR-133-3p,dme-miR-998-3p
EI454T_g04793tr00001	2480		glucose dehydrogenase			1.1.99.10	GO:0006066,GO:0016614,GO:0050660	High confidence in function and specificity	dme-miR-998-3p
EI454T_g04793tr00002	2627		GM12020 gene product from transcript GM12020-RA			1.1.99.10	GO:0016614,GO:0050660	High confidence in function and specificity	dme-miR-998-3p
EI454T_g04830tr00003	1928		Zinc finger protein 594	KOG1721	KOG: FOG: Zn-finger		GO:0005634,GO:0008270	Specificity unclear	dme-miR-998-3p
EI454T_g04845tr00002	2566		Sodium-independent sulfate anion transporter	KOG0236	KOG: Sulfate/bicarbonate/oxalate exchanger SAT-1 and related transporters (SLC26 family)		GO:0005215,GO:0006810,GO:0016021,GO:0055085	High confidence in function and specificity	bmo-miR-3000
EI454T_g04871tr00003	1744		hypothetical protein					Hypothetical protein	dme-miR-133-3p
EI454T_g04883tr00001	1293		hypothetical protein				GO:0005515	Hypothetical protein	dme-miR-998-3p
EI454T_g04892tr00003	1465		GL11275 gene product from transcript GL11275-RA	KOG0647	KOG: mRNA export protein (contains WD40 repeats)	2.7.11.7	GO:0005515	High confidence in function and specificity	dme-miR-998-3p
EI454T_g04892tr00004	1387		GM15702 gene product from transcript GM15702-RA	KOG0647	KOG: mRNA export protein (contains WD40 repeats)	2.7.11.7	GO:0005515	High confidence in function and specificity	dme-miR-998-3p
EI454T_g04904tr00001	4276		MAP/microtubule affinity-regulating kinase 2	KOG0586	KOG: Serine/threonine protein kinase	2.7.11.1	GO:0004674,GO:0005524,GO:0006468	Specificity unclear	dme-miR-998-3p
EI454T_g04912tr00001	6050	ct	Homeobox protein cut	KOG2252	KOG: CCAAT displacement protein and related homeoproteins		GO:0003677	High confidence in function and specificity	bmo-miR-3000
EI454T_g04925tr00001	6038		GE13593 gene product from transcript GE13593-RA	KOG1919	KOG: RNA pseudouridylate synthases	5.4.99.12	GO:0001522,GO:0003723,GO:0009451,GO:0009982	High confidence in function and specificity	bmo-miR-3000
EI454T_g04937tr00001	4680		K10581 ubiquitin-conjugating enzyme E2 O	KOG0895	KOG: Ubiquitin-conjugating enzyme	6.3.2.19		High confidence in function and specificity	bmo-miR-3000
EI454T_g04946tr00001	6023	Tm1	Tropomyosin-2	KOG1003	KOG: Actin filament-coating protein tropomyosin			Specificity unclear	dme-miR-133-3p,dme-miR-998-3p
EI454T_g04972tr00001	5996	SUN2	SUN domain-containing protein 1	KOG2687	KOG: Spindle pole body protein, contains UNC-84 domain			High confidence in function and specificity	dme-miR-954-5p
EI454T_g04974tr00002	4721		K01899 succinyl-CoA synthetase alpha subunit	KOG1255	KOG: Succinyl-CoA synthetase, alpha subunit	6.2.1.5		High confidence in function and specificity	dme-miR-998-3p
EI454T_g04991tr00001	5976		trans-sialidase					Hypothetical protein	dme-miR-998-3p
EI454T_g05001tr00002	2814		Sorting nexin-25	KOG2101	KOG: Intermediate filament-like protein, sorting nexins, and related proteins containing PX (PhoX) domain(s)			High confidence in function and specificity	dme-miR-998-3p
EI454T_g05004tr00001	5943		Forkhead box protein O					Conserved hypothetical protein	dme-miR-998-3p
EI454T_g05005tr00002	3163		Protein bric-a-brac 2					Specificity unclear	bmo-miR-3000
EI454T_g05012tr00001	3078		Zinc finger protein 234	KOG1721	KOG: FOG: Zn-finger		GO:0003676	High confidence in function and specificity	dme-miR-998-3p
EI454T_g05014tr00001	4369		toll	KOG4641	KOG: FOG: Toll/interleukin receptor and related proteins containing LRR and TIR repeats	3.1.3.16	GO:0004888,GO:0007165,GO:0031224,GO:0045087	High confidence in function and specificity	dme-miR-998-3p
EI454T_g05014tr00002	1547		toll, putative	KOG4641	KOG: FOG: Toll/interleukin receptor and related proteins containing LRR and TIR repeats	3.1.3.16	GO:0004888,GO:0007165,GO:0031224,GO:0045087	High confidence in function and specificity	dme-miR-998-3p
EI454T_g05025tr00002	3294		Zinc finger protein PLAGL1	KOG1721	KOG: FOG: Zn-finger		GO:0003676	High confidence in function and specificity	dme-miR-133-3p
EI454T_g05031tr00001	2794		similar to CG13875-PA					Hypothetical protein	dme-miR-998-3p
EI454T_g05045tr00001	1393		B-cell receptor-associated protein 31	KOG1962	KOG: B-cell receptor-associated protein and related proteins		GO:0005783,GO:0006886,GO:0016021	Conserved hypothetical protein	dme-miR-998-3p
EI454T_g05045tr00004	1706		B-cell receptor-associated protein 31	KOG1962	KOG: B-cell receptor-associated protein and related proteins		GO:0005783,GO:0006886,GO:0016021	Conserved hypothetical protein	dme-miR-998-3p
EI454T_g05058tr00001	2379		hypothetical protein					Hypothetical protein	dme-miR-998-3p
EI454T_g05058tr00002	1848		hypothetical protein					Hypothetical protein	dme-miR-998-3p
EI454T_g05060tr00001	2495		Sodium-independent sulfate anion transporter	KOG0236	KOG: Sulfate/bicarbonate/oxalate exchanger SAT-1 and related transporters (SLC26 family)		GO:0005215,GO:0006810,GO:0016021,GO:0055085	High confidence in function and specificity	bmo-miR-3000
EI454T_g05086tr00001	5879	E74	Ecdysone-induced protein 74EF	KOG3804	KOG: Transcription factor NERF and related proteins, contain ETS domain			High confidence in function and specificity	dme-miR-998-3p
EI454T_g05089tr00001	3629	bur	K01951 GMP synthase (glutamine-hydrolysing)	KOG1622	KOG: GMP synthase	6.3.5.2		High confidence in function and specificity	dme-miR-998-3p
EI454T_g05095tr00002	1785		F-box/LRR-repeat protein 16					Conserved hypothetical protein	dme-miR-998-3p
EI454T_g05102tr00001	3875		Protein FAM102A					High confidence in function and specificity	dme-miR-998-3p
EI454T_g05103tr00001	4204		K08798 MAP/microtubule affinity-regulating kinase	KOG0586	KOG: Serine/threonine protein kinase	2.7.11.1	GO:0004674,GO:0005524,GO:0006468	Specificity unclear	dme-miR-998-3p
EI454T_g05108tr00001	5874	Rbp6	RNA-binding protein Musashi homolog Rbp6				GO:0000166	Conserved hypothetical protein	bmo-miR-3000,dme-miR-133-3p,dme-miR-954-5p
EI454T_g05110tr00002	5161		CG33228 gene product from transcript CG33228-RB					Hypothetical protein	bmo-miR-3000,dme-miR-954-5p
EI454T_g05130tr00001	3730		Armadillo repeat-containing protein 6 homolog				GO:0005488	High confidence in function and specificity	dme-miR-133-3p
EI454T_g05132tr00001	1470		Cysteine-rich with EGF-like domain protein 2	KOG4260	KOG: Uncharacterized conserved protein			High confidence in function and specificity	dme-miR-998-3p
EI454T_g05139tr00001	2719	Umps	K13421 uridine monophosphate synthetase	KOG1377	KOG: Uridine 5'- monophosphate synthase/orotate phosphoribosyltransferase	4.1.1.23	GO:0003824,GO:0008152	High confidence in function and specificity	dme-miR-133-3p
EI454T_g05149tr00003	1828		hypothetical protein					Hypothetical protein	dme-miR-133-3p
EI454T_g05167tr00003	1552		K04459 dual specificity phosphatase	KOG1717	KOG: Dual specificity phosphatase	3.1.3.48	GO:0006470,GO:0008138	High confidence in function and specificity	dme-miR-954-5p
EI454T_g05176tr00001	3616		Cytoplasmic dynein 2 heavy chain 1	KOG3595	KOG: Dyneins, heavy chain		GO:0005524,GO:0016887	High confidence in function and specificity	bmo-miR-3000
EI454T_g05185tr00001	4302		Protein lethal(2)essential for life	KOG3591	KOG: Alpha crystallins			Conserved hypothetical protein	dme-miR-954-5p
EI454T_g05187tr00001	4533		Rho GDP-dissociation inhibitor 1	KOG3205	KOG: Rho GDP-dissociation inhibitor			Specificity unclear	dme-miR-998-3p
EI454T_g05199tr00001	1666		Rhomboid-related protein 1			3.4.21.105	GO:0004252,GO:0006508,GO:0016021	Conserved hypothetical protein	bmo-miR-3000
EI454T_g05249tr00001	2115		Zinc transporter 9	KOG2802	KOG: Membrane protein HUEL (cation efflux superfamily)		GO:0006812,GO:0008324,GO:0016021,GO:0055085	Specificity unclear	dme-miR-998-3p
EI454T_g05259tr00001	5696	PC	pyruvate carboxylase	KOG0369	KOG: Pyruvate carboxylase	6.4.1.1	GO:0004075,GO:0004736,GO:0005524,GO:0006094,GO:0016874	High confidence in function and specificity	dme-miR-998-3p
EI454T_g05260tr00001	5698	nemy	K01425 glutaminase	KOG0506	KOG: Glutaminase (contains ankyrin repeat)	3.5.1.2	GO:0004359,GO:0006541	High confidence in function and specificity	dme-miR-133-3p,dme-miR-954-5p
EI454T_g05282tr00001	5676	Dys	Dystrophin, isoform B					Conserved hypothetical protein	dme-miR-998-3p
EI454T_g05290tr00001	5667		Capsid protein F				GO:0005198,GO:0019028	High confidence in function and specificity	dme-miR-998-3p
EI454T_g05295tr00001	3661		Metal transporter CNNM3					Conserved hypothetical protein	dme-miR-998-3p
EI454T_g05303tr00001	5648		Titin					Conserved hypothetical protein	dme-miR-954-5p,dme-miR-998-3p
EI454T_g05322tr00001	3099		GD19006 gene product from transcript GD19006-RA					Hypothetical protein	dme-miR-133-3p
EI454T_g05326tr00001	2755		WD repeat-containing protein 48 homolog	KOG0308	KOG: Conserved WD40 repeat-containing protein		GO:0005515	High confidence in function and specificity	bmo-miR-3000
EI454T_g05336tr00001	1585		Ribosome production factor 2 homolog	KOG3031	KOG: Protein required for biogenesis of the ribosomal 60S subunit			High confidence in function and specificity	dme-miR-998-3p
EI454T_g05338tr00001	1563		K00733 xylosylprotein 4-beta-galactosyltransferase			2.4.1.133	GO:0005975,GO:0016757	High confidence in function and specificity	dme-miR-998-3p
EI454T_g05341tr00001	5594	MED1	hypothetical protein			2.4.1.-	GO:0006357,GO:0016455,GO:0016592	High confidence in function and specificity	dme-miR-133-3p
EI454T_g05356tr00001	5589	shep	Protein alan shepard				GO:0000166	Specificity unclear	dme-miR-998-3p
EI454T_g05363tr00002	4165		Zinc finger protein 189				GO:0003676	Conserved hypothetical protein	dme-miR-954-5p
EI454T_g05370tr00002	3550		K09479 very long chain acyl-CoA dehydrogenase	KOG0137	KOG: Very-long-chain acyl-CoA dehydrogenase	1.3.99.-	GO:0008152,GO:0016627,GO:0055114	High confidence in function and specificity	dme-miR-998-3p
EI454T_g05379tr00001	969		Lysozyme 2				GO:0003796	Conserved hypothetical protein	dme-miR-133-3p
EI454T_g05385tr00002	1937		Protein NipSnap					High confidence in function and specificity	bmo-miR-3000
EI454T_g05386tr00001	1942		hypothetical protein					Hypothetical protein	bmo-miR-3000
EI454T_g05386tr00003	1978		hypothetical protein					Hypothetical protein	bmo-miR-3000
EI454T_g05407tr00001	2763	Daam	Disheveled-associated activator of morphogenesis 1	KOG1922	KOG: Rho GTPase effector BNI1 and related formins			High confidence in function and specificity	dme-miR-954-5p
EI454T_g05407tr00002	2691	Daam	Disheveled-associated activator of morphogenesis 1	KOG1922	KOG: Rho GTPase effector BNI1 and related formins			High confidence in function and specificity	dme-miR-954-5p
EI454T_g05414tr00001	5527		Uncharacterized protein K02A2.6	KOG0017	KOG: FOG: Transposon-encoded proteins with TYA, reverse transcriptase, integrase domains in various combinations		GO:0003677,GO:0015074	Specificity unclear	dme-miR-954-5p
EI454T_g05452tr00001	5496		hypothetical protein	KOG0104	KOG: Molecular chaperones GRP170/SIL1, HSP70 superfamily	1.3.1.74	GO:0005524	High confidence in function and specificity	dme-miR-998-3p
EI454T_g05470tr00001	5479		Cell surface glycoprotein 1					Conserved hypothetical protein	bmo-miR-3000
EI454T_g05471tr00001	3267	Inos	K01858 myo-inositol-1-phosphate synthase	KOG0693	KOG: Myo-inositol-1-phosphate synthase	5.5.1.4	GO:0004512,GO:0006021,GO:0008654	High confidence in function and specificity	dme-miR-998-3p
EI454T_g05478tr00002	1759		hypothetical protein					Hypothetical protein	dme-miR-954-5p
EI454T_g05498tr00002	2687		CG3499 gene product from transcript CG3499-RB	KOG0734	KOG: AAA+-type ATPase containing the peptidase M41 domain	3.4.24.-	GO:0004222,GO:0005524,GO:0006508	High confidence in function and specificity	dme-miR-998-3p
EI454T_g05508tr00002	2864		hypothetical protein					Hypothetical protein	dme-miR-998-3p
EI454T_g05512tr00002	2027		Pre-mRNA-splicing factor SPF27	KOG3096	KOG: Spliceosome-associated coiled-coil protein			Specificity unclear	bmo-miR-3000
EI454T_g05515tr00002	3112		K12823 ATP-dependent RNA helicase DDX5/DBP2	KOG0331	KOG: ATP-dependent RNA helicase	3.6.1.-		High confidence in function and specificity	dme-miR-954-5p
EI454T_g05537tr00001	5415		Cell surface glycoprotein 1					Conserved hypothetical protein	bmo-miR-3000
EI454T_g05542tr00001	1838		similar to CG12814-PA					Hypothetical protein	dme-miR-998-3p
EI454T_g05542tr00002	3537		similar to CG12814-PA					Hypothetical protein	dme-miR-998-3p
EI454T_g05549tr00001	5401	ko	Storkhead-box protein 1	KOG3897	KOG: Conserved protein Knockout			Conserved hypothetical protein	dme-miR-998-3p
EI454T_g05551tr00001	2921		hypothetical protein					Hypothetical protein	dme-miR-998-3p
EI454T_g05575tr00001	2352		Stromal cell-derived factor 2-like protein 1	KOG3358	KOG: Uncharacterized secreted protein SDF2 (Stromal cell-derived factor 2), contains MIR domains		GO:0016020	Specificity unclear	bmo-miR-3000
EI454T_g05590tr00001	5364		Piezo-type mechanosensitive ion channel component 2	KOG1893	KOG: Uncharacterized conserved protein			High confidence in function and specificity	dme-miR-998-3p
EI454T_g05594tr00001	5341		Titin					High confidence in function and specificity	bmo-miR-3000
EI454T_g05603tr00001	2885		K06068 novel protein kinase C	KOG0694	KOG: Serine/threonine protein kinase	2.7.11.13	GO:0035556	High confidence in function and specificity	dme-miR-998-3p
EI454T_g05603tr00002	2407		K06068 novel protein kinase C	KOG0694	KOG: Serine/threonine protein kinase	2.7.11.13	GO:0035556	High confidence in function and specificity	dme-miR-998-3p
EI454T_g05624tr00002	1873		Dr1-associated corepressor				GO:0003677	Conserved hypothetical protein	dme-miR-954-5p
EI454T_g05630tr00001	5353		hypothetical protein				GO:0003676,GO:0008270	Hypothetical protein	dme-miR-998-3p
EI454T_g05646tr00001	2638		K01875 seryl-tRNA synthetase	KOG2509	KOG: Seryl-tRNA synthetase	6.1.1.11	GO:0000166,GO:0004828,GO:0005524,GO:0005737,GO:0006412,GO:0006434	High confidence in function and specificity	dme-miR-998-3p
EI454T_g05676tr00001	2237		hypothetical protein					Hypothetical protein	dme-miR-133-3p,dme-miR-998-3p
EI454T_g05686tr00001	5300		ebna2 binding protein P100	KOG2039	KOG: Transcriptional coactivator p100	3.1.-.-	GO:0003676,GO:0016788	High confidence in function and specificity	dme-miR-998-3p
EI454T_g05713tr00001	5286		PERQ amino acid-rich with GYF domain-containing protein 2				GO:0005515	Conserved hypothetical protein	dme-miR-133-3p,dme-miR-954-5p
EI454T_g05715tr00001	1946	Pnr	GATA-binding factor A	KOG1601	KOG: GATA-4/5/6 transcription factors		GO:0003700,GO:0006355,GO:0008270	High confidence in function and specificity	dme-miR-954-5p
EI454T_g05715tr00002	3287	Pnr	GATA-binding factor A	KOG1601	KOG: GATA-4/5/6 transcription factors		GO:0003700,GO:0006355,GO:0008270	High confidence in function and specificity	dme-miR-954-5p,dme-miR-998-3p
EI454T_g05730tr00001	5253	ct	Homeobox protein cut	KOG2252	KOG: CCAAT displacement protein and related homeoproteins		GO:0003677	High confidence in function and specificity	bmo-miR-3000
EI454T_g05733tr00001	3722		RING finger and CHY zinc finger domain-containing protein 1	KOG1940	KOG: Zn-finger protein		GO:0008270	High confidence in function and specificity	dme-miR-133-3p
EI454T_g05733tr00002	1466		RING finger and CHY zinc finger domain-containing protein 1	KOG1940	KOG: Zn-finger protein			Specificity unclear	dme-miR-133-3p
EI454T_g05734tr00001	2278		Vacuolar protein sorting-associated protein 13D					Specificity unclear	dme-miR-998-3p
EI454T_g05734tr00002	2914		Vacuolar protein sorting-associated protein 13D					Specificity unclear	dme-miR-998-3p
EI454T_g05744tr00001	2810		hypothetical protein					Hypothetical protein	dme-miR-954-5p
EI454T_g05746tr00001	5237		Phosphatase and actin regulator 2					High confidence in function and specificity	dme-miR-998-3p
EI454T_g05751tr00001	2813		Zinc finger and BTB domain-containing protein 48	KOG1721	KOG: FOG: Zn-finger		GO:0003676	High confidence in function and specificity	dme-miR-133-3p
EI454T_g05755tr00001	2843	pnr	GATA-binding factor A				GO:0003700,GO:0006355,GO:0008270	Conserved hypothetical protein	dme-miR-954-5p,dme-miR-998-3p
EI454T_g05756tr00001	2522		Serine/threonine-protein kinase GE16371	KOG3757	KOG: Microtubule assembly protein Doublecortin and related proteins, contain DCX domain		GO:0035556	High confidence in function and specificity	dme-miR-998-3p
EI454T_g05757tr00002	2584		K08860 eukaryotic translation initiation factor 2-alpha kinase	KOG1033	KOG: eIF-2alpha kinase PEK/EIF2AK3	2.7.11.1	GO:0004672,GO:0005524,GO:0006468	Specificity unclear	dme-miR-133-3p
EI454T_g05766tr00001	2597		Transcription elongation factor B polypeptide 3	KOG2821	KOG: RNA polymerase II transcription elongation factor Elongin/SIII, subunit elongin A		GO:0005634,GO:0006355,GO:0016021	Specificity unclear	bmo-miR-3000
EI454T_g05766tr00002	2611	EloA	Transcription elongation factor B polypeptide 3	KOG2821	KOG: RNA polymerase II transcription elongation factor Elongin/SIII, subunit elongin A		GO:0005634,GO:0006355,GO:0016021	Specificity unclear	bmo-miR-3000
EI454T_g05773tr00001	5213		viral A-type inclusion protein	KOG4674	KOG: Uncharacterized conserved coiled-coil protein	3.4.21.72		Specificity unclear	dme-miR-998-3p
EI454T_g05791tr00001	1647		GTPase Era, mitochondrial				GO:0005525	Conserved hypothetical protein	dme-miR-998-3p
EI454T_g05793tr00002	1763		GA21088 gene product from transcript GA21088-RA	KOG2349	KOG: Na+:iodide/myo-inositol/multivitamin symporters		GO:0005215,GO:0006810,GO:0016020,GO:0055085	Hypothetical protein	dme-miR-133-3p
EI454T_g05798tr00001	5210		hypothetical protein	KOG2039	KOG: Transcriptional coactivator p100	3.1.31.1	GO:0003676,GO:0016788	High confidence in function and specificity	dme-miR-998-3p
EI454T_g05800tr00001	3972		K13697 abhydrolase domain-containing protein 2	KOG1838	KOG: Alpha/beta hydrolase	3.1.1.1	GO:0004091	High confidence in function and specificity	dme-miR-998-3p
EI454T_g05809tr00001	2233		glutathione-s-transferase theta, gst	KOG0867	KOG: Glutathione S-transferase	2.5.1.18		Specificity unclear	dme-miR-998-3p
EI454T_g05813tr00001	2577		hypothetical protein					Hypothetical protein	dme-miR-133-3p
EI454T_g05813tr00002	2570		hypothetical protein					Hypothetical protein	dme-miR-133-3p
EI454T_g05870tr00002	3013		AMP dependent coa ligase	KOG1176	KOG: Acyl-CoA synthetase	1.13.12.7	GO:0003824,GO:0008152	Specificity unclear	dme-miR-954-5p
EI454T_g05875tr00001	5124	kst	K06115 spectrin beta	KOG0040	KOG: Ca2+-binding actin-bundling protein (spectrin), alpha chain (EF-Hand protein superfamily)	3.1.3.48	GO:0005515	High confidence in function and specificity	dme-miR-133-3p
EI454T_g05896tr00002	1770	Chk1	CHK1 checkpoint homolog (S. pombe)	KOG0590	KOG: Checkpoint kinase and related serine/threonine protein kinases	2.7.11.1	GO:0016772	High confidence in function and specificity	dme-miR-133-3p
EI454T_g05900tr00002	1638		aldo-keto reductase family 1, member D1 (delta 4-3-ketosteroid-5-beta-reductase)	KOG1577	KOG: Aldo/keto reductase family proteins	1.3.1.3	GO:0016491,GO:0055114	High confidence in function and specificity	dme-miR-998-3p
EI454T_g05900tr00004	1485		aldo-keto reductase family 1, member D1 (delta 4-3-ketosteroid-5-beta-reductase)	KOG1577	KOG: Aldo/keto reductase family proteins	1.3.1.3	GO:0016491,GO:0055114	High confidence in function and specificity	dme-miR-998-3p
EI454T_g05903tr00001	5117		Retrovirus-related Pol polyprotein from transposon opus	KOG0017	KOG: FOG: Transposon-encoded proteins with TYA, reverse transcriptase, integrase domains in various combinations		GO:0003723,GO:0003964,GO:0006278	High confidence in function and specificity	dme-miR-998-3p
EI454T_g05909tr00001	2570		hypothetical protein					Hypothetical protein	dme-miR-998-3p
EI454T_g05914tr00001	5092		VWFA and cache domain-containing protein CG16868	KOG2353	KOG: L-type voltage-dependent Ca2+ channel, alpha2/delta subunit			High confidence in function and specificity	dme-miR-998-3p
EI454T_g05923tr00002	2389	pnr	GATA-binding factor A				GO:0003700,GO:0006355,GO:0008270	Conserved hypothetical protein	dme-miR-954-5p
EI454T_g05929tr00001	5098		E3 ubiquitin-protein ligase TRIM37	KOG2177	KOG: Predicted E3 ubiquitin ligase		GO:0005622	High confidence in function and specificity	dme-miR-998-3p
EI454T_g05931tr00001	2503		hypothetical protein					Hypothetical protein	dme-miR-954-5p
EI454T_g05931tr00002	2514		GATA-binding factor A	KOG1601	KOG: GATA-4/5/6 transcription factors		GO:0003700,GO:0006355,GO:0008270	High confidence in function and specificity	dme-miR-954-5p
EI454T_g05935tr00001	5068		K00615 transketolase	KOG0523	KOG: Transketolase	2.2.1.1		High confidence in function and specificity	dme-miR-133-3p
EI454T_g05941tr00002	2063	vas	ATP-dependent RNA helicase vasa	KOG0335	KOG: ATP-dependent RNA helicase	3.6.1.-		High confidence in function and specificity	dme-miR-998-3p
EI454T_g05953tr00001	1477		similar to CG10576-PA, isoform A	KOG2776	KOG: Metallopeptidase	3.4.11.18		High confidence in function and specificity	bmo-miR-3000
EI454T_g05967tr00001	5041	dnc	dunce	KOG3689	KOG: Cyclic nucleotide phosphodiesterase	3.1.4.17	GO:0004114,GO:0007165	High confidence in function and specificity	bmo-miR-3000
EI454T_g05972tr00001	1682		GA21248 gene product from transcript GA21248-RA	KOG2287	KOG: Galactosyltransferases	2.4.1.62	GO:0006486,GO:0008378,GO:0016020	High confidence in function and specificity	dme-miR-954-5p
EI454T_g06008tr00001	2716	EloA	Transcription elongation factor B polypeptide 3	KOG2821	KOG: RNA polymerase II transcription elongation factor Elongin/SIII, subunit elongin A		GO:0005634,GO:0006355,GO:0016021	Specificity unclear	bmo-miR-3000
EI454T_g06031tr00002	2649	TAF6	Transcription initiation factor TFIID subunit 6	KOG2549	KOG: Transcription initiation factor TFIID, subunit TAF6 (also component of histone acetyltransferase SAGA)		GO:0003702,GO:0005634,GO:0016986,GO:0051090	High confidence in function and specificity	dme-miR-998-3p
EI454T_g06039tr00001	2493		similar to cytochrome P450 CYP6BK17	KOG0158	KOG: Cytochrome P450 CYP3/CYP5/CYP6/CYP9 subfamilies	1.14.14.1	GO:0005506,GO:0009055,GO:0016705,GO:0020037	High confidence in function and specificity	dme-miR-133-3p
EI454T_g06044tr00001	4980		Guanine nucleotide-binding protein G(o) subunit alpha	KOG0082	KOG: G-protein alpha subunit (small G protein superfamily)		GO:0004871,GO:0007186,GO:0019001	High confidence in function and specificity	bmo-miR-3000,dme-miR-998-3p
EI454T_g06050tr00001	2505		hypothetical protein LOC100141930					Hypothetical protein	dme-miR-998-3p
EI454T_g06089tr00001	2507		RAB2A, member RAS oncogene family	KOG0098	KOG: GTPase Rab2, small G protein superfamily	3.1.4.12		High confidence in function and specificity	bmo-miR-3000
EI454T_g06094tr00001	4937	dnc	dunce	KOG3689	KOG: Cyclic nucleotide phosphodiesterase	3.1.4.17	GO:0004114,GO:0007165	High confidence in function and specificity	bmo-miR-3000
EI454T_g06114tr00001	3398		hypothetical protein				GO:0005622,GO:0008270	Hypothetical protein	dme-miR-133-3p,dme-miR-998-3p
EI454T_g06127tr00001	2434		K06276 3-phosphoinositide dependent protein kinase-1			2.7.11.1	GO:0005515	Specificity unclear	bmo-miR-3000
EI454T_g06127tr00002	2420		K06276 3-phosphoinositide dependent protein kinase-1			2.7.11.1	GO:0005515	Specificity unclear	bmo-miR-3000
EI454T_g06158tr00001	2053		hypothetical protein					Hypothetical protein	dme-miR-133-3p
EI454T_g06187tr00001	4869	ELF3	ETS-related transcription factor Elf-3				GO:0005515	Conserved hypothetical protein	dme-miR-133-3p
EI454T_g06201tr00001	4359		hypothetical protein					Hypothetical protein	dme-miR-998-3p
EI454T_g06216tr00002	2358		Solute carrier family 41 member 1	KOG3788	KOG: Predicted divalent cation transporter		GO:0006812,GO:0008324	High confidence in function and specificity	dme-miR-998-3p
EI454T_g06220tr00002	3961		Zinc finger protein 234	KOG1721	KOG: FOG: Zn-finger		GO:0005634,GO:0008270	High confidence in function and specificity	dme-miR-998-3p
EI454T_g06232tr00001	4834		hypothetical protein	KOG4650	KOG: Predicted steroid reductase	1.3.-.-		High confidence in function and specificity	bmo-miR-3000
EI454T_g06251tr00001	1718		Laminin-like protein epi-1	KOG1836	KOG: Extracellular matrix glycoprotein Laminin subunits alpha and gamma			Specificity unclear	bmo-miR-3000
EI454T_g06272tr00001	4805		Tyrosine-protein kinase Btk29A	KOG0197	KOG: Tyrosine kinases		GO:0016772	High confidence in function and specificity	dme-miR-954-5p
EI454T_g06276tr00001	2144		K00109 2-hydroxyglutarate dehydrogenase			1.1.99.2	GO:0016491	High confidence in function and specificity	dme-miR-133-3p
EI454T_g06311tr00002	1598		hypothetical protein					Hypothetical protein	bmo-miR-3000
EI454T_g06323tr00001	4780	XDH	K00106 xanthine dehydrogenase/oxidase	KOG0430	KOG: Xanthine dehydrogenase	1.17.3.2	GO:0003824,GO:0050660	High confidence in function and specificity	dme-miR-998-3p
EI454T_g06338tr00001	4736		Tudor domain-containing protein 7	KOG2039	KOG: Transcriptional coactivator p100			Specificity unclear	dme-miR-998-3p
EI454T_g06339tr00001	4755		tyrosine-protein kinase btk29a	KOG0197	KOG: Tyrosine kinases	2.7.10.2	GO:0016772	High confidence in function and specificity	dme-miR-954-5p
EI454T_g06352tr00001	2824	Tm1	Tropomyosin-2					Specificity unclear	dme-miR-133-3p
EI454T_g06355tr00001	2818		GM13087 gene product from transcript GM13087-RA	KOG0032	KOG: Ca2+/calmodulin-dependent protein kinase, EF-Hand protein superfamily	2.7.11.-	GO:0016772	High confidence in function and specificity	dme-miR-133-3p
EI454T_g06355tr00002	1897		GM13087 gene product from transcript GM13087-RA	KOG0032	KOG: Ca2+/calmodulin-dependent protein kinase, EF-Hand protein superfamily	2.7.11.-	GO:0016772	High confidence in function and specificity	dme-miR-133-3p
EI454T_g06358tr00001	4739	stai	stathmin				GO:0035556	Hypothetical protein	bmo-miR-3000,dme-miR-133-3p
EI454T_g06362tr00001	4731		Tropomyosin-1, isoforms 9A/A/B					Conserved hypothetical protein	bmo-miR-3000
EI454T_g06386tr00001	4030		hypothetical protein					Hypothetical protein	bmo-miR-3000
EI454T_g06389tr00001	2225		K01443 N-acetylglucosamine-6-phosphate deacetylase			3.5.1.25	GO:0016810	High confidence in function and specificity	dme-miR-998-3p
EI454T_g06391tr00001	4702		K08765 carnitine O-palmitoyltransferase 1	KOG3716	KOG: Carnitine O-acyltransferase CPTI	2.3.1.21	GO:0008415	High confidence in function and specificity	dme-miR-133-3p
EI454T_g06396tr00001	3139		hypothetical protein					Hypothetical protein	dme-miR-133-3p
EI454T_g06397tr00002	1617		E3 ubiquitin-protein ligase SINAT3			6.3.2.19	GO:0005515	Conserved hypothetical protein	bmo-miR-3000
EI454T_g06417tr00001	4687		Transmembrane protein adipocyte-associated 1	KOG4536	KOG: Predicted membrane protein			High confidence in function and specificity	dme-miR-998-3p
EI454T_g06422tr00001	4684	egl	DNA-directed RNA polymerase subunit beta	KOG2405	KOG: Predicted 3'-5' exonuclease		GO:0003676	Conserved hypothetical protein	dme-miR-998-3p
EI454T_g06434tr00001	1628	Mat1	CDK-activating kinase assembly factor MAT1	KOG3800	KOG: Predicted E3 ubiquitin ligase containing RING finger, subunit of transcription/repair factor TFIIH and CDK-activating kinase assembly factor		GO:0005634,GO:0007049	High confidence in function and specificity	bmo-miR-3000
EI454T_g06454tr00001	4658		Nuclear pore complex protein Nup214	KOG3630	KOG: Nuclear pore complex, Nup214/CAN component		GO:0005515	High confidence in function and specificity	bmo-miR-3000
EI454T_g06466tr00001	4648		Phosphatase and actin regulator 1					Specificity unclear	dme-miR-998-3p
EI454T_g06476tr00003	1523		K03842 beta-1,4-mannosyltransferase	KOG2941	KOG: Beta-1,4-mannosyltransferase	2.4.1.142	GO:0009058	High confidence in function and specificity	dme-miR-133-3p
EI454T_g06479tr00001	4638		Mediator of RNA polymerase II transcription subunit 12	KOG3598	KOG: Thyroid hormone receptor-associated protein complex, subunit TRAP230			High confidence in function and specificity	dme-miR-954-5p
EI454T_g06488tr00002	2142		K01021 protein-tyrosine sulfotransferase			2.8.2.20		Specificity unclear	dme-miR-998-3p
EI454T_g06496tr00002	1699		Clathrin heavy chain 1				GO:0005198,GO:0006886,GO:0016192,GO:0030130,GO:0030132	Conserved hypothetical protein	dme-miR-133-3p
EI454T_g06508tr00001	4620	dnc	K01120 3',5'-cyclic-nucleotide phosphodiesterase	KOG3689	KOG: Cyclic nucleotide phosphodiesterase	3.1.4.17	GO:0004114,GO:0007165	High confidence in function and specificity	bmo-miR-3000
EI454T_g06516tr00002	3326		Surfeit locus protein 1	KOG1563	KOG: Mitochondrial protein Surfeit 1/SURF1/SHY1, required for expression of cytochrome oxidase		GO:0016020	High confidence in function and specificity	dme-miR-133-3p
EI454T_g06520tr00001	2122		hypothetical protein					Hypothetical protein	dme-miR-133-3p
EI454T_g06527tr00001	4599	stai	stathmin				GO:0035556	Hypothetical protein	bmo-miR-3000,dme-miR-133-3p
EI454T_g06530tr00001	2136		hypothetical protein				GO:0004984,GO:0005549,GO:0007608,GO:0016020	Hypothetical protein	dme-miR-998-3p
EI454T_g06548tr00001	4564	Pxn	peroxidasin homolog (Drosophila)-like	KOG2408	KOG: Peroxidase/oxygenase	1.11.1.7		High confidence in function and specificity	dme-miR-998-3p
EI454T_g06586tr00001	2015	Tm1	Tropomyosin-2					Specificity unclear	bmo-miR-3000
EI454T_g06593tr00001	4547	BTK	Bruton agammaglobulinemia tyrosine kinase	KOG0200	KOG: Fibroblast/platelet-derived growth factor receptor and related receptor tyrosine kinases	2.7.10.2	GO:0016772	High confidence in function and specificity	dme-miR-998-3p
EI454T_g06616tr00001	4531	Ogdh	K00164 2-oxoglutarate dehydrogenase E1 component			1.2.4.2	GO:0004591,GO:0006096,GO:0030976	Specificity unclear	dme-miR-998-3p
EI454T_g06626tr00001	4527		hypothetical protein					Hypothetical protein	dme-miR-998-3p
EI454T_g06627tr00001	2369	svp	Steroid receptor seven-up, isoforms B/C	KOG3575	KOG: FOG: Hormone receptors		GO:0003700,GO:0003707,GO:0005634,GO:0006355,GO:0043401	High confidence in function and specificity	bmo-miR-3000,dme-miR-998-3p
EI454T_g06627tr00002	2125	svp	Steroid receptor seven-up, isoforms B/C	KOG3575	KOG: FOG: Hormone receptors		GO:0003700,GO:0003707,GO:0005634,GO:0006355,GO:0043401	High confidence in function and specificity	bmo-miR-3000
EI454T_g06634tr00001	3309		hypothetical protein					Hypothetical protein	dme-miR-998-3p
EI454T_g06645tr00001	4514		Heterogeneous nuclear ribonucleoprotein L	KOG1190	KOG: Polypyrimidine tract-binding protein		GO:0003723,GO:0005634,GO:0006397	High confidence in function and specificity	bmo-miR-3000
EI454T_g06647tr00001	4513		K11449 jumonji domain-containing protein 1	KOG1356	KOG: Putative transcription factor 5qNCA, contains JmjC domain	1.14.11.-		High confidence in function and specificity	bmo-miR-3000
EI454T_g06677tr00001	3910		RNA-binding protein Musashi homolog Rbp6	KOG4205	KOG: RNA-binding protein musashi/mRNA cleavage and polyadenylation factor I complex, subunit HRP1		GO:0000166	High confidence in function and specificity	bmo-miR-3000
EI454T_g06685tr00001	4490		K05633 atrophin-1 interacting protein 5 (WW domain containing E3 ubiquitin protein ligase 1)	KOG0940	KOG: Ubiquitin protein ligase RSP5/NEDD4	6.3.2.19	GO:0005515	Specificity unclear	dme-miR-998-3p
EI454T_g06687tr00001	1713	psph	phosphoserine phosphatase	KOG1615	KOG: Phosphoserine phosphatase	3.1.3.3		Specificity unclear	dme-miR-954-5p,dme-miR-998-3p
EI454T_g06700tr00001	4460	BAT3	Large proline-rich protein BAG6					Specificity unclear	dme-miR-954-5p
EI454T_g06716tr00001	4474		ATPase family AAA domain-containing protein 1-A	KOG0737	KOG: AAA+-type ATPase		GO:0000166,GO:0017111	High confidence in function and specificity	dme-miR-998-3p
EI454T_g06720tr00001	4473		similar to CG7180-PA	KOG4228	KOG: Protein tyrosine phosphatase	3.1.3.48	GO:0004725,GO:0006470	High confidence in function and specificity	bmo-miR-3000
EI454T_g06741tr00001	2585		5'-nucleotidase domain-containing protein 3					High confidence in function and specificity	dme-miR-133-3p
EI454T_g06792tr00001	4431		RING finger protein nhl-1	KOG2177	KOG: Predicted E3 ubiquitin ligase			High confidence in function and specificity	bmo-miR-3000
EI454T_g06844tr00002	2194		hypothetical protein					Hypothetical protein	dme-miR-133-3p
EI454T_g06853tr00001	2621		Modifier of mdg4					Specificity unclear	dme-miR-998-3p
EI454T_g06853tr00002	1745		Modifier of mdg4					Specificity unclear	dme-miR-998-3p
EI454T_g06862tr00001	4392	sno	Protein strawberry notch					High confidence in function and specificity	bmo-miR-3000,dme-miR-133-3p
EI454T_g06874tr00001	4379	MTF1	Metal regulatory transcription factor 1	KOG1721	KOG: FOG: Zn-finger		GO:0003676	High confidence in function and specificity	bmo-miR-3000,dme-miR-998-3p
EI454T_g06877tr00001	4380		K05633 atrophin-1 interacting protein 5 (WW domain containing E3 ubiquitin protein ligase 1)	KOG0940	KOG: Ubiquitin protein ligase RSP5/NEDD4	6.3.2.19	GO:0005515	Specificity unclear	dme-miR-998-3p
EI454T_g06936tr00001	4345		DnaJ homolog subfamily A member 1	KOG0712	KOG: Molecular chaperone (DnaJ superfamily)		GO:0006457,GO:0051082	Specificity unclear	bmo-miR-3000
EI454T_g06938tr00001	4344		Titin			2.7.11.1		Conserved hypothetical protein	dme-miR-954-5p
EI454T_g06952tr00003	1083	Adk3	K00939 adenylate kinase	KOG3078	KOG: Adenylate kinase	2.7.4.3	GO:0005524,GO:0006139,GO:0019205	High confidence in function and specificity	dme-miR-998-3p
EI454T_g06960tr00003	2374		Progestin and adipoQ receptor family member 3	KOG0748	KOG: Predicted membrane proteins, contain hemolysin III domain		GO:0016021	High confidence in function and specificity	dme-miR-998-3p
EI454T_g06964tr00001	4327		K11427 histone-lysine N-methyltransferase, H3 lysine-79 specific			2.1.1.43	GO:0018024	High confidence in function and specificity	bmo-miR-3000
EI454T_g06965tr00001	4326		Mediator of RNA polymerase II transcription subunit 14					Conserved hypothetical protein	bmo-miR-3000
EI454T_g06966tr00001	4325		K11427 histone-lysine N-methyltransferase, H3 lysine-79 specific			2.1.1.43	GO:0018024	High confidence in function and specificity	bmo-miR-3000,dme-miR-998-3p
EI454T_g06981tr00001	2125		Nucleolar complex protein 4 homolog	KOG2154	KOG: Predicted nucleolar protein involved in ribosome biogenesis			High confidence in function and specificity	bmo-miR-3000
EI454T_g06999tr00001	4309		Mesoderm induction early response protein 1	KOG4329	KOG: DNA-binding protein			High confidence in function and specificity	dme-miR-998-3p
EI454T_g07002tr00001	4304		B(0,+)-type amino acid transporter 1	KOG1287	KOG: Amino acid transporters		GO:0003333,GO:0015171,GO:0016020	Specificity unclear	dme-miR-998-3p
EI454T_g07010tr00001	4299		hypothetical protein					Hypothetical protein	dme-miR-133-3p
EI454T_g07011tr00001	2075		Peroxisomal membrane protein PEX16	KOG4546	KOG: Peroxisomal biogenesis protein (peroxin 16)			High confidence in function and specificity	dme-miR-133-3p
EI454T_g07015tr00001	1727		Oxysterol-binding protein-related protein 11	KOG2210	KOG: Oxysterol-binding protein			Conserved hypothetical protein	dme-miR-133-3p
EI454T_g07020tr00001	4292	glu	Structural maintenance of chromosomes protein 4	KOG0996	KOG: Structural maintenance of chromosome protein 4 (chromosome condensation complex Condensin, subunit C)		GO:0005524,GO:0005694	High confidence in function and specificity	bmo-miR-3000
EI454T_g07029tr00001	4283		K02154 V-type H+-transporting ATPase subunit I	KOG2189	KOG: Vacuolar H+-ATPase V0 sector, subunit a	3.6.3.14	GO:0015078,GO:0015991,GO:0033177	High confidence in function and specificity	dme-miR-998-3p
EI454T_g07034tr00001	4281	Brf	Transcription factor IIIB 90 kDa subunit	KOG1598	KOG: Transcription initiation factor TFIIIB, Brf1 subunit		GO:0006352,GO:0006355,GO:0008270,GO:0030528	High confidence in function and specificity	dme-miR-998-3p
EI454T_g07040tr00005	1398		hypothetical protein					Hypothetical protein	bmo-miR-3000,dme-miR-998-3p
EI454T_g07054tr00001	2480		Mitochondrial inner membrane protease subunit 1	KOG0171	KOG: Mitochondrial inner membrane protease, subunit IMP1	3.4.99.-		Specificity unclear	dme-miR-954-5p
EI454T_g07058tr00001	4268		GI13757 gene product from transcript GI13757-RA	KOG0103	KOG: Molecular chaperones HSP105/HSP110/SSE1, HSP70 superfamily	1.3.1.74		High confidence in function and specificity	bmo-miR-3000
EI454T_g07059tr00001	2474		K02133 F-type H+-transporting ATPase subunit beta	KOG1350	KOG: F0F1-type ATP synthase, beta subunit	3.6.3.14	GO:0008553,GO:0015986,GO:0045261,GO:0046933	High confidence in function and specificity	dme-miR-998-3p
EI454T_g07063tr00001	2093	Tm1	Tropomyosin-2	KOG1003	KOG: Actin filament-coating protein tropomyosin			Specificity unclear	bmo-miR-3000
EI454T_g07063tr00002	2138	Tm1	Tropomyosin-2	KOG1003	KOG: Actin filament-coating protein tropomyosin			Specificity unclear	dme-miR-133-3p
EI454T_g07065tr00001	4262	dnc	K01120 3',5'-cyclic-nucleotide phosphodiesterase	KOG3689	KOG: Cyclic nucleotide phosphodiesterase	3.1.4.17	GO:0004114,GO:0007165	High confidence in function and specificity	bmo-miR-3000
EI454T_g07069tr00001	4262		eukaryotic translation initiation factor 4E transporter, putative					Hypothetical protein	dme-miR-954-5p
EI454T_g07072tr00002	1591		hypothetical protein				GO:0003676	Hypothetical protein	bmo-miR-3000
EI454T_g07072tr00003	999		hypothetical protein				GO:0003676	Hypothetical protein	bmo-miR-3000
EI454T_g07083tr00001	2006		Lysozyme			3.2.1.17		Conserved hypothetical protein	bmo-miR-3000,dme-miR-133-3p
EI454T_g07083tr00002	2214		GM19768 gene product from transcript GM19768-RA			3.2.1.17		Specificity unclear	dme-miR-133-3p
EI454T_g07086tr00001	4252		hypothetical protein					Hypothetical protein	bmo-miR-3000
EI454T_g07105tr00001	2276		Pyridoxal-dependent decarboxylase domain-containing protein 1				GO:0016831,GO:0019752,GO:0030170	Conserved hypothetical protein	dme-miR-954-5p
EI454T_g07108tr00001	1921		hypothetical protein					Hypothetical protein	dme-miR-998-3p
EI454T_g07108tr00002	2228		hypothetical protein					Hypothetical protein	dme-miR-998-3p
EI454T_g07146tr00001	1877		Pyridoxal-dependent decarboxylase domain-containing protein 1				GO:0016831,GO:0019752,GO:0030170	Conserved hypothetical protein	dme-miR-954-5p
EI454T_g07150tr00001	4209	E74	Ecdysone-induced protein 74EF	KOG3804	KOG: Transcription factor NERF and related proteins, contain ETS domain			Specificity unclear	dme-miR-998-3p
EI454T_g07168tr00001	4199		K10532 heparan-alpha-glucosaminide N-acetyltransferase	KOG4683	KOG: Uncharacterized conserved protein	2.3.1.78		High confidence in function and specificity	bmo-miR-3000
EI454T_g07183tr00001	4189		SH2 domain-containing adapter protein F				GO:0005515	Specificity unclear	bmo-miR-3000
EI454T_g07192tr00001	4201		Zinc finger protein 622	KOG2785	KOG: C2H2-type Zn-finger protein			Conserved hypothetical protein	dme-miR-998-3p
EI454T_g07205tr00001	4177	Atf6	Cyclic AMP-dependent transcription factor ATF-6 beta				GO:0003700,GO:0006355,GO:0043565	Conserved hypothetical protein	bmo-miR-3000
EI454T_g07208tr00001	4177		Tyrosine-protein kinase Btk29A	KOG0197	KOG: Tyrosine kinases		GO:0016772	High confidence in function and specificity	dme-miR-954-5p
EI454T_g07236tr00001	2314		Probable nucleolar GTP-binding protein 1	KOG1490	KOG: GTP-binding protein CRFG/NOG1 (ODN superfamily)		GO:0005525	High confidence in function and specificity	dme-miR-133-3p,dme-miR-998-3p
EI454T_g07239tr00001	4152		hypothetical protein				GO:0005488	Hypothetical protein	dme-miR-998-3p
EI454T_g07245tr00001	2306		GD23331 gene product from transcript GD23331-RA	KOG0157	KOG: Cytochrome P450 CYP4/CYP19/CYP26 subfamilies	1.14.14.1	GO:0005506,GO:0009055,GO:0016705,GO:0020037	High confidence in function and specificity	bmo-miR-3000
EI454T_g07245tr00002	1807		cytochrome P450 4AB12	KOG0157	KOG: Cytochrome P450 CYP4/CYP19/CYP26 subfamilies	1.14.14.1	GO:0005506,GO:0009055,GO:0016705,GO:0020037	High confidence in function and specificity	dme-miR-133-3p
EI454T_g07254tr00001	2017		hypothetical protein					Hypothetical protein	dme-miR-954-5p
EI454T_g07254tr00002	2064		hypothetical protein					Hypothetical protein	dme-miR-954-5p
EI454T_g07258tr00001	2919		hypothetical protein					Hypothetical protein	dme-miR-133-3p
EI454T_g07267tr00001	4130	PIGU	Phosphatidylinositol glycan anchor biosynthesis class U protein	KOG2552	KOG: Major facilitator superfamily permease - Cdc91p		GO:0005789,GO:0006506,GO:0016021	High confidence in function and specificity	dme-miR-998-3p
EI454T_g07268tr00002	2098		K13403 methylenetetrahydrofolate dehydrogenase(NAD+) / 5,10-methenyltetrahydrofolate cyclohydrolase	KOG0089	KOG: Methylenetetrahydrofolate dehydrogenase/methylenetetrahydrofolate cyclohydrolase	3.5.4.9	GO:0003824,GO:0009396	High confidence in function and specificity	dme-miR-133-3p
EI454T_g07283tr00001	4123	Spn4	Antichymotrypsin-2					Conserved hypothetical protein	bmo-miR-3000
EI454T_g07286tr00001	4119		hypothetical protein				GO:0005488	Hypothetical protein	dme-miR-998-3p
EI454T_g07292tr00002	1945		hypothetical protein					Hypothetical protein	bmo-miR-3000
EI454T_g07293tr00001	4116		hypothetical protein					Hypothetical protein	dme-miR-133-3p
EI454T_g07308tr00001	2895		F-box/LRR-repeat protein 14				GO:0005515	Conserved hypothetical protein	dme-miR-998-3p
EI454T_g07329tr00001	4097		Protein GDAP2 homolog	KOG2633	KOG: Hismacro and SEC14 domain-containing proteins			High confidence in function and specificity	bmo-miR-3000
EI454T_g07331tr00002	2155		hypothetical protein					Hypothetical protein	dme-miR-998-3p
EI454T_g07341tr00001	4088		hypothetical protein					Hypothetical protein	dme-miR-998-3p
EI454T_g07350tr00001	2021	usp9	Probable ubiquitin carboxyl-terminal hydrolase FAF-X	KOG1866	KOG: Ubiquitin carboxyl-terminal hydrolase	3.1.2.15		High confidence in function and specificity	dme-miR-954-5p
EI454T_g07350tr00002	2030	usp9	K11840 ubiquitin carboxyl-terminal hydrolase 9/24	KOG1866	KOG: Ubiquitin carboxyl-terminal hydrolase	3.1.2.15		High confidence in function and specificity	dme-miR-954-5p
EI454T_g07363tr00001	4077		hypothetical protein					Hypothetical protein	dme-miR-998-3p
EI454T_g07381tr00001	4070		hypothetical protein				GO:0005488	Hypothetical protein	dme-miR-998-3p
EI454T_g07394tr00001	2048		Zinc finger protein 845	KOG1721	KOG: FOG: Zn-finger		GO:0003676	High confidence in function and specificity	dme-miR-998-3p
EI454T_g07397tr00001	1064		Golgin subfamily A member 7B					Specificity unclear	dme-miR-998-3p
EI454T_g07434tr00001	4038		hypothetical protein					Hypothetical protein	dme-miR-998-3p
EI454T_g07465tr00001	2419		Uncharacterized protein KIAA1109					Conserved hypothetical protein	dme-miR-998-3p
EI454T_g07465tr00002	1515		GH11697 gene product from transcript GH11697-RA					Hypothetical protein	dme-miR-998-3p
EI454T_g07468tr00001	2565		similar to alcohol dehydrogenase	KOG1196	KOG: Predicted NAD-dependent oxidoreductase		GO:0008270,GO:0016491,GO:0055114	High confidence in function and specificity	dme-miR-998-3p
EI454T_g07470tr00001	4018		Dual serine/threonine and tyrosine protein kinase					Conserved hypothetical protein	dme-miR-954-5p
EI454T_g07481tr00001	4011	Taf4	Transcription initiation factor TFIID subunit 4	KOG2341	KOG: TATA box binding protein (TBP)-associated factor, RNA polymerase II		GO:0005669,GO:0006352,GO:0016986	High confidence in function and specificity	dme-miR-133-3p
EI454T_g07507tr00001	4002		Guanine nucleotide-binding protein G(q) subunit alpha	KOG0085	KOG: G protein subunit Galphaq/Galphay, small G protein superfamily		GO:0004871,GO:0007186,GO:0019001	High confidence in function and specificity	bmo-miR-3000
EI454T_g07508tr00001	2115		hypothetical protein					Hypothetical protein	dme-miR-133-3p
EI454T_g07520tr00001	1911		E3 ubiquitin-protein ligase RNF34					Conserved hypothetical protein	dme-miR-998-3p
EI454T_g07524tr00001	3990		Proto-oncogene DBL	KOG4240	KOG: Multidomain protein, contains SPEC repeats, PH, SH3, and separate rac-specific and rho-specific guanine nucleotide exchange factor domains		GO:0005089,GO:0005622,GO:0035023	High confidence in function and specificity	bmo-miR-3000
EI454T_g07548tr00001	3974		hypothetical protein				GO:0005515	Hypothetical protein	dme-miR-998-3p
EI454T_g07553tr00001	3969		hypothetical protein					Hypothetical protein	bmo-miR-3000
EI454T_g07561tr00002	2059	Smc6	Structural maintenance of chromosomes protein 6					Conserved hypothetical protein	dme-miR-998-3p
EI454T_g07579tr00001	3957		hypothetical protein					Hypothetical protein	dme-miR-998-3p
EI454T_g07590tr00001	2702		hypothetical protein					Hypothetical protein	dme-miR-954-5p
EI454T_g07641tr00001	1928		GF12361 gene product from transcript GF12361-RA	KOG0471	KOG: Alpha-amylase	3.2.1.20	GO:0003824,GO:0005975,GO:0043169	High confidence in function and specificity	bmo-miR-3000
EI454T_g07647tr00001	2104		Vacuole membrane protein 1					High confidence in function and specificity	bmo-miR-3000
EI454T_g07649tr00001	3912		Monocarboxylate transporter 1					Specificity unclear	bmo-miR-3000
EI454T_g07682tr00001	3874		hypothetical protein				GO:0005515	Hypothetical protein	dme-miR-998-3p
EI454T_g07695tr00001	1906		Transmembrane protein 115	KOG2890	KOG: Predicted membrane protein			High confidence in function and specificity	dme-miR-998-3p
EI454T_g07708tr00001	3873		similar to CG2950-PB, isoform B				GO:0005488	Hypothetical protein	dme-miR-998-3p
EI454T_g07718tr00002	1814		hypothetical protein				GO:0004984,GO:0005549,GO:0007608,GO:0016020	Hypothetical protein	dme-miR-998-3p
EI454T_g07738tr00001	1251		hypothetical protein				GO:0003779,GO:0016021	Hypothetical protein	dme-miR-998-3p
EI454T_g07760tr00001	3843		Yorkie homolog				GO:0005515	Specificity unclear	bmo-miR-3000,dme-miR-998-3p
EI454T_g07761tr00001	3842	Actn	Alpha-actinin-1	KOG0035	KOG: Ca2+-binding actin-bundling protein (actinin), alpha chain (EF-Hand protein superfamily)		GO:0005515	High confidence in function and specificity	dme-miR-998-3p
EI454T_g07772tr00001	3840		similar to Synaptic vesicle membrane protein VAT-1 homolog	KOG1198	KOG: Zinc-binding oxidoreductase	1.6.5.5	GO:0008270,GO:0016491,GO:0055114	High confidence in function and specificity	dme-miR-998-3p
EI454T_g07773tr00002	946	Dpck	GD19908 gene product from transcript GD19908-RA	KOG3220	KOG: Similar to bacterial dephospho-CoA kinase	2.7.1.24	GO:0004140,GO:0005524,GO:0015937	Specificity unclear	dme-miR-998-3p
EI454T_g07803tr00002	2380		hypothetical protein				GO:0003676	Hypothetical protein	dme-miR-998-3p
EI454T_g07813tr00002	1983		sarcosine dehydrogenase	KOG2844	KOG: Dimethylglycine dehydrogenase precursor	1.5.99.1	GO:0016491	Specificity unclear	dme-miR-133-3p
EI454T_g07828tr00001	1228		hypothetical protein					Hypothetical protein	dme-miR-998-3p
EI454T_g07832tr00001	2080		K00850 6-phosphofructokinase	KOG2440	KOG: Pyrophosphate-dependent phosphofructo-1-kinase	2.7.1.11	GO:0003872,GO:0005945,GO:0006096	High confidence in function and specificity	dme-miR-133-3p
EI454T_g07878tr00001	3790	Taf4	Transcription initiation factor TFIID subunit 4	KOG2341	KOG: TATA box binding protein (TBP)-associated factor, RNA polymerase II		GO:0005669,GO:0006352,GO:0016986	High confidence in function and specificity	dme-miR-133-3p
EI454T_g07899tr00001	3286		hypothetical protein					Hypothetical protein	dme-miR-133-3p
EI454T_g07904tr00001	3778		Probable RNA-directed DNA polymerase from transposon X-element					Specificity unclear	dme-miR-133-3p,dme-miR-954-5p
EI454T_g07912tr00001	3774	UBR2	E3 ubiquitin-protein ligase UBR2			6.3.2.19		Conserved hypothetical protein	dme-miR-998-3p
EI454T_g07913tr00001	3788		E3 ubiquitin-protein ligase TOM1				GO:0005515	Conserved hypothetical protein	dme-miR-954-5p
EI454T_g07918tr00001	2489		beta 1,3-galactosyltransferase-like	KOG2246	KOG: Galactosyltransferases	2.4.1.-	GO:0016020,GO:0016757	High confidence in function and specificity	dme-miR-133-3p
EI454T_g07929tr00001	3758		Zinc finger protein 622	KOG2785	KOG: C2H2-type Zn-finger protein		GO:0003676,GO:0008270	Specificity unclear	dme-miR-998-3p
EI454T_g07939tr00001	3755		Titin					Conserved hypothetical protein	dme-miR-954-5p
EI454T_g07943tr00001	3753		Ephexin-1	KOG3523	KOG: Putative guanine nucleotide exchange factor TIM		GO:0005089,GO:0005622,GO:0035023	High confidence in function and specificity	dme-miR-954-5p
EI454T_g08010tr00001	1774		GA15775 gene product from transcript GA15775-RA					Hypothetical protein	dme-miR-954-5p
EI454T_g08015tr00001	3715		hypothetical protein					Hypothetical protein	dme-miR-998-3p
EI454T_g08032tr00001	3684	GlyP	K00688 starch phosphorylase	KOG2099	KOG: Glycogen phosphorylase	2.4.1.1	GO:0004645,GO:0005975	High confidence in function and specificity	dme-miR-998-3p
EI454T_g08045tr00003	1233		hypothetical protein					Hypothetical protein	dme-miR-133-3p
EI454T_g08050tr00001	3699	YAP1	Yorkie homolog				GO:0005515	Specificity unclear	bmo-miR-3000,dme-miR-998-3p
EI454T_g08055tr00001	3696	Lmpt	GK20916 gene product from transcript GK20916-RA	KOG1704	KOG: FOG: LIM domain	2.7.11.1	GO:0008270	High confidence in function and specificity	dme-miR-998-3p
EI454T_g08070tr00001	1422		hypothetical protein					Hypothetical protein	dme-miR-998-3p
EI454T_g08079tr00001	2056		CUGBP Elav-like family member 1-A			2.7.1.15	GO:0000166	Conserved hypothetical protein	dme-miR-133-3p
EI454T_g08082tr00001	3679		ADIPOR-like receptor CG5315	KOG0748	KOG: Predicted membrane proteins, contain hemolysin III domain		GO:0016021	High confidence in function and specificity	dme-miR-954-5p
EI454T_g08089tr00001	3647		Trans-acting T-cell-specific transcription factor GATA-3				GO:0003700,GO:0006355,GO:0008270,GO:0043565	Conserved hypothetical protein	dme-miR-954-5p
EI454T_g08091tr00001	1338		G kinase-anchoring protein 1					Conserved hypothetical protein	dme-miR-998-3p
EI454T_g08143tr00001	3645	shd	GI11492 gene product from transcript GI11492-RA	KOG0159	KOG: Cytochrome P450 CYP11/CYP12/CYP24/CYP27 subfamilies	1.14.99.22	GO:0005506,GO:0009055,GO:0016705,GO:0020037	High confidence in function and specificity	bmo-miR-3000,dme-miR-954-5p
EI454T_g08144tr00001	2802	exu	Maternal protein exuperantia				GO:0003676	Specificity unclear	dme-miR-998-3p
EI454T_g08151tr00001	2204	Stlk	STE20-related kinase adaptor alpha	KOG0582	KOG: Ste20-like serine/threonine protein kinase	2.7.11.25	GO:0016772	High confidence in function and specificity	dme-miR-998-3p
EI454T_g08167tr00001	3636		hypothetical protein LOC100219156				GO:0005488	Hypothetical protein	bmo-miR-3000,dme-miR-998-3p
EI454T_g08169tr00001	3633	Gap1	GTPase-activating protein	KOG2059	KOG: Ras GTPase-activating protein		GO:0005096,GO:0005622,GO:0051056	High confidence in function and specificity	bmo-miR-3000
EI454T_g08172tr00001	3610	Pkn	K06071 protein kinase N	KOG0694	KOG: Serine/threonine protein kinase	2.7.11.13	GO:0005515	High confidence in function and specificity	dme-miR-998-3p
EI454T_g08191tr00001	3620		DNA repair protein RAD50					Conserved hypothetical protein	bmo-miR-3000
EI454T_g08209tr00001	1845		K08064 nuclear transcription factor Y, alpha				GO:0003700,GO:0005634,GO:0006355	Hypothetical protein	bmo-miR-3000
EI454T_g08209tr00002	1732		K08064 nuclear transcription factor Y, alpha				GO:0003700,GO:0005634,GO:0006355	Hypothetical protein	bmo-miR-3000
EI454T_g08215tr00001	3605		K12185 ESCRT-I complex subunit VPS37					Hypothetical protein	dme-miR-998-3p
EI454T_g08242tr00001	3598		GTPase-activating protein	KOG2059	KOG: Ras GTPase-activating protein		GO:0005515	High confidence in function and specificity	bmo-miR-3000
EI454T_g08252tr00001	3590	Nha1	Mitochondrial sodium/hydrogen exchanger 9B2	KOG3826	KOG: Na+/H+ antiporter		GO:0006812,GO:0015299,GO:0016021,GO:0055085	High confidence in function and specificity	dme-miR-133-3p
EI454T_g08260tr00001	3565		K00710 polypeptide N-acetylgalactosaminyltransferase	KOG3736	KOG: Polypeptide N-acetylgalactosaminyltransferase	2.4.1.41		High confidence in function and specificity	dme-miR-998-3p
EI454T_g08261tr00001	3586		similar to Guanine nucleotide exchange factor DBS (DBLs big sister) (MCF2 transforming sequence-like protein)	KOG4240	KOG: Multidomain protein, contains SPEC repeats, PH, SH3, and separate rac-specific and rho-specific guanine nucleotide exchange factor domains	2.7.11.1	GO:0005089,GO:0005622,GO:0035023	High confidence in function and specificity	bmo-miR-3000
EI454T_g08262tr00001	3585		K00547 homocysteine S-methyltransferase	KOG1579	KOG: Homocysteine S-methyltransferase	2.1.1.10	GO:0008898	High confidence in function and specificity	dme-miR-133-3p,dme-miR-954-5p
EI454T_g08282tr00002	1666	Mp20	Muscle-specific protein 20				GO:0005515	Conserved hypothetical protein	dme-miR-954-5p
EI454T_g08287tr00001	3568		Clustered mitochondria protein homolog	KOG1839	KOG: Uncharacterized protein CLU1/cluA/TIF31 involved in mitochondrial morphology/distribution, also found associated with eIF-3		GO:0005488	High confidence in function and specificity	dme-miR-998-3p
EI454T_g08299tr00001	3559		Zinc finger protein 36, C3H1 type-like 1	KOG1677	KOG: CCCH-type Zn-finger protein		GO:0003676,GO:0008270	Specificity unclear	dme-miR-133-3p
EI454T_g08308tr00001	3552		hypothetical protein					Hypothetical protein	bmo-miR-3000
EI454T_g08310tr00001	1881		SET and MYND domain-containing protein 5	KOG2084	KOG: Predicted histone tail methylase containing SET domain		GO:0005515	High confidence in function and specificity	dme-miR-998-3p
EI454T_g08337tr00001	3539		Serine/threonine-protein phosphatase 2A 56 kDa regulatory subunit epsilon isoform	KOG2085	KOG: Serine/threonine protein phosphatase 2A, regulatory subunit		GO:0000159,GO:0007165,GO:0008601	High confidence in function and specificity	dme-miR-954-5p
EI454T_g08342tr00001	3537		Probable RNA-directed DNA polymerase from transposon X-element	KOG1075	KOG: FOG: Reverse transcriptase		GO:0003723,GO:0003964,GO:0006278	Specificity unclear	dme-miR-954-5p
EI454T_g08363tr00001	3539	RGL1	Ral guanine nucleotide dissociation stimulator-like 1	KOG3629	KOG: Guanine-nucleotide releasing factor		GO:0005085,GO:0005622,GO:0007264	High confidence in function and specificity	dme-miR-998-3p
EI454T_g08424tr00001	3489		Rho GDP-dissociation inhibitor 2	KOG3205	KOG: Rho GDP-dissociation inhibitor		GO:0005094,GO:0005737	Specificity unclear	dme-miR-998-3p
EI454T_g08432tr00001	3483	spi	Protein spitz				GO:0005515	Conserved hypothetical protein	dme-miR-998-3p
EI454T_g08449tr00001	3474		K01530 phospholipid-translocating ATPase	KOG0206	KOG: P-type ATPase	3.6.3.1	GO:0000287,GO:0004012,GO:0005524,GO:0015914,GO:0016021	High confidence in function and specificity	dme-miR-133-3p
EI454T_g08458tr00001	3483		hypothetical protein					Hypothetical protein	dme-miR-998-3p
EI454T_g08461tr00001	3468		K01530 phospholipid-translocating ATPase	KOG0206	KOG: P-type ATPase	3.6.3.1	GO:0005524,GO:0006754,GO:0015662,GO:0016020	High confidence in function and specificity	dme-miR-133-3p
EI454T_g08463tr00001	3481		tangerin	KOG0035	KOG: Ca2+-binding actin-bundling protein (actinin), alpha chain (EF-Hand protein superfamily)	3.1.3.48		Specificity unclear	bmo-miR-3000
EI454T_g08466tr00001	3466		K01530 phospholipid-translocating ATPase	KOG0206	KOG: P-type ATPase	3.6.3.1	GO:0005524,GO:0006754,GO:0015662,GO:0016020	High confidence in function and specificity	dme-miR-133-3p
EI454T_g08475tr00001	3463		GATA-binding factor A	KOG1601	KOG: GATA-4/5/6 transcription factors		GO:0003700,GO:0006355,GO:0008270	High confidence in function and specificity	dme-miR-954-5p
EI454T_g08499tr00001	3450		PHD finger and CXXC domain-containing protein CG17446	KOG1632	KOG: Uncharacterized PHD Zn-finger protein			High confidence in function and specificity	dme-miR-954-5p
EI454T_g08514tr00002	2005	Br-c	Protein abrupt					Conserved hypothetical protein	dme-miR-133-3p
EI454T_g08533tr00002	2054		K01883 cysteinyl-tRNA synthetase	KOG2007	KOG: Cysteinyl-tRNA synthetase	6.1.1.16	GO:0000166,GO:0004817,GO:0005524,GO:0005737,GO:0006412,GO:0006423	High confidence in function and specificity	dme-miR-133-3p
EI454T_g08538tr00001	3428	Crag	C-myc promoter-binding protein	KOG2127	KOG: Calmodulin-binding protein CRAG, contains DENN domain			Specificity unclear	dme-miR-954-5p
EI454T_g08552tr00001	3436		Regulator of G-protein signaling loco	KOG3528	KOG: FOG: PDZ domain		GO:0005515	High confidence in function and specificity	dme-miR-998-3p
EI454T_g08562tr00001	3419	Crag	C-myc promoter-binding protein	KOG2127	KOG: Calmodulin-binding protein CRAG, contains DENN domain			Specificity unclear	dme-miR-954-5p
EI454T_g08564tr00001	3417		hypothetical protein				GO:0005622,GO:0008270	Hypothetical protein	dme-miR-998-3p
EI454T_g08620tr00001	2071		Uncharacterized protein C05D11.1	KOG0961	KOG: Predicted Zn2+-dependent endopeptidase, insulinase superfamily		GO:0003824,GO:0046872	High confidence in function and specificity	dme-miR-998-3p
EI454T_g08626tr00001	3385		Tyrosine-protein kinase Src42A	KOG0197	KOG: Tyrosine kinases		GO:0016772	High confidence in function and specificity	bmo-miR-3000
EI454T_g08639tr00001	3383		K00311 electron-transferring-flavoprotein dehydrogenase	KOG2415	KOG: Electron transfer flavoprotein ubiquinone oxidoreductase	1.5.5.1	GO:0004174,GO:0055114	High confidence in function and specificity	dme-miR-954-5p
EI454T_g08649tr00001	1598	RpS4	40S ribosomal protein S4	KOG0378	KOG: 40S ribosomal protein S4		GO:0003735,GO:0005622,GO:0005840,GO:0006412	High confidence in function and specificity	bmo-miR-3000
EI454T_g08651tr00001	3355		Kinesin-like protein unc-104	KOG0245	KOG: Kinesin-like protein		GO:0005515	Specificity unclear	bmo-miR-3000
EI454T_g08687tr00001	3338	Crag	C-myc promoter-binding protein	KOG2127	KOG: Calmodulin-binding protein CRAG, contains DENN domain			Specificity unclear	dme-miR-954-5p
EI454T_g08704tr00001	3331	Crag	C-myc promoter-binding protein	KOG2127	KOG: Calmodulin-binding protein CRAG, contains DENN domain			Specificity unclear	dme-miR-954-5p
EI454T_g08729tr00002	1289		hypothetical protein					Hypothetical protein	dme-miR-133-3p
EI454T_g08730tr00001	2574		hypothetical protein					Hypothetical protein	bmo-miR-3000
EI454T_g08736tr00001	3341		Calcium-binding protein E63-1				GO:0005509	Conserved hypothetical protein	bmo-miR-3000
EI454T_g08741tr00002	1373		hypothetical protein					Hypothetical protein	dme-miR-133-3p
EI454T_g08741tr00003	1269		hypothetical protein					Hypothetical protein	dme-miR-133-3p
EI454T_g08756tr00001	3332		4,5-DOPA dioxygenase extradiol-like protein				GO:0008270,GO:0016701,GO:0055114	Conserved hypothetical protein	dme-miR-133-3p
EI454T_g08759tr00001	3331		Box C/D snoRNA protein 1	KOG2858	KOG: Uncharacterized conserved protein			Conserved hypothetical protein	dme-miR-998-3p
EI454T_g08773tr00001	2398		hypothetical protein					Hypothetical protein	bmo-miR-3000,dme-miR-998-3p
EI454T_g08790tr00001	3315	Rpn1	26S proteasome non-ATPase regulatory subunit 2	KOG2005	KOG: 26S proteasome regulatory complex, subunit RPN1/PSMD2		GO:0000502,GO:0030234,GO:0042176	High confidence in function and specificity	bmo-miR-3000
EI454T_g08792tr00002	2110		hypothetical protein					Hypothetical protein	dme-miR-133-3p
EI454T_g08830tr00001	3294		Zinc finger protein PLAGL1	KOG1721	KOG: FOG: Zn-finger		GO:0003676	High confidence in function and specificity	dme-miR-133-3p
EI454T_g08850tr00001	1673		hypothetical protein					Hypothetical protein	dme-miR-133-3p
EI454T_g08864tr00001	3282	Cpx	Complexin				GO:0006836,GO:0019905	Conserved hypothetical protein	bmo-miR-3000,dme-miR-998-3p
EI454T_g08893tr00001	3267	Gld2	poly(A) RNA polymerase gld-2 homolog A					Hypothetical protein	dme-miR-998-3p
EI454T_g08895tr00001	3267		GAS2-like protein 2	KOG0516	KOG: Dystonin, GAS (Growth-arrest-specific protein), and related proteins		GO:0005515	High confidence in function and specificity	dme-miR-998-3p
EI454T_g08937tr00001	3249	p38b	K04441 p38 MAP kinase	KOG0660	KOG: Mitogen-activated protein kinase	2.7.11.24	GO:0016772	High confidence in function and specificity	bmo-miR-3000,dme-miR-998-3p
EI454T_g08958tr00001	3242		Zinc finger protein 214	KOG1721	KOG: FOG: Zn-finger		GO:0003676	High confidence in function and specificity	dme-miR-954-5p
EI454T_g08963tr00001	3242	MYNN	Histone H4 transcription factor				GO:0005622,GO:0008270	Conserved hypothetical protein	bmo-miR-3000
EI454T_g08970tr00001	3238		K05995 dipeptidase E			3.4.13.21	GO:0006508,GO:0008236	High confidence in function and specificity	dme-miR-954-5p
EI454T_g08981tr00001	3209		similar to CG2950-PB, isoform B				GO:0003723	Hypothetical protein	dme-miR-998-3p
EI454T_g08996tr00003	664		hypothetical protein					Hypothetical protein	dme-miR-998-3p
EI454T_g08996tr00004	794		hypothetical protein					Hypothetical protein	dme-miR-998-3p
EI454T_g08997tr00001	3202		hypothetical protein					Hypothetical protein	dme-miR-998-3p
EI454T_g09097tr00001	3184		hypothetical protein					Hypothetical protein	dme-miR-998-3p
EI454T_g09106tr00001	3156		hypothetical protein					Hypothetical protein	dme-miR-133-3p
EI454T_g09113tr00001	3177		Cyclic AMP response element-binding protein A				GO:0003700,GO:0006355,GO:0043565	Conserved hypothetical protein	dme-miR-998-3p
EI454T_g09123tr00001	3172		Actin-binding protein IPP	KOG4441	KOG: Proteins containing BTB/POZ and Kelch domains, involved in regulatory/signal transduction processes			High confidence in function and specificity	dme-miR-954-5p
EI454T_g09177tr00001	3152		hypothetical protein					Hypothetical protein	dme-miR-954-5p
EI454T_g09206tr00001	3114		hypothetical protein					Hypothetical protein	bmo-miR-3000
EI454T_g09237tr00001	3103		hypothetical protein				GO:0004221,GO:0006511	Hypothetical protein	bmo-miR-3000
EI454T_g09307tr00001	3099		GL21729 gene product from transcript GL21729-RA	KOG0056	KOG: Heavy metal exporter HMT1, ABC superfamily	3.6.1.3	GO:0005524,GO:0006810,GO:0016021,GO:0042626,GO:0055085	High confidence in function and specificity	dme-miR-998-3p
EI454T_g09395tr00001	1078		Liprin-beta-2				GO:0005515	Conserved hypothetical protein	dme-miR-998-3p
EI454T_g09422tr00001	3051		Ras-related protein Rab-10	KOG0078	KOG: GTP-binding protein SEC4, small G protein superfamily, and related Ras family GTP-binding proteins			High confidence in function and specificity	dme-miR-998-3p
EI454T_g09426tr00001	3047		K04554 ubiquitin-conjugating enzyme E2 J2	KOG0894	KOG: Ubiquitin-protein ligase	6.3.2.19		High confidence in function and specificity	dme-miR-998-3p
EI454T_g09432tr00001	1448		GM10667 gene product from transcript GM10667-RA					Hypothetical protein	dme-miR-998-3p
EI454T_g09435tr00001	3043		hypothetical protein					Hypothetical protein	dme-miR-133-3p,dme-miR-998-3p
EI454T_g09487tr00001	3018		SH2 domain-containing protein 4A					Specificity unclear	dme-miR-133-3p,dme-miR-998-3p
EI454T_g09498tr00001	3012		K00547 homocysteine S-methyltransferase	KOG1579	KOG: Homocysteine S-methyltransferase	2.1.1.10	GO:0008898	High confidence in function and specificity	dme-miR-998-3p
EI454T_g09508tr00001	3009		similar to CG7873-PA, isoform A	KOG0197	KOG: Tyrosine kinases	2.7.10.2	GO:0016772	High confidence in function and specificity	bmo-miR-3000
EI454T_g09517tr00002	1519	Gasp	Low-density lipoprotein receptor-related protein 2				GO:0005576,GO:0006030,GO:0008061	Conserved hypothetical protein	dme-miR-998-3p
EI454T_g09580tr00001	2979		hypothetical protein					Hypothetical protein	dme-miR-998-3p
EI454T_g09581tr00001	2980	Sac1	similar to suppressor of actin (sac)	KOG1889	KOG: Putative phosphoinositide phosphatase	3.1.3.-	GO:0042578	High confidence in function and specificity	dme-miR-954-5p
EI454T_g09593tr00001	1319	unpg	Homeobox protein unplugged				GO:0003677,GO:0006355	Conserved hypothetical protein	dme-miR-133-3p
EI454T_g09656tr00002	1585		tRNA:m(4)X modification enzyme TRM13 homolog	KOG2811	KOG: Uncharacterized conserved protein	2.1.1.-	GO:0008033,GO:0008168	Specificity unclear	dme-miR-998-3p
EI454T_g09663tr00001	2223		hypothetical protein					Hypothetical protein	dme-miR-998-3p
EI454T_g09696tr00002	997	trbd	Ubiquitin thioesterase trabid			3.1.2.-		Conserved hypothetical protein	dme-miR-133-3p
EI454T_g09730tr00001	2924		Peptidyl-prolyl cis-trans isomerase 1	KOG0546	KOG: HSP90 co-chaperone CPR7/Cyclophilin			High confidence in function and specificity	dme-miR-954-5p
EI454T_g09734tr00001	2923	rac3	Ras-related C3 botulinum toxin substrate 3	KOG0393	KOG: Ras-related small GTPase, Rho type		GO:0005525,GO:0005622,GO:0007264	High confidence in function and specificity	dme-miR-998-3p
EI454T_g09742tr00001	2369		hypothetical protein					Hypothetical protein	dme-miR-954-5p
EI454T_g09759tr00001	2891		AGAP004361-PA					Hypothetical protein	bmo-miR-3000
EI454T_g09765tr00001	1466		Serine-threonine kinase receptor-associated protein				GO:0005515	Conserved hypothetical protein	dme-miR-998-3p
EI454T_g09767tr00001	2914	p38b	K04441 p38 MAP kinase	KOG0660	KOG: Mitogen-activated protein kinase	2.7.11.24	GO:0016772	High confidence in function and specificity	dme-miR-998-3p
EI454T_g09775tr00001	2913		hypothetical protein					Hypothetical protein	dme-miR-133-3p
EI454T_g09792tr00002	1020		hypothetical protein					Hypothetical protein	dme-miR-998-3p
EI454T_g09826tr00001	2894	Lmpt	Four and a half LIM domains protein 2	KOG1704	KOG: FOG: LIM domain		GO:0008270	High confidence in function and specificity	dme-miR-998-3p
EI454T_g09841tr00001	1193	Vwf	von Willebrand factor	KOG1217	KOG: Fibrillins and related proteins containing Ca2+-binding EGF-like domains			Specificity unclear	dme-miR-133-3p
EI454T_g09843tr00001	2888	Set2	K11423 histone-lysine N-methyltransferase SETD2			2.1.1.43	GO:0005694,GO:0006355,GO:0018024,GO:0034968	Specificity unclear	dme-miR-133-3p
EI454T_g09850tr00001	2863		K10896 fanconi anemia group M protein	KOG0354	KOG: DEAD-box like helicase	3.6.1.-		High confidence in function and specificity	dme-miR-998-3p
EI454T_g09878tr00001	2878	TBCD	Tubulin-specific chaperone D	KOG1943	KOG: Beta-tubulin folding cofactor D		GO:0005488	High confidence in function and specificity	dme-miR-998-3p
EI454T_g09881tr00001	2853		hypothetical protein					Hypothetical protein	dme-miR-998-3p
EI454T_g09889tr00001	2876	U26	AMP dependent ligase			5.1.1.11	GO:0003824,GO:0008152	High confidence in function and specificity	dme-miR-998-3p
EI454T_g09890tr00001	2873		Nucleoporin NUP53					Conserved hypothetical protein	dme-miR-133-3p
EI454T_g09894tr00001	2886	18-w	18-wheeler	KOG4641	KOG: FOG: Toll/interleukin receptor and related proteins containing LRR and TIR repeats	3.1.3.16		High confidence in function and specificity	bmo-miR-3000
EI454T_g09911tr00001	2866		Semaphorin-1A	KOG3611	KOG: Semaphorins		GO:0005515	High confidence in function and specificity	bmo-miR-3000
EI454T_g09975tr00001	1652		Nuclear pore complex protein Nup133					Conserved hypothetical protein	dme-miR-133-3p
EI454T_g09975tr00002	1170		Nuclear pore complex protein Nup133					Conserved hypothetical protein	dme-miR-133-3p
EI454T_g09977tr00001	2845		hypothetical protein					Hypothetical protein	dme-miR-998-3p
EI454T_g09995tr00001	2839		Exocyst complex component 6	KOG2176	KOG: Exocyst complex, subunit SEC15		GO:0000145,GO:0006904	High confidence in function and specificity	dme-miR-998-3p
EI454T_g10006tr00001	2811		Probable serine/threonine-protein kinase CG32666	KOG0032	KOG: Ca2+/calmodulin-dependent protein kinase, EF-Hand protein superfamily		GO:0016772	High confidence in function and specificity	dme-miR-133-3p
EI454T_g10007tr00001	2808		pancreatic triacylglycerol lipase			3.1.1.3		High confidence in function and specificity	dme-miR-998-3p
EI454T_g10021tr00003	810		hypothetical protein					Hypothetical protein	dme-miR-998-3p
EI454T_g10023tr00001	2840		K02207 ubiquitin-conjugating enzyme E2 R	KOG0425	KOG: Ubiquitin-protein ligase	6.3.2.19		High confidence in function and specificity	bmo-miR-3000
EI454T_g10029tr00002	1209	Dak1	K00945 cytidylate kinase	KOG3079	KOG: Uridylate kinase/adenylate kinase	2.7.4.14	GO:0005524,GO:0006139,GO:0019205	High confidence in function and specificity	dme-miR-954-5p
EI454T_g10038tr00001	1224		hypothetical protein					Hypothetical protein	dme-miR-998-3p
EI454T_g10057tr00001	1416		Serine-threonine kinase receptor-associated protein				GO:0005515	Specificity unclear	dme-miR-998-3p
EI454T_g10070tr00001	2811		similar to CG12802-PA					Hypothetical protein	dme-miR-133-3p
EI454T_g10089tr00001	2805		hypothetical protein					Hypothetical protein	dme-miR-998-3p
EI454T_g10115tr00001	2800		Trace amine-associated receptor 5				GO:0016020	Conserved hypothetical protein	dme-miR-998-3p
EI454T_g10146tr00001	1755		similar to CG6856-PA					Hypothetical protein	dme-miR-954-5p
EI454T_g10147tr00002	1613		coagulation factor X				GO:0003824	Hypothetical protein	dme-miR-998-3p
EI454T_g10175tr00001	1464		K00587 protein-S-isoprenylcysteine O-methyltransferase	KOG2628	KOG: Farnesyl cysteine-carboxyl methyltransferase	2.1.1.100		Specificity unclear	dme-miR-954-5p
EI454T_g10179tr00001	2779		hypothetical protein					Hypothetical protein	dme-miR-954-5p
EI454T_g10181tr00001	2751		Probable RNA-directed DNA polymerase from transposon BS					Conserved hypothetical protein	bmo-miR-3000
EI454T_g10183tr00001	2777		Major facilitator superfamily domain-containing protein 12	KOG4830	KOG: Predicted sugar transporter			High confidence in function and specificity	dme-miR-998-3p
EI454T_g10192tr00002	1114		hypothetical protein					Hypothetical protein	dme-miR-998-3p
EI454T_g10223tr00001	1296		Prohibitin-2	KOG3090	KOG: Prohibitin-like protein		GO:0016020	High confidence in function and specificity	dme-miR-998-3p
EI454T_g10223tr00002	1433		Prohibitin-2	KOG3090	KOG: Prohibitin-like protein		GO:0016020	High confidence in function and specificity	dme-miR-998-3p
EI454T_g10244tr00001	2729	Set2	Probable histone-lysine N-methyltransferase CG1716			2.1.1.43		Conserved hypothetical protein	dme-miR-133-3p
EI454T_g10279tr00001	2746		GL19896 gene product from transcript GL19896-RA	KOG0032	KOG: Ca2+/calmodulin-dependent protein kinase, EF-Hand protein superfamily	2.7.11.-	GO:0016772	High confidence in function and specificity	dme-miR-133-3p
EI454T_g10280tr00001	1866		hypothetical protein					Hypothetical protein	dme-miR-954-5p
EI454T_g10305tr00001	2738		similar to CG10175-PC, isoform C	KOG1516	KOG: Carboxylesterase and related proteins	3.1.1.1		High confidence in function and specificity	dme-miR-133-3p,dme-miR-954-5p
EI454T_g10306tr00001	2739	Sal	Rab3 GTPase-activating protein catalytic subunit					High confidence in function and specificity	dme-miR-998-3p
EI454T_g10338tr00001	2726		Transcription elongation factor B polypeptide 3	KOG2821	KOG: RNA polymerase II transcription elongation factor Elongin/SIII, subunit elongin A		GO:0005634,GO:0006355,GO:0016021	Specificity unclear	bmo-miR-3000
EI454T_g10364tr00001	2717		Anoctamin-8	KOG2513	KOG: Protein required for meiotic chromosome segregation			High confidence in function and specificity	dme-miR-998-3p
EI454T_g10375tr00001	1090		tRNA:m(4)X modification enzyme TRM13 homolog				GO:0008168	Conserved hypothetical protein	dme-miR-133-3p
EI454T_g10393tr00002	1321		K00566 tRNA (5-methylaminomethyl-2-thiouridylate)-methyltransferase	KOG2805	KOG: tRNA (5-methylaminomethyl-2-thiouridylate)-methyltransferase	2.1.1.61	GO:0005737,GO:0008033,GO:0016740	High confidence in function and specificity	dme-miR-998-3p
EI454T_g10408tr00001	2703		DnaJ homolog subfamily C member 8	KOG1150	KOG: Predicted molecular chaperone (DnaJ superfamily)			Conserved hypothetical protein	bmo-miR-3000
EI454T_g10458tr00001	2679		K13203 zinc finger RNA-binding protein					Hypothetical protein	bmo-miR-3000
EI454T_g10467tr00001	1222		K00858 NAD+ kinase	KOG2178	KOG: Predicted sugar kinase	2.7.1.23	GO:0003951,GO:0008152	Specificity unclear	dme-miR-998-3p
EI454T_g10508tr00001	2665		K01875 seryl-tRNA synthetase	KOG2509	KOG: Seryl-tRNA synthetase	6.1.1.11	GO:0000166,GO:0004828,GO:0005524,GO:0005737,GO:0006412,GO:0006434	High confidence in function and specificity	dme-miR-998-3p
EI454T_g10516tr00001	2660		K10573 ubiquitin-conjugating enzyme E2 A	KOG0419	KOG: Ubiquitin-protein ligase	6.3.2.19		High confidence in function and specificity	dme-miR-998-3p
EI454T_g10564tr00001	2645		hypothetical protein					Hypothetical protein	bmo-miR-3000
EI454T_g10565tr00001	2645		K03935 NADH dehydrogenase (ubiquinone) Fe-S protein 2	KOG2870	KOG: NADH:ubiquinone oxidoreductase, NDUFS2/49 kDa subunit	1.6.99.3	GO:0016651,GO:0055114	High confidence in function and specificity	bmo-miR-3000,dme-miR-954-5p
EI454T_g10570tr00001	2617		Probable RNA-directed DNA polymerase from transposon X-element					Conserved hypothetical protein	dme-miR-133-3p,dme-miR-954-5p
EI454T_g10606tr00001	2632		hypothetical protein					Hypothetical protein	dme-miR-998-3p
EI454T_g10612tr00001	2643		Transcription initiation factor IIB	KOG1597	KOG: Transcription initiation factor TFIIB		GO:0006352,GO:0006355,GO:0008270,GO:0030528	High confidence in function and specificity	bmo-miR-3000
EI454T_g10619tr00001	1482		Tuberin	KOG3687	KOG: Tuberin - Rap/ran-GTPase-activating protein			Specificity unclear	dme-miR-998-3p
EI454T_g10633tr00001	2625		Zinc finger protein 41	KOG1721	KOG: FOG: Zn-finger		GO:0003676	Specificity unclear	bmo-miR-3000
EI454T_g10635tr00001	2625		K13203 zinc finger RNA-binding protein					Hypothetical protein	bmo-miR-3000
EI454T_g10689tr00001	2607		CD151 antigen	KOG3882	KOG: Tetraspanin family integral membrane protein		GO:0016021	High confidence in function and specificity	dme-miR-998-3p
EI454T_g10695tr00001	1472		Copia protein				GO:0003676	Conserved hypothetical protein	bmo-miR-3000
EI454T_g10703tr00001	1466		40S ribosomal protein S4	KOG0378	KOG: 40S ribosomal protein S4		GO:0003735,GO:0005622,GO:0005840,GO:0006412	High confidence in function and specificity	bmo-miR-3000
EI454T_g10718tr00001	2599		hypothetical protein					Hypothetical protein	dme-miR-133-3p
EI454T_g10734tr00001	2595		Transcription factor BCFI				GO:0003700,GO:0006355,GO:0008270	Conserved hypothetical protein	dme-miR-133-3p
EI454T_g10746tr00001	1094		hypothetical protein					Hypothetical protein	dme-miR-998-3p
EI454T_g10746tr00002	1406		hypothetical protein					Hypothetical protein	dme-miR-998-3p
EI454T_g10757tr00001	2588		hypothetical protein					Hypothetical protein	dme-miR-133-3p
EI454T_g10789tr00001	2579		hypothetical protein					Hypothetical protein	bmo-miR-3000,dme-miR-954-5p
EI454T_g10794tr00002	1636		GTPase Era, mitochondrial				GO:0005525	Conserved hypothetical protein	dme-miR-998-3p
EI454T_g10796tr00001	2575		hypothetical protein					Hypothetical protein	dme-miR-998-3p
EI454T_g10808tr00001	2572		hypothetical protein					Hypothetical protein	dme-miR-133-3p
EI454T_g10824tr00001	2567		Sorting nexin-14	KOG2101	KOG: Intermediate filament-like protein, sorting nexins, and related proteins containing PX (PhoX) domain(s)			High confidence in function and specificity	dme-miR-998-3p
EI454T_g10830tr00001	2565		cytochrome P450	KOG0157	KOG: Cytochrome P450 CYP4/CYP19/CYP26 subfamilies	1.14.15.3	GO:0005506,GO:0009055,GO:0016705,GO:0020037	High confidence in function and specificity	dme-miR-954-5p
EI454T_g10874tr00001	1617		cyclin B1 interacting protein 1			6.3.2.19		Specificity unclear	dme-miR-954-5p
EI454T_g10875tr00001	2519	ass1	K01940 argininosuccinate synthase	KOG1706	KOG: Argininosuccinate synthase	6.3.4.5	GO:0004055,GO:0005524,GO:0006526	High confidence in function and specificity	bmo-miR-3000
EI454T_g10881tr00001	2519		K00665 fatty acid synthase, animal type	KOG1202	KOG: Animal-type fatty acid synthase and related proteins	2.3.1.85	GO:0003824,GO:0009058	High confidence in function and specificity	dme-miR-998-3p
EI454T_g10887tr00001	2542		cytochrome P450	KOG0157	KOG: Cytochrome P450 CYP4/CYP19/CYP26 subfamilies	1.14.15.3	GO:0005506,GO:0009055,GO:0016705,GO:0020037	High confidence in function and specificity	dme-miR-954-5p
EI454T_g10911tr00001	1429	rumi	O-glucosyltransferase rumi homolog			2.4.1.-		Specificity unclear	dme-miR-133-3p
EI454T_g10921tr00001	2533	TAF6	Transcription initiation factor TFIID subunit 6	KOG2549	KOG: Transcription initiation factor TFIID, subunit TAF6 (also component of histone acetyltransferase SAGA)		GO:0003702,GO:0005634,GO:0016986,GO:0051090	High confidence in function and specificity	dme-miR-998-3p
EI454T_g10924tr00001	2533	ttv	K02366 glucuronyl/N-acetylglucosaminyl transferase EXT1	KOG1021	KOG: Acetylglucosaminyltransferase EXT1/exostosin 1	2.4.1.225	GO:0016758,GO:0031227	High confidence in function and specificity	dme-miR-998-3p
EI454T_g10926tr00001	2531		similar to CG6688-PA				GO:0005515	Hypothetical protein	dme-miR-998-3p
EI454T_g10931tr00001	2529	larp	La-related protein	KOG2590	KOG: RNA-binding protein LARP/SRO9 and related La domain proteins			Conserved hypothetical protein	dme-miR-998-3p
EI454T_g10960tr00001	2520		K00665 fatty acid synthase, animal type	KOG1202	KOG: Animal-type fatty acid synthase and related proteins	2.3.1.85	GO:0003824,GO:0009058	High confidence in function and specificity	dme-miR-998-3p
EI454T_g10967tr00001	2527		similar to AGAP007865-PA			3.1.3.48	GO:0005515	Specificity unclear	dme-miR-998-3p
EI454T_g10991tr00001	2478		hypothetical protein					Hypothetical protein	bmo-miR-3000
EI454T_g10992tr00001	1512		K04797 prefoldin alpha subunit					Hypothetical protein	dme-miR-998-3p
EI454T_g11017tr00001	2497		monocarboxylate transporter					Hypothetical protein	dme-miR-133-3p
EI454T_g11036tr00001	2467		Sorting nexin-14	KOG2101	KOG: Intermediate filament-like protein, sorting nexins, and related proteins containing PX (PhoX) domain(s)			High confidence in function and specificity	dme-miR-998-3p
EI454T_g11050tr00001	2489		K08860 eukaryotic translation initiation factor 2-alpha kinase	KOG1033	KOG: eIF-2alpha kinase PEK/EIF2AK3	2.7.11.1	GO:0004672,GO:0005524,GO:0006468	Specificity unclear	dme-miR-133-3p
EI454T_g11055tr00002	1102		K12193 charged multivesicular body protein 3				GO:0015031	Hypothetical protein	bmo-miR-3000
EI454T_g11061tr00001	2483		hypothetical protein					Hypothetical protein	dme-miR-998-3p
EI454T_g11083tr00001	2477		myosin 22				GO:0005515	Hypothetical protein	dme-miR-998-3p
EI454T_g11088tr00001	2476		Bestrophin-3					High confidence in function and specificity	dme-miR-998-3p
EI454T_g11093tr00001	2448	Ogdh	2-oxoglutarate dehydrogenase, mitochondrial			1.2.4.2	GO:0004591,GO:0006096,GO:0030976	Conserved hypothetical protein	dme-miR-998-3p
EI454T_g11119tr00002	1250	Gasp	hypothetical protein				GO:0005576,GO:0006030,GO:0008061	Hypothetical protein	dme-miR-998-3p
EI454T_g11138tr00002	712		hypothetical protein					Hypothetical protein	dme-miR-998-3p
EI454T_g11148tr00001	2455		DnaJ homolog subfamily C member 11	KOG0718	KOG: Molecular chaperone (DnaJ superfamily)		GO:0031072	High confidence in function and specificity	bmo-miR-3000
EI454T_g11162tr00001	2464		hypothetical protein					Hypothetical protein	dme-miR-998-3p
EI454T_g11173tr00001	2448		Calcium-binding protein E63-1				GO:0005509	Conserved hypothetical protein	bmo-miR-3000
EI454T_g11208tr00001	2437		Importin subunit alpha-7	KOG0166	KOG: Karyopherin (importin) alpha		GO:0005488	High confidence in function and specificity	dme-miR-133-3p
EI454T_g11232tr00001	2429		hypothetical protein				GO:0005622,GO:0008270	Hypothetical protein	dme-miR-954-5p
EI454T_g11263tr00001	2420	dys	Neuronal PAS domain-containing protein 4				GO:0004871,GO:0007165	High confidence in function and specificity	dme-miR-133-3p
EI454T_g11283tr00001	2424		Calcium-binding protein E63-1				GO:0005509	Conserved hypothetical protein	bmo-miR-3000
EI454T_g11297tr00001	2412		Longitudinals lacking protein-like					Specificity unclear	dme-miR-133-3p
EI454T_g11303tr00001	2410		hypothetical protein					Hypothetical protein	bmo-miR-3000
EI454T_g11314tr00001	1162		K02735 20S proteasome subunit beta 3	KOG0180	KOG: 20S proteasome, regulatory subunit beta type PSMB3/PUP3	3.4.25.1	GO:0004298	Specificity unclear	dme-miR-998-3p
EI454T_g11314tr00002	1183		K02735 20S proteasome subunit beta 3	KOG0180	KOG: 20S proteasome, regulatory subunit beta type PSMB3/PUP3	3.4.25.1	GO:0004298	Specificity unclear	dme-miR-998-3p
EI454T_g11325tr00001	2404		Calcium-binding protein E63-1				GO:0005509	Conserved hypothetical protein	bmo-miR-3000
EI454T_g11339tr00001	2400		Sialin	KOG2532	KOG: Permease of the major facilitator superfamily			High confidence in function and specificity	bmo-miR-3000,dme-miR-954-5p
EI454T_g11346tr00001	2399		hypothetical protein				GO:0005515	Hypothetical protein	dme-miR-998-3p
EI454T_g11397tr00001	2384		hypothetical protein					Hypothetical protein	dme-miR-998-3p
EI454T_g11416tr00001	2380	Mpk2	Mitogen-activated protein kinase 14A			2.7.11.24	GO:0016772	Conserved hypothetical protein	dme-miR-998-3p
EI454T_g11427tr00001	2375	Aut1	Ubiquitin-like-conjugating enzyme ATG3	KOG2981	KOG: Protein involved in autophagocytosis during starvation			High confidence in function and specificity	dme-miR-998-3p
EI454T_g11497tr00001	2351		similar to tocopherol (alpha) transfer protein	KOG1471	KOG: Phosphatidylinositol transfer protein SEC14 and related proteins	3.4.21.68		High confidence in function and specificity	bmo-miR-3000
EI454T_g11513tr00001	2347		RING finger and SPRY domain-containing protein 1	KOG2242	KOG: Scaffold/matrix specific factor hnRNP-U/SAF-A, contains SPRY domain			High confidence in function and specificity	dme-miR-954-5p
EI454T_g11526tr00001	2318		Calcium-binding protein E63-1				GO:0005509	Conserved hypothetical protein	bmo-miR-3000
EI454T_g11562tr00001	1526		hypothetical protein					Hypothetical protein	bmo-miR-3000,dme-miR-954-5p
EI454T_g11562tr00002	717		hypothetical protein					Hypothetical protein	dme-miR-954-5p
EI454T_g11588tr00001	2322		Ras-related protein Rab-21	KOG0092	KOG: GTPase Rab5/YPT51 and related small G protein superfamily GTPases			Conserved hypothetical protein	dme-miR-133-3p,dme-miR-998-3p
EI454T_g11618tr00001	2288		Oxysterol-binding protein-related protein 11					Conserved hypothetical protein	dme-miR-133-3p
EI454T_g11631tr00001	2307		Probable serine hydrolase	KOG1454	KOG: Predicted hydrolase/acyltransferase (alpha/beta hydrolase superfamily)			High confidence in function and specificity	dme-miR-998-3p
EI454T_g11634tr00001	2281		hypothetical protein				GO:0003723,GO:0003964,GO:0006278	Hypothetical protein	bmo-miR-3000
EI454T_g11644tr00001	744		hypothetical protein					Hypothetical protein	dme-miR-998-3p
EI454T_g11644tr00003	759		hypothetical protein					Hypothetical protein	dme-miR-998-3p
EI454T_g11649tr00002	861		hypothetical protein					Hypothetical protein	dme-miR-998-3p
EI454T_g11650tr00001	2300		Protein unc-80 homolog					High confidence in function and specificity	dme-miR-954-5p
EI454T_g11692tr00001	2300		hypothetical protein					Hypothetical protein	dme-miR-998-3p
EI454T_g11694tr00001	2287	TRAM	Translocating chain-associated membrane protein 1				GO:0016021	High confidence in function and specificity	dme-miR-998-3p
EI454T_g11711tr00001	2288		hypothetical protein					Hypothetical protein	dme-miR-133-3p
EI454T_g11756tr00001	2270	PARN	poly(A)-specific ribonuclease (deadenylation nuclease)	KOG1990	KOG: Poly(A)-specific exoribonuclease PARN	3.1.13.4	GO:0003676	High confidence in function and specificity	dme-miR-133-3p
EI454T_g11766tr00001	2267	Syb	Synaptobrevin-1				GO:0016021,GO:0016192	Conserved hypothetical protein	dme-miR-133-3p
EI454T_g11769tr00001	2267	alc	K07199 5'-AMP-activated protein kinase, regulatory beta subunit	KOG1616	KOG: Protein involved in Snf1 protein kinase complex assembly	2.7.11.-		High confidence in function and specificity	dme-miR-998-3p
EI454T_g11853tr00001	2240	Mpk2	Mitogen-activated protein kinase 14A			2.7.11.24	GO:0016772	Conserved hypothetical protein	dme-miR-998-3p
EI454T_g11856tr00001	2214		hypothetical protein				GO:0005634,GO:0008270	Hypothetical protein	dme-miR-133-3p
EI454T_g11882tr00001	1168		hypothetical protein				GO:0016998	Hypothetical protein	dme-miR-998-3p
EI454T_g11882tr00002	1010		hypothetical protein				GO:0016998	Hypothetical protein	dme-miR-998-3p
EI454T_g11897tr00001	2204		hypothetical protein	KOG2198	KOG: tRNA cytosine-5-methylases and related enzymes of the NOL1/NOP2/sun superfamily	2.1.1.37		High confidence in function and specificity	dme-miR-998-3p
EI454T_g11912tr00001	2198		hypothetical protein					Hypothetical protein	dme-miR-133-3p
EI454T_g11937tr00001	2226		K05743 LIM domain kinase 1			2.7.11.1	GO:0008270	High confidence in function and specificity	dme-miR-998-3p
EI454T_g12019tr00001	1337		K10606 E3 ubiquitin-protein ligase FANCL			6.3.2.19		Hypothetical protein	dme-miR-133-3p
EI454T_g12020tr00001	967	HLCS	Biotin--protein ligase			6.3.4.15	GO:0004077,GO:0006464	Conserved hypothetical protein	bmo-miR-3000
EI454T_g12020tr00002	1194	HLCS	Biotin--protein ligase			6.3.4.15	GO:0004077,GO:0006464	Conserved hypothetical protein	bmo-miR-3000
EI454T_g12023tr00001	2193		Probable G-protein coupled receptor 112				GO:0004888,GO:0007166,GO:0016020	Conserved hypothetical protein	dme-miR-998-3p
EI454T_g12072tr00001	2181		hypothetical protein					Hypothetical protein	dme-miR-998-3p
EI454T_g12077tr00001	2152		GATA-binding factor A	KOG1601	KOG: GATA-4/5/6 transcription factors		GO:0003700,GO:0006355,GO:0008270	High confidence in function and specificity	dme-miR-954-5p
EI454T_g12093tr00001	2176		Fumarylacetoacetate hydrolase domain-containing protein 2	KOG1535	KOG: Predicted fumarylacetoacetate hydralase	3.-.-.-	GO:0003824,GO:0008152	Specificity unclear	dme-miR-133-3p,dme-miR-998-3p
EI454T_g12142tr00001	2137	Tm1	Tropomyosin-2	KOG1003	KOG: Actin filament-coating protein tropomyosin			High confidence in function and specificity	dme-miR-133-3p
EI454T_g12144tr00001	2163		K03283 heat shock 70kDa protein 1/8	KOG0101	KOG: Molecular chaperones HSP70/HSC70, HSP70 superfamily	1.3.1.74	GO:0005524	High confidence in function and specificity	dme-miR-998-3p
EI454T_g12180tr00001	2154		GH10546 gene product from transcript GH10546-RA	KOG1192	KOG: UDP-glucuronosyl and UDP-glucosyl transferase	2.4.1.-	GO:0008152,GO:0016758	Hypothetical protein	dme-miR-998-3p
EI454T_g12200tr00001	2121		hypothetical protein				GO:0005622,GO:0008270	Hypothetical protein	dme-miR-998-3p
EI454T_g12228tr00001	2154		Vacuolar protein sorting-associated protein 45	KOG1299	KOG: Vacuolar sorting protein VPS45/Stt10 (Sec1 family)		GO:0006904,GO:0016192	High confidence in function and specificity	dme-miR-133-3p,dme-miR-998-3p
EI454T_g12240tr00001	2112		hypothetical protein					Hypothetical protein	bmo-miR-3000,dme-miR-133-3p
EI454T_g12244tr00001	2111		hypothetical protein					Hypothetical protein	dme-miR-998-3p
EI454T_g12245tr00001	2137	Tm1	Tropomyosin-2	KOG1003	KOG: Actin filament-coating protein tropomyosin			High confidence in function and specificity	dme-miR-133-3p
EI454T_g12247tr00001	2137		K00586 diphthine synthase	KOG3123	KOG: Diphthine synthase	2.1.1.98	GO:0008152,GO:0008168	Specificity unclear	bmo-miR-3000
EI454T_g12252tr00001	1098		Liprin-beta-1				GO:0005515	Conserved hypothetical protein	dme-miR-998-3p
EI454T_g12256tr00001	2135		hypothetical protein				GO:0005622,GO:0008270	Hypothetical protein	dme-miR-998-3p
EI454T_g12292tr00001	2125	alc	K07199 5'-AMP-activated protein kinase, regulatory beta subunit	KOG1616	KOG: Protein involved in Snf1 protein kinase complex assembly	2.7.11.-	GO:0005515	High confidence in function and specificity	dme-miR-998-3p
EI454T_g12343tr00001	2083	Tm1	Tropomyosin-2	KOG1003	KOG: Actin filament-coating protein tropomyosin			High confidence in function and specificity	dme-miR-133-3p
EI454T_g12345tr00001	2083		hypothetical protein					Hypothetical protein	dme-miR-133-3p
EI454T_g12416tr00001	2097		Mediator of RNA polymerase II transcription subunit 15				GO:0006357,GO:0016455,GO:0016592	Conserved hypothetical protein	dme-miR-998-3p
EI454T_g12418tr00001	2100		UDP-glucuronosyltransferase 2B17				GO:0008152,GO:0016758	Conserved hypothetical protein	dme-miR-998-3p
EI454T_g12447tr00001	2081	Phax	Phosphorylated adapter RNA export protein					Conserved hypothetical protein	dme-miR-998-3p
EI454T_g12534tr00001	2067		Esterase FE4			3.1.1.1		Conserved hypothetical protein	bmo-miR-3000
EI454T_g12556tr00001	2024		Rho GTPase-activating protein 33	KOG1449	KOG: Predicted Rho GTPase-activating protein CdGAPr		GO:0005622,GO:0007165	Conserved hypothetical protein	dme-miR-998-3p
EI454T_g12564tr00001	675		hypothetical protein					Hypothetical protein	bmo-miR-3000
EI454T_g12564tr00002	657		hypothetical protein					Hypothetical protein	bmo-miR-3000
EI454T_g12564tr00003	674		hypothetical protein					Hypothetical protein	bmo-miR-3000
EI454T_g12622tr00001	2037		hypothetical protein					Hypothetical protein	dme-miR-954-5p
EI454T_g12638tr00001	2030	cpb	F-actin-capping protein subunit beta	KOG3174	KOG: F-actin capping protein, beta subunit		GO:0003779,GO:0005737,GO:0008290,GO:0030036	High confidence in function and specificity	dme-miR-998-3p
EI454T_g12683tr00001	1992		hypothetical protein					Hypothetical protein	dme-miR-954-5p
EI454T_g12734tr00001	2008	CYLD	K08601 ubiquitin thioesterase CYLD			3.1.2.15	GO:0003735,GO:0005622,GO:0005840,GO:0006412	Specificity unclear	dme-miR-998-3p
EI454T_g12830tr00001	1993		hypothetical protein					Hypothetical protein	dme-miR-954-5p
EI454T_g12843tr00001	1981		Cytosolic carboxypeptidase 1					Conserved hypothetical protein	dme-miR-954-5p
EI454T_g12859tr00001	1950		hypothetical protein					Hypothetical protein	dme-miR-998-3p
EI454T_g12860tr00001	1976		hypothetical protein					Hypothetical protein	dme-miR-998-3p
EI454T_g12883tr00001	1971		HSPB1-associated protein 1	KOG2132	KOG: Uncharacterized conserved protein, contains JmjC domain			High confidence in function and specificity	dme-miR-998-3p
EI454T_g12884tr00001	1945		Dedicator of cytokinesis protein 7	KOG1997	KOG: PH domain-containing protein			High confidence in function and specificity	dme-miR-133-3p
EI454T_g12889tr00001	1970		hypothetical protein				GO:0008083,GO:0016020	Hypothetical protein	dme-miR-133-3p
EI454T_g12894tr00002	1265		hypothetical protein					Hypothetical protein	bmo-miR-3000
EI454T_g12898tr00001	1968		Zinc finger protein 568	KOG1721	KOG: FOG: Zn-finger		GO:0005634,GO:0008270	High confidence in function and specificity	dme-miR-133-3p
EI454T_g12901tr00001	1966		Upstream-binding protein 1				GO:0005515	Conserved hypothetical protein	dme-miR-133-3p
EI454T_g12915tr00001	1964		hypothetical protein				GO:0004930,GO:0007186,GO:0016021	Hypothetical protein	dme-miR-998-3p
EI454T_g12946tr00001	1932		hypothetical protein					Hypothetical protein	dme-miR-133-3p
EI454T_g12961tr00001	1953		K01883 cysteinyl-tRNA synthetase	KOG2007	KOG: Cysteinyl-tRNA synthetase	6.1.1.16	GO:0000166,GO:0004817,GO:0005524,GO:0005737,GO:0006412,GO:0006423	High confidence in function and specificity	dme-miR-133-3p
EI454T_g13036tr00001	1904		K00586 diphthine synthase	KOG3123	KOG: Diphthine synthase	2.1.1.98	GO:0004164,GO:0017183	Specificity unclear	bmo-miR-3000
EI454T_g13053tr00001	1900		hypothetical protein					Hypothetical protein	bmo-miR-3000
EI454T_g13151tr00001	922		V-type proton ATPase subunit G			3.6.3.14	GO:0015992,GO:0016471,GO:0016820	Conserved hypothetical protein	bmo-miR-3000
EI454T_g13249tr00001	1885		GE24618 gene product from transcript GE24618-RA			3.5.1.28	GO:0008745,GO:0009253	Specificity unclear	dme-miR-133-3p
EI454T_g13279tr00002	1041	eas	Ethanolamine kinase			2.7.1.82	GO:0016772	Conserved hypothetical protein	dme-miR-133-3p
EI454T_g13289tr00001	1878		Transmembrane protein 185B	KOG3879	KOG: Predicted membrane protein			High confidence in function and specificity	dme-miR-998-3p
EI454T_g13291tr00001	1878	Dph5	K00586 diphthine synthase	KOG3123	KOG: Diphthine synthase	2.1.1.98	GO:0004164,GO:0017183	Specificity unclear	bmo-miR-3000
EI454T_g13330tr00001	1841		Integrator complex subunit 10					Conserved hypothetical protein	dme-miR-998-3p
EI454T_g13336tr00001	1867	fray	similar to frayed CG7693-PA, isoform A	KOG0582	KOG: Ste20-like serine/threonine protein kinase	2.7.11.1	GO:0016772	High confidence in function and specificity	dme-miR-998-3p
EI454T_g13342tr00001	1839		hypothetical protein					Hypothetical protein	bmo-miR-3000
EI454T_g13360tr00001	1864	Ykt6	Synaptobrevin homolog YKT6	KOG0861	KOG: SNARE protein YKT6, synaptobrevin/VAMP syperfamily		GO:0006810	Specificity unclear	dme-miR-998-3p
EI454T_g13365tr00001	1873		hypothetical protein					Hypothetical protein	dme-miR-954-5p
EI454T_g13373tr00001	1832		hypothetical protein					Hypothetical protein	dme-miR-954-5p
EI454T_g13383tr00001	1857		UDP-xylose and UDP-N-acetylglucosamine transporter	KOG1583	KOG: UDP-N-acetylglucosamine transporter		GO:0055085	High confidence in function and specificity	dme-miR-998-3p
EI454T_g13390tr00001	1857		Williams-Beuren syndrome chromosomal region 16 protein homolog	KOG1426	KOG: FOG: RCC1 domain			High confidence in function and specificity	dme-miR-133-3p
EI454T_g13408tr00001	1852		similar to carboxylesterase	KOG1516	KOG: Carboxylesterase and related proteins	3.1.1.1		Specificity unclear	dme-miR-998-3p
EI454T_g13471tr00001	1852		Dedicator of cytokinesis protein 1	KOG1998	KOG: Signaling protein DOCK180			High confidence in function and specificity	dme-miR-133-3p
EI454T_g13496tr00001	1835		hypothetical protein				GO:0005515	Hypothetical protein	dme-miR-998-3p
EI454T_g13512tr00001	932		hypothetical protein					Hypothetical protein	bmo-miR-3000
EI454T_g13512tr00002	867	Tf	Transcription elongation regulator 1	KOG0155	KOG: Transcription factor CA150			Specificity unclear	bmo-miR-3000
EI454T_g13558tr00001	1821		similar to CG14516-PA, isoform A			3.4.11.2	GO:0006508	Specificity unclear	dme-miR-954-5p
EI454T_g13572tr00001	1817		hypothetical protein					Hypothetical protein	bmo-miR-3000
EI454T_g13582tr00001	1787		hypothetical protein					Hypothetical protein	dme-miR-133-3p
EI454T_g13604tr00001	1808		Phosducin-like protein					High confidence in function and specificity	dme-miR-133-3p
EI454T_g13606tr00001	1780		Lysozyme			3.2.1.17		Conserved hypothetical protein	bmo-miR-3000
EI454T_g13648tr00001	1802		C. briggsae CBR-RHGF-2 protein				GO:0005515	Hypothetical protein	dme-miR-998-3p
EI454T_g13653tr00001	1801		Glutathione S-transferase C-terminal domain-containing protein					Specificity unclear	dme-miR-998-3p
EI454T_g13663tr00001	1798		Uncharacterized protein CG42248				GO:0005856	High confidence in function and specificity	dme-miR-998-3p
EI454T_g13671tr00001	1808		Fumarylacetoacetate hydrolase domain-containing protein 2			3.-.-.-	GO:0003824,GO:0008152	Conserved hypothetical protein	dme-miR-133-3p,dme-miR-998-3p
EI454T_g13677tr00001	1797		Protein vav	KOG2996	KOG: Rho guanine nucleotide exchange factor VAV3		GO:0005515	Specificity unclear	bmo-miR-3000
EI454T_g13730tr00001	1757		K03283 heat shock 70kDa protein 1/8	KOG0101	KOG: Molecular chaperones HSP70/HSC70, HSP70 superfamily	3.6.1.3	GO:0005524	High confidence in function and specificity	dme-miR-954-5p
EI454T_g13749tr00001	1755		Coatomer subunit beta'	KOG0276	KOG: Vesicle coat complex COPI, beta' subunit		GO:0005198,GO:0006886,GO:0016192,GO:0030117	High confidence in function and specificity	bmo-miR-3000
EI454T_g13753tr00001	1754		Coatomer subunit beta'	KOG0276	KOG: Vesicle coat complex COPI, beta' subunit		GO:0005198,GO:0006886,GO:0016192,GO:0030117	High confidence in function and specificity	bmo-miR-3000
EI454T_g13782tr00001	1746		hypothetical protein					Hypothetical protein	dme-miR-954-5p
EI454T_g13834tr00001	1760	cycD	G1/S-specific cyclin-D3	KOG0656	KOG: G1/S-specific cyclin D			High confidence in function and specificity	dme-miR-133-3p
EI454T_g13843tr00001	1761		Protein NipSnap					Conserved hypothetical protein	bmo-miR-3000,dme-miR-998-3p
EI454T_g13939tr00001	1752		U11/U12 small nuclear ribonucleoprotein 35 kDa protein				GO:0000166	Conserved hypothetical protein	dme-miR-954-5p
EI454T_g13977tr00001	1742		similar to monocarboxylate transporter					Hypothetical protein	dme-miR-998-3p
EI454T_g14027tr00001	1723		Tetraspanin-5	KOG3882	KOG: Tetraspanin family integral membrane protein		GO:0016021	High confidence in function and specificity	dme-miR-133-3p,dme-miR-998-3p
EI454T_g14054tr00001	1688		GH20701 gene product from transcript GH20701-RA				GO:0042302	Hypothetical protein	dme-miR-133-3p
EI454T_g14114tr00001	1706		glutathione-s-transferase theta, gst	KOG0867	KOG: Glutathione S-transferase	2.5.1.18		Specificity unclear	dme-miR-133-3p
EI454T_g14136tr00001	1700		K11406 histone deacetylase 4/5	KOG1343	KOG: Histone deacetylase complex, catalytic component HDA1	3.5.1.98		Specificity unclear	dme-miR-998-3p
EI454T_g14186tr00001	1687	Smc6	Structural maintenance of chromosomes protein 6					Conserved hypothetical protein	dme-miR-998-3p
EI454T_g14212tr00001	1657		GH23041 gene product from transcript GH23041-RA	KOG0647	KOG: mRNA export protein (contains WD40 repeats)	2.7.11.7	GO:0005515	High confidence in function and specificity	dme-miR-998-3p
EI454T_g14266tr00001	1673		hypothetical protein				GO:0003676	Hypothetical protein	bmo-miR-3000
EI454T_g14277tr00002	806		hypothetical protein				GO:0015992,GO:0016471,GO:0016820	Hypothetical protein	bmo-miR-3000
EI454T_g14302tr00001	1666		Hemolin	KOG3513	KOG: Neural cell adhesion molecule L1			High confidence in function and specificity	bmo-miR-3000
EI454T_g14310tr00001	1675		Arrestin domain-containing protein 3	KOG3780	KOG: Thioredoxin binding protein TBP-2/VDUP1			Conserved hypothetical protein	dme-miR-954-5p
EI454T_g14319tr00001	1662		Protein NDUFAF4 homolog					Conserved hypothetical protein	dme-miR-998-3p
EI454T_g14320tr00001	1634		hypothetical protein				GO:0005515	Hypothetical protein	dme-miR-954-5p
EI454T_g14351tr00001	1653		Beta-1,3-glucosyltransferase			2.4.1.-	GO:0016020,GO:0016757	Specificity unclear	dme-miR-133-3p
EI454T_g14408tr00001	1613		hypothetical protein					Hypothetical protein	dme-miR-133-3p
EI454T_g14421tr00001	1639		hypothetical protein					Hypothetical protein	dme-miR-954-5p
EI454T_g14504tr00001	1624		NEDD8 ultimate buster 1					Conserved hypothetical protein	dme-miR-998-3p
EI454T_g14505tr00001	1623		hypothetical protein	KOG4297	KOG: C-type lectin		GO:0005488	Hypothetical protein	dme-miR-998-3p
EI454T_g14513tr00001	1622		hypothetical protein					Hypothetical protein	dme-miR-998-3p
EI454T_g14521tr00001	1621		hypothetical protein					Hypothetical protein	bmo-miR-3000
EI454T_g14531tr00001	1593		CUGBP Elav-like family member 2				GO:0000166	Conserved hypothetical protein	dme-miR-133-3p
EI454T_g14551tr00001	1616		hypothetical protein					Hypothetical protein	dme-miR-133-3p
EI454T_g14554tr00001	1615		Glutamate receptor ionotropic, kainate 2	KOG1052	KOG: Glutamate-gated kainate-type ion channel receptor subunit GluR5 and related subunits		GO:0004970,GO:0005234,GO:0016020	High confidence in function and specificity	dme-miR-998-3p
EI454T_g14558tr00001	1615		hypothetical protein				GO:0008083,GO:0016020	Hypothetical protein	dme-miR-133-3p
EI454T_g14703tr00001	1587		K00621 glucosamine-phosphate N-acetyltransferase	KOG3396	KOG: Glucosamine-phosphate N-acetyltransferase	2.3.1.4	GO:0008080,GO:0008152	High confidence in function and specificity	dme-miR-998-3p
EI454T_g14719tr00001	1584		hypothetical protein				GO:0005515	Hypothetical protein	dme-miR-954-5p
EI454T_g14745tr00001	1580		F-box only protein 9	KOG2997	KOG: F-box protein FBX9			High confidence in function and specificity	dme-miR-998-3p
EI454T_g14750tr00001	1577		GF11465 gene product from transcript GF11465-RA	KOG1679	KOG: Enoyl-CoA hydratase	4.2.1.17	GO:0003824,GO:0008152	High confidence in function and specificity	dme-miR-133-3p
EI454T_g14772tr00001	1574		hypothetical protein					Hypothetical protein	dme-miR-998-3p
EI454T_g14779tr00002	1076		hypothetical protein					Hypothetical protein	bmo-miR-3000
EI454T_g14870tr00001	1553		hypothetical protein					Hypothetical protein	dme-miR-998-3p
EI454T_g14871tr00001	1554		Bestrophin-3					High confidence in function and specificity	dme-miR-133-3p
EI454T_g14937tr00001	1515		hypothetical protein					Hypothetical protein	dme-miR-133-3p
EI454T_g15011tr00001	1529		Peroxisomal biogenesis factor 19	KOG3133	KOG: 40 kDa farnesylated protein associated with peroxisomes		GO:0005777	Specificity unclear	dme-miR-998-3p
EI454T_g15020tr00001	1528		hypothetical protein					Hypothetical protein	dme-miR-998-3p
EI454T_g15033tr00001	1526		Fumarylacetoacetate hydrolase domain-containing protein 2	KOG1535	KOG: Predicted fumarylacetoacetate hydralase		GO:0003824,GO:0008152	Specificity unclear	dme-miR-133-3p,dme-miR-998-3p
EI454T_g15206tr00001	1465		hypothetical protein					Hypothetical protein	dme-miR-998-3p
EI454T_g15263tr00001	1481		Prenylated Rab acceptor protein 1			2.7.11.1		Conserved hypothetical protein	dme-miR-998-3p
EI454T_g15279tr00001	834		hypothetical protein					Hypothetical protein	dme-miR-998-3p
EI454T_g15358tr00001	1468		K00901 diacylglycerol kinase	KOG1169	KOG: Diacylglycerol kinase	2.7.1.107	GO:0004143,GO:0007205	Specificity unclear	dme-miR-133-3p
EI454T_g15364tr00001	1466		hypothetical protein					Hypothetical protein	dme-miR-998-3p
EI454T_g15407tr00001	1459		hypothetical protein					Hypothetical protein	dme-miR-998-3p
EI454T_g15417tr00001	727		hypothetical protein					Hypothetical protein	dme-miR-998-3p
EI454T_g15490tr00001	1445		GK21666 gene product from transcript GK21666-RA					Hypothetical protein	dme-miR-998-3p
EI454T_g15492tr00001	1446		K02154 V-type H+-transporting ATPase subunit I	KOG2189	KOG: Vacuolar H+-ATPase V0 sector, subunit a	3.6.3.14	GO:0015078,GO:0015991,GO:0033177	Specificity unclear	dme-miR-998-3p
EI454T_g15512tr00001	1453		similar to CG10576-PA, isoform A	KOG2776	KOG: Metallopeptidase	3.4.11.18		High confidence in function and specificity	dme-miR-998-3p
EI454T_g15534tr00001	1446		RNA-binding protein Musashi homolog Rbp6	KOG4205	KOG: RNA-binding protein musashi/mRNA cleavage and polyadenylation factor I complex, subunit HRP1		GO:0000166	Specificity unclear	bmo-miR-3000
EI454T_g15585tr00001	1432		Nuclear pore complex protein Nup133					Conserved hypothetical protein	dme-miR-133-3p
EI454T_g15641tr00001	1422	Exd	Homeobox protein extradenticle	KOG0774	KOG: Transcription factor PBX and related HOX domain proteins		GO:0003700,GO:0005634	High confidence in function and specificity	dme-miR-998-3p
EI454T_g15669tr00001	1419		Elongation of very long chain fatty acids protein AAEL008004	KOG3071	KOG: Fatty acyl-CoA elongase/Polyunsaturated fatty acid specific elongation enzyme		GO:0016021	High confidence in function and specificity	dme-miR-998-3p
EI454T_g15711tr00001	778		hypothetical protein					Hypothetical protein	dme-miR-998-3p
EI454T_g15720tr00001	1414		hypothetical protein				GO:0004984,GO:0005549,GO:0007608,GO:0016020	Hypothetical protein	dme-miR-998-3p
EI454T_g15723tr00001	1380		hypothetical protein					Hypothetical protein	dme-miR-954-5p,dme-miR-998-3p
EI454T_g15784tr00001	1398		hypothetical protein					Hypothetical protein	dme-miR-954-5p
EI454T_g15796tr00001	1397		CD97 antigen	KOG4193	KOG: G protein-coupled receptors		GO:0004888,GO:0007166,GO:0016020	Specificity unclear	dme-miR-954-5p
EI454T_g15806tr00001	1394		Brahma-associated protein of 60 kDa	KOG2570	KOG: SWI/SNF transcription activation complex subunit		GO:0005515	High confidence in function and specificity	dme-miR-954-5p
EI454T_g15849tr00001	1360		hypothetical protein					Hypothetical protein	dme-miR-133-3p
EI454T_g15880tr00001	1383		Phospholipase A1 member A					Conserved hypothetical protein	bmo-miR-3000
EI454T_g15898tr00001	1382		hypothetical protein					Hypothetical protein	dme-miR-133-3p
EI454T_g15906tr00001	1380		Peroxisome biogenesis factor 2	KOG2879	KOG: Predicted E3 ubiquitin ligase		GO:0005778,GO:0007031	Specificity unclear	dme-miR-998-3p
EI454T_g15921tr00001	1349		K00566 tRNA (5-methylaminomethyl-2-thiouridylate)-methyltransferase	KOG2805	KOG: tRNA (5-methylaminomethyl-2-thiouridylate)-methyltransferase	2.1.1.61	GO:0005737,GO:0008033,GO:0016740	High confidence in function and specificity	dme-miR-998-3p
EI454T_g15934tr00001	693		hypothetical protein					Hypothetical protein	bmo-miR-3000
EI454T_g15934tr00002	666		hypothetical protein					Hypothetical protein	bmo-miR-3000
EI454T_g15956tr00001	1375		hypothetical protein					Hypothetical protein	dme-miR-998-3p
EI454T_g16072tr00001	1359		colmedin	KOG3544	KOG: Collagens (type IV and type XIII), and related proteins			Hypothetical protein	bmo-miR-3000
EI454T_g16093tr00001	1356		hypothetical protein					Hypothetical protein	dme-miR-133-3p
EI454T_g16107tr00001	1363		hypothetical protein					Hypothetical protein	bmo-miR-3000
EI454T_g16190tr00001	1349		Prolactin regulatory element-binding protein	KOG0771	KOG: Prolactin regulatory element-binding protein/Protein transport protein SEC12p		GO:0005515	Specificity unclear	dme-miR-954-5p
EI454T_g16237tr00001	1302		Protein asunder					Specificity unclear	dme-miR-998-3p
EI454T_g16243tr00001	1303		Ribosome production factor 2 homolog	KOG3031	KOG: Protein required for biogenesis of the ribosomal 60S subunit			High confidence in function and specificity	dme-miR-998-3p
EI454T_g16244tr00001	1330	Gasp	hypothetical protein				GO:0005576,GO:0006030,GO:0008061	Hypothetical protein	dme-miR-998-3p
EI454T_g16319tr00001	1320		hypothetical protein					Hypothetical protein	dme-miR-998-3p
EI454T_g16347tr00001	1315		hypothetical protein					Hypothetical protein	dme-miR-998-3p
EI454T_g16352tr00001	1315		similar to CG6600-PA	KOG0255	KOG: Synaptic vesicle transporter SVOP and related transporters (major facilitator superfamily)		GO:0016021,GO:0022857,GO:0055085	Hypothetical protein	dme-miR-998-3p
EI454T_g16474tr00001	1294		hypothetical protein					Hypothetical protein	dme-miR-133-3p
EI454T_g16484tr00001	1262	trmU	tRNA-specific 2-thiouridylase MnmA			2.1.1.61	GO:0005737,GO:0008033,GO:0016740	Conserved hypothetical protein	dme-miR-998-3p
EI454T_g16495tr00001	1297		GG15663 gene product from transcript GG15663-RA	KOG1543	KOG: Cysteine proteinase Cathepsin L	3.4.22.15	GO:0008234	Specificity unclear	dme-miR-954-5p
EI454T_g16501tr00001	1290		Arylphorin subunit alpha				GO:0005344,GO:0006810	Specificity unclear	dme-miR-998-3p
EI454T_g16520tr00001	1286		hypothetical protein					Hypothetical protein	dme-miR-998-3p
EI454T_g16577tr00001	680		Leucine-rich repeat-containing protein C10orf11 homolog				GO:0005515	Conserved hypothetical protein	bmo-miR-3000
EI454T_g16592tr00001	1275		B-cell receptor-associated protein 31	KOG1962	KOG: B-cell receptor-associated protein and related proteins		GO:0005783,GO:0006886,GO:0016021	Conserved hypothetical protein	dme-miR-998-3p
EI454T_g16598tr00001	1245		K00566 tRNA (5-methylaminomethyl-2-thiouridylate)-methyltransferase			2.1.1.61	GO:0005737,GO:0008033,GO:0016740	Hypothetical protein	dme-miR-998-3p
EI454T_g16606tr00001	1273		hypothetical protein					Hypothetical protein	dme-miR-998-3p
EI454T_g16619tr00001	1271		Charged multivesicular body protein 3				GO:0015031	Conserved hypothetical protein	bmo-miR-3000
EI454T_g16783tr00001	1245		hypothetical protein					Hypothetical protein	dme-miR-998-3p
EI454T_g16824tr00001	1239		Protein NipSnap					Specificity unclear	bmo-miR-3000
EI454T_g16894tr00001	1200		hypothetical protein					Hypothetical protein	dme-miR-954-5p
EI454T_g16909tr00001	1196		hypothetical protein					Hypothetical protein	dme-miR-998-3p
EI454T_g17045tr00001	1211		hypothetical protein				GO:0003723,GO:0003964,GO:0006278	Hypothetical protein	dme-miR-998-3p
EI454T_g17048tr00001	1173	caz	RNA-binding protein cabeza				GO:0000166	Conserved hypothetical protein	dme-miR-998-3p
EI454T_g17107tr00001	1192		similar to CG5466-PA					Hypothetical protein	dme-miR-998-3p
EI454T_g17129tr00001	1188		hypothetical protein					Hypothetical protein	dme-miR-998-3p
EI454T_g17230tr00001	1174	PDCL	Phosducin-like protein					Specificity unclear	dme-miR-133-3p
EI454T_g17231tr00001	1174		hypothetical protein					Hypothetical protein	dme-miR-998-3p
EI454T_g17237tr00001	1182		Mitochondrial inner membrane protease ATP23 homolog	KOG3314	KOG: Ku70-binding protein		GO:0004222	Conserved hypothetical protein	bmo-miR-3000
EI454T_g17292tr00001	1138		hypothetical protein					Hypothetical protein	dme-miR-133-3p
EI454T_g17341tr00001	1131	ND23	K03941 NADH dehydrogenase (ubiquinone) Fe-S protein 8	KOG3256	KOG: NADH:ubiquinone oxidoreductase, NDUFS8/23 kDa subunit	1.6.99.3	GO:0016020,GO:0016651,GO:0051539,GO:0055114	High confidence in function and specificity	dme-miR-998-3p
EI454T_g17373tr00001	1163		SPARC					Conserved hypothetical protein	bmo-miR-3000
EI454T_g17374tr00001	1157		hypothetical protein					Hypothetical protein	dme-miR-133-3p
EI454T_g17428tr00001	1148		MIP18 family protein CG30152	KOG3381	KOG: Uncharacterized conserved protein			Specificity unclear	dme-miR-998-3p
EI454T_g17493tr00001	1139		SAP30-binding protein					Conserved hypothetical protein	dme-miR-133-3p
EI454T_g17494tr00001	1139		Nuclear pore complex protein Nup133					Conserved hypothetical protein	dme-miR-133-3p
EI454T_g17517tr00001	1135		Ras-related protein Rab-8A	KOG0078	KOG: GTP-binding protein SEC4, small G protein superfamily, and related Ras family GTP-binding proteins			Specificity unclear	dme-miR-998-3p
EI454T_g17693tr00001	1113		hypothetical protein					Hypothetical protein	dme-miR-998-3p
EI454T_g17713tr00001	1120		hypothetical protein					Hypothetical protein	bmo-miR-3000
EI454T_g17798tr00001	1066		GK12948 gene product from transcript GK12948-RA				GO:0005515	Hypothetical protein	dme-miR-133-3p
EI454T_g17834tr00001	1062	cask	calcium/calmodulin-dependent serine protein kinase (MAGUK family)	KOG0033	KOG: Ca2+/calmodulin-dependent protein kinase, EF-Hand protein superfamily	2.7.11.1	GO:0004672,GO:0005524,GO:0006468	High confidence in function and specificity	dme-miR-133-3p
EI454T_g17841tr00001	1091		K08811 testis-specific serine kinase			2.7.11.1	GO:0004672,GO:0005524,GO:0006468	Specificity unclear	dme-miR-998-3p
EI454T_g17850tr00001	1089		hypothetical protein					Hypothetical protein	bmo-miR-3000
EI454T_g17881tr00001	1084	sra	Protein sarah	KOG4019	KOG: Calcineurin-mediated signaling pathway inhibitor DSCR1		GO:0019722	High confidence in function and specificity	dme-miR-998-3p
EI454T_g17922tr00001	1051		hypothetical protein					Hypothetical protein	dme-miR-998-3p
EI454T_g17981tr00001	1072		similar to CG8183-PB, isoform B					Hypothetical protein	dme-miR-998-3p
EI454T_g17987tr00001	1071		nudix (nucleoside diphosphate linked moiety X)-type motif 21	KOG1689	KOG: mRNA cleavage factor I subunit	3.-.-.-		High confidence in function and specificity	dme-miR-133-3p
EI454T_g18020tr00001	1038		hypothetical protein					Hypothetical protein	dme-miR-998-3p
EI454T_g18038tr00001	1036		similar to CG8183-PB, isoform B					Hypothetical protein	dme-miR-998-3p
EI454T_g18094tr00001	1057		hypothetical protein					Hypothetical protein	dme-miR-998-3p
EI454T_g18106tr00001	1057		hypothetical protein					Hypothetical protein	dme-miR-954-5p
EI454T_g18148tr00001	1020		hypothetical protein					Hypothetical protein	dme-miR-998-3p
EI454T_g18235tr00001	1009		Delta(3,5)-Delta(2,4)-dienoyl-CoA isomerase, mitochondrial			5.3.3.-	GO:0003824,GO:0008152	Conserved hypothetical protein	dme-miR-998-3p
EI454T_g18252tr00001	1035		Alpha-ketoglutarate-dependent dioxygenase alkB homolog 7	KOG4176	KOG: Uncharacterized conserved protein			Specificity unclear	dme-miR-998-3p
EI454T_g18288tr00001	1032	FASN	Fatty acid synthase			2.3.1.85	GO:0003824,GO:0009058	Specificity unclear	dme-miR-998-3p
EI454T_g18306tr00001	1036	SNX2	Sorting nexin-2				GO:0005515,GO:0007154,GO:0035091	Conserved hypothetical protein	dme-miR-998-3p
EI454T_g18307tr00001	1001		hypothetical protein				GO:0003677	Hypothetical protein	dme-miR-133-3p
EI454T_g18525tr00002	615		hypothetical protein					Hypothetical protein	dme-miR-133-3p
EI454T_g18643tr00001	989		hypothetical protein					Hypothetical protein	bmo-miR-3000
EI454T_g18663tr00001	987		hypothetical protein					Hypothetical protein	dme-miR-998-3p
EI454T_g18681tr00001	955		hypothetical protein				GO:0005783,GO:0006886,GO:0016021	Hypothetical protein	dme-miR-998-3p
EI454T_g18696tr00001	981		hypothetical protein					Hypothetical protein	bmo-miR-3000
EI454T_g18699tr00001	989		hypothetical protein					Hypothetical protein	dme-miR-998-3p
EI454T_g18857tr00001	933		hypothetical protein				GO:0005515	Hypothetical protein	dme-miR-998-3p
EI454T_g18938tr00001	959		hypothetical protein					Hypothetical protein	dme-miR-954-5p
EI454T_g18959tr00001	948		hypothetical protein				GO:0005515	Hypothetical protein	dme-miR-998-3p
EI454T_g18978tr00001	953		hypothetical protein					Hypothetical protein	dme-miR-133-3p
EI454T_g19005tr00001	943		hypothetical protein					Hypothetical protein	bmo-miR-3000
EI454T_g19011tr00001	912		Eukaryotic translation initiation factor 2 subunit 3	KOG0466	KOG: Translation initiation factor 2, gamma subunit (eIF-2gamma; GTPase)		GO:0003924,GO:0005525	High confidence in function and specificity	dme-miR-998-3p
EI454T_g19137tr00001	928		K11843 ubiquitin carboxyl-terminal hydrolase 14	KOG1872	KOG: Ubiquitin-specific protease	3.1.2.15		Specificity unclear	dme-miR-998-3p
EI454T_g19139tr00001	928		hypothetical protein				GO:0004725,GO:0006470	Hypothetical protein	dme-miR-998-3p
EI454T_g19191tr00001	892		signal recognition particle receptor beta					Hypothetical protein	dme-miR-998-3p
EI454T_g19271tr00001	883		GJ22083 gene product from transcript GJ22083-RA					Hypothetical protein	dme-miR-998-3p
EI454T_g19303tr00001	879		hypothetical protein					Hypothetical protein	dme-miR-954-5p
EI454T_g19439tr00001	420		hypothetical protein					Hypothetical protein	bmo-miR-3000
EI454T_g19516tr00001	887		hypothetical protein				GO:0005506,GO:0009055,GO:0016705,GO:0020037	Hypothetical protein	dme-miR-998-3p
EI454T_g19519tr00001	856		similar to ferritin			1.16.3.1	GO:0016491,GO:0046914,GO:0055114	Hypothetical protein	dme-miR-954-5p
EI454T_g19587tr00001	877		Probable nucleoporin Nup54	KOG3091	KOG: Nuclear pore complex, p54 component (sc Nup57)			Specificity unclear	dme-miR-133-3p
EI454T_g19613tr00001	875		hypothetical protein				GO:0003824	Hypothetical protein	dme-miR-998-3p
EI454T_g19684tr00001	839		hypothetical protein					Hypothetical protein	dme-miR-954-5p
EI454T_g19872tr00001	854		beat protein					Hypothetical protein	dme-miR-133-3p
EI454T_g20025tr00001	831		hypothetical protein					Hypothetical protein	dme-miR-998-3p
EI454T_g20363tr00001	800		hypothetical protein					Hypothetical protein	dme-miR-133-3p
EI454T_g20372tr00001	767	Cp1	Cathepsin L			3.4.22.15	GO:0008234	Conserved hypothetical protein	bmo-miR-3000
EI454T_g20491tr00001	786		hypothetical protein					Hypothetical protein	bmo-miR-3000
EI454T_g20531tr00001	783		similar to short-chain dehydrogenase				GO:0005488	Hypothetical protein	dme-miR-133-3p
EI454T_g20693tr00001	766		K02263 cytochrome c oxidase subunit IV	KOG4075	KOG: Cytochrome c oxidase, subunit IV/COX5b	1.9.3.1	GO:0004129	Specificity unclear	dme-miR-998-3p
EI454T_g20792tr00001	726		similar to short-chain dehydrogenase					Hypothetical protein	dme-miR-133-3p
EI454T_g20809tr00001	762	Rpn1	26S proteasome non-ATPase regulatory subunit 2					Conserved hypothetical protein	bmo-miR-3000
EI454T_g20819tr00001	724		hypothetical protein				GO:0005488	Hypothetical protein	dme-miR-133-3p
EI454T_g20900tr00001	748		hypothetical protein					Hypothetical protein	bmo-miR-3000
EI454T_g21063tr00001	702		hypothetical protein					Hypothetical protein	dme-miR-998-3p
EI454T_g21083tr00001	699		hypothetical protein					Hypothetical protein	dme-miR-998-3p
EI454T_g21084tr00001	699		hypothetical protein					Hypothetical protein	dme-miR-998-3p
EI454T_g21298tr00001	710		hypothetical protein				GO:0042302	Hypothetical protein	bmo-miR-3000
EI454T_g21350tr00001	674	hagh	hydroxyacylglutathione hydrolase	KOG0813	KOG: Glyoxylase	3.1.2.6	GO:0016787	Specificity unclear	dme-miR-954-5p
EI454T_g21352tr00001	711	poly	Poly [ADP-ribose] polymerase			2.4.2.30	GO:0003677,GO:0008270	Conserved hypothetical protein	dme-miR-998-3p
EI454T_g21400tr00001	706		hypothetical protein					Hypothetical protein	dme-miR-133-3p
EI454T_g21616tr00001	681		hypothetical protein					Hypothetical protein	dme-miR-998-3p
EI454T_g21687tr00001	674		hypothetical protein					Hypothetical protein	dme-miR-998-3p
EI454T_g21898tr00001	654		hypothetical protein					Hypothetical protein	bmo-miR-3000
EI454T_g22118tr00001	605		hypothetical protein				GO:0008104	Hypothetical protein	dme-miR-998-3p
EI454T_g22346tr00001	615		hypothetical protein					Hypothetical protein	dme-miR-998-3p
EI454T_g22464tr00001	575		Glutathione S transferase D1	KOG0867	KOG: Glutathione S-transferase	2.5.1.18		Specificity unclear	dme-miR-998-3p
EI454T_g22501tr00001	602		hypothetical protein				GO:0042302	Hypothetical protein	bmo-miR-3000
EI454T_g22605tr00001	562		hypothetical protein					Hypothetical protein	dme-miR-998-3p
EI454T_g23497tr00001	529		hypothetical protein					Hypothetical protein	dme-miR-954-5p
EI454T_g23735tr00001	507		hypothetical protein					Hypothetical protein	dme-miR-954-5p
EI454T_g23779tr00001	467		hypothetical protein					Hypothetical protein	dme-miR-954-5p
EI454T_g24016tr00001	483		hypothetical protein					Hypothetical protein	dme-miR-998-3p
EI454T_g24171tr00001	479		hypothetical protein					Hypothetical protein	bmo-miR-3000
EI454T_g24880tr00001	432		hypothetical protein					Hypothetical protein	dme-miR-998-3p
