# Supplementary material for: Listeria monocytogenes Induces a Virulence-Dependent microRNA Signature That Regulates the Immune Response in Galleria mellonella
Source: Front Microbiol. 2017 Dec 12;8:2463. doi: 10.3389/fmicb.2017.02463 (PMC5733040; doi:10.3389/fmicb.2017.02463)
Supplement: Table S4 — Gene ontology analysis using GOstats to determine overrepresented gene ontology categories related to immune response. [file Table4.XLSX]

## Sheet: Tabelle1
Supplementary file 9: Table S4. Gene ontology analysis using GOstats to determine overrepresented gene ontology categories related to immune response.
Gene to gene ontology for biological processes using conditional test for overrepresentation.
GOBPID	Pvalue	OddsRatio	ExpCount	Count	Size	Term
GO:0007391	0.000	5650	9	37	124	dorsal closure
GO:0009791	0.000	2372	55	113	767	post-embryonic development
GO:0007560	0.000	2838	33	79	456	imaginal disc morphogenesis
GO:0002805	0.000	7098	6	29	83	regulation of antimicrobial peptide biosynthetic process
GO:0002759	0.000	6980	6	29	84	regulation of antimicrobial humoral response
GO:0035220	0.000	2764	34	80	472	wing disc development
GO:0048569	0.000	2617	38	86	532	post-embryonic animal organ development
GO:0048737	0.000	2912	28	70	394	imaginal disc-derived appendage development
GO:0002786	0.000	11335	3	19	41	regulation of antibacterial peptide production
GO:1900426	0.000	11335	3	19	41	positive regulation of defense response to bacterium
GO:0002700	0.000	5284	8	30	105	regulation of production of molecular mediator of immune response
GO:0035107	0.000	2500	34	75	479	appendage morphogenesis
GO:0019731	0.000	9233	3	19	46	antibacterial humoral response
GO:0002225	0.000	8903	3	19	47	positive regulation of antimicrobial peptide production
GO:0002922	0.000	8903	3	19	47	positive regulation of humoral immune response
GO:0002009	0.000	2320	42	85	587	morphogenesis of an epithelium
GO:0006963	0.000	12250	2	14	29	positive regulation of antibacterial peptide biosynthetic process
GO:0030714	0.000	17404	2	12	21	anterior/posterior axis specification, follicular epithelium
GO:0035239	0.000	2214	40	79	565	tube morphogenesis
GO:0060581	0.000	6936	4	18	52	cell fate commitment involved in pattern specification
GO:0060047	0.000	4275	8	27	111	heart contraction
GO:0034250	0.000	3542	11	33	156	positive regulation of cellular amide metabolic process
GO:1901190	0.000	23438	1	9	14	regulation of formation of translation initiation ternary complex
GO:0002699	0.000	4657	6	22	84	positive regulation of immune effector process
GO:0009887	0.000	1829	66	110	940	animal organ morphogenesis
GO:0034332	0.000	4057	8	25	106	adherens junction organization
GO:0090292	0.000	34696	1	8	11	nuclear matrix anchoring at nuclear membrane
GO:0045823	0.000	10438	2	12	27	positive regulation of heart contraction
GO:0072002	0.000	4947	5	20	73	Malpighian tubule development
GO:0007435	0.000	3406	10	30	146	salivary gland morphogenesis
GO:0090286	0.000	26020	1	8	12	cytoskeletal anchoring at nuclear membrane
GO:0034329	0.000	3361	10	28	138	cell junction assembly
GO:0019991	0.000	5295	4	17	59	septate junction assembly
GO:1903522	0.000	3820	7	23	102	regulation of blood circulation
GO:0007510	0.000	10855	2	10	22	cardioblast cell fate determination
GO:0045186	0.000	6786	3	13	38	zonula adherens assembly
GO:0050776	0.000	2239	25	51	353	regulation of immune response
GO:0007318	0.000	7453	2	12	33	pole plasm protein localization
GO:0003008	0.000	2258	24	49	346	system process
GO:0050680	0.000	4631	5	17	65	negative regulation of epithelial cell proliferation
GO:0016336	0.000	6283	3	13	40	establishment or maintenance of polarity of larval imaginal disc epithelium
GO:0001661	0.000	22747	1	7	11	conditioned taste aversion
GO:0046425	0.000	4077	6	19	80	regulation of JAK-STAT cascade
GO:0009261	0.000	14865	1	8	15	ribonucleotide catabolic process
GO:0072001	0.000	2800	12	30	172	renal system development
GO:0016332	0.000	6520	3	12	36	establishment or maintenance of polarity of embryonic epithelium
GO:0006198	0.000	18196	1	7	12	cAMP catabolic process
GO:0046958	0.000	9788	2	9	21	nonassociative learning
GO:0007474	0.000	4448	5	16	63	imaginal disc-derived wing vein specification
GO:0048707	0.000	3860	6	18	82	instar larval or pupal morphogenesis
GO:0034125	0.000	25975	1	6	9	negative regulation of MyD88-dependent toll-like receptor signaling pathway
GO:0061332	0.000	64887	0	5	6	Malpighian tubule bud morphogenesis
GO:0007062	0.000	3140	9	23	119	sister chromatid cohesion
GO:0035071	0.000	3796	6	18	80	salivary gland cell autophagic cell death
GO:0040040	0.000	15162	1	7	13	thermosensory behavior
GO:0007028	0.000	3444	7	20	96	cytoplasm organization
GO:0007548	0.000	2285	19	39	264	sex differentiation
GO:0097696	0.000	3736	6	18	81	STAT cascade
GO:0007464	0.000	4684	4	14	53	R3/R4 cell fate commitment
GO:0061320	0.000	8365	2	9	23	pericardial nephrocyte differentiation
GO:0035272	0.000	2489	14	32	201	exocrine system development
GO:0008587	0.000	5420	3	12	41	imaginal disc-derived wing margin morphogenesis
GO:2000255	0.000	19480	1	6	10	negative regulation of male germ cell proliferation
GO:0007350	0.000	2276	18	37	251	blastoderm segmentation
GO:0006195	0.000	9457	1	8	19	purine nucleotide catabolic process
GO:0048802	0.000	Inf	0	4	4	notum morphogenesis
GO:0002168	0.000	3512	6	18	85	instar larval development
GO:0007619	0.000	3641	6	17	78	courtship behavior
GO:0007254	0.000	7373	2	9	25	JNK cascade
GO:0030717	0.000	7319	2	9	25	karyosome formation
GO:0010738	0.000	11370	1	7	15	regulation of protein kinase A signaling
GO:0061318	0.000	6199	2	10	31	renal filtration cell differentiation
GO:0031328	0.000	1544	79	114	1104	positive regulation of cellular biosynthetic process
GO:0007498	0.000	2612	11	26	157	mesoderm development
GO:0042058	0.000	3470	6	17	81	regulation of epidermal growth factor receptor signaling pathway
GO:0048598	0.000	1917	29	51	406	embryonic morphogenesis
GO:0009888	0.000	1449	114	154	1617	tissue development
GO:0042048	0.000	4380	4	13	52	olfactory behavior
GO:0007280	0.000	4739	3	12	45	pole cell migration
GO:0001737	0.000	4346	4	13	52	establishment of imaginal disc-derived wing hair orientation
GO:0046331	0.000	2851	9	22	123	lateral inhibition
GO:0007229	0.000	4237	4	13	53	integrin-mediated signaling pathway
GO:0007476	0.000	2388	14	29	193	imaginal disc-derived wing morphogenesis
GO:1905936	0.000	12985	1	6	12	regulation of germ cell proliferation
GO:0061002	0.000	21626	1	5	8	negative regulation of dendritic spine morphogenesis
GO:0048098	0.000	21626	1	5	8	antennal joint development
GO:0086070	0.000	51862	0	4	5	SA node cell to atrial cardiac muscle cell communication
GO:0086015	0.000	51862	0	4	5	SA node cell action potential
GO:0071816	0.000	51862	0	4	5	tail-anchored membrane protein insertion into ER membrane
GO:0007638	0.000	6933	2	8	23	mechanosensory behavior
GO:0008407	0.000	3494	5	15	71	chaeta morphogenesis
GO:0065007	0.000	1293	399	451	5726	biological regulation
GO:0002775	0.000	5083	3	10	36	antimicrobial peptide production
GO:0007077	0.000	8268	1	7	18	mitotic nuclear envelope disassembly
GO:0036211	0.000	1337	182	227	2540	protein modification process
GO:0042692	0.000	1872	27	47	378	muscle cell differentiation
GO:0036099	0.000	5005	3	10	36	female germ-line stem cell population maintenance
GO:0072595	0.000	6500	2	8	24	maintenance of protein localization in organelle
GO:0031581	0.000	16218	1	5	9	hemidesmosome assembly
GO:0006468	0.000	1502	72	102	1007	protein phosphorylation
GO:0030397	0.000	7578	1	7	19	membrane disassembly
GO:0000972	0.000	7578	1	7	19	transcription-dependent tethering of RNA polymerase II gene DNA at nuclear periphery
GO:0045214	0.000	2487	10	23	144	sarcomere organization
GO:0060911	0.000	4647	3	10	38	cardiac cell fate commitment
GO:0060033	0.000	2727	8	19	110	anatomical structure regression
GO:0035277	0.000	5089	2	9	32	spiracle morphogenesis, open tracheal system
GO:0045571	0.000	3529	4	13	61	negative regulation of imaginal disc growth
GO:0006409	0.000	6995	1	7	20	tRNA export from nucleus
GO:0060571	0.000	12974	1	5	10	morphogenesis of an epithelial fold
GO:0070903	0.000	25929	0	4	6	mitochondrial tRNA thio-modification
GO:0046960	0.000	Inf	0	3	3	sensitization
GO:0055014	0.000	Inf	0	3	3	atrial cardiac muscle cell development
GO:0071233	0.000	Inf	0	3	3	cellular response to leucine
GO:0023052	0.000	1387	118	152	1751	signaling
GO:0031098	0.000	4911	2	9	33	stress-activated protein kinase signaling cascade
GO:0034121	0.000	8655	1	6	15	regulation of toll-like receptor signaling pathway
GO:0048149	0.000	3977	3	11	47	behavioral response to ethanol
GO:0008593	0.000	2956	6	16	87	regulation of Notch signaling pathway
GO:0007314	0.000	2640	8	19	113	oocyte anterior/posterior axis specification
GO:0016043	0.000	1246	370	421	5210	cellular component organization
GO:0046716	0.000	3869	3	11	48	muscle cell cellular homeostasis
GO:0048863	0.001	2771	7	17	98	stem cell differentiation
GO:0007475	0.001	7789	1	6	16	apposition of dorsal and ventral imaginal disc-derived wing surfaces
GO:0048731	0.001	1520	58	83	870	system development
GO:0040011	0.001	1395	99	130	1384	locomotion
GO:0010646	0.001	2210	12	25	182	regulation of cell communication
GO:0045793	0.001	4065	3	10	42	positive regulation of cell size
GO:0031987	0.001	4501	3	9	35	locomotion involved in locomotory behavior
GO:0001964	0.001	4501	3	9	35	startle response
GO:0038127	0.001	2464	9	20	126	ERBB signaling pathway
GO:0009617	0.001	1861	22	38	306	response to bacterium
GO:0035088	0.001	2782	7	16	91	establishment or maintenance of apical/basal cell polarity
GO:0007167	0.001	2081	15	28	208	enzyme linked receptor protein signaling pathway
GO:0032968	0.001	3396	4	12	58	positive regulation of transcription elongation from RNA polymerase II promoter
GO:0086091	0.001	17285	1	4	7	regulation of heart rate by cardiac conduction
GO:0048082	0.001	17285	1	4	7	regulation of adult chitin-containing cuticle pigmentation
GO:0009966	0.001	1360	114	146	1614	regulation of signal transduction
GO:0007614	0.001	4334	3	9	36	short-term memory
GO:0045198	0.001	3135	5	13	67	establishment of epithelial cell apical/basal polarity
GO:2000242	0.001	5682	2	7	23	negative regulation of reproductive process
GO:0009893	0.001	1325	136	170	1892	positive regulation of metabolic process
GO:0016203	0.001	3078	5	13	68	muscle attachment
GO:0006964	0.001	9266	1	5	12	positive regulation of biosynthetic process of antibacterial peptides active against Gram-negative bacteria
GO:0007608	0.001	2674	7	16	94	sensory perception of smell
GO:0006997	0.001	3049	5	13	69	nucleus organization
GO:0043001	0.001	3716	3	10	45	Golgi to plasma membrane protein transport
GO:0008406	0.001	2109	13	25	180	gonad development
GO:0071616	0.001	5347	2	7	24	acyl-CoA biosynthetic process
GO:0007618	0.001	2266	10	21	142	mating
GO:1903506	0.001	40160	0	3	4	regulation of nucleic acid-templated transcription
GO:0051674	0.001	1441	67	91	928	localization of cell
GO:0007552	0.001	2415	8	18	120	metamorphosis
GO:0034729	0.001	38861	0	3	4	histone H3-K79 methylation
GO:0006620	0.001	38861	0	3	4	posttranslational protein targeting to endoplasmic reticulum membrane
GO:0010628	0.001	1415	75	100	1038	positive regulation of gene expression
GO:0035316	0.001	2677	6	15	88	non-sensory hair organization
GO:0048468	0.001	1280	175	211	2456	cell development
GO:0002376	0.001	1383	87	114	1210	immune system process
GO:0048864	0.001	3899	3	9	39	stem cell development
GO:0007438	0.001	12963	1	4	8	oenocyte development
GO:0086019	0.001	12963	1	4	8	cell-cell signaling involved in cardiac conduction
GO:0060347	0.001	12963	1	4	8	heart trabecula formation
GO:0008355	0.001	2918	5	13	71	olfactory learning
GO:0008362	0.001	5050	2	7	25	chitin-based embryonic cuticle biosynthetic process
GO:0075733	0.002	4331	2	8	32	intracellular transport of virus
GO:1902581	0.002	4331	2	8	32	multi-organism cellular localization
GO:0048542	0.002	3062	5	12	63	lymph gland development
GO:0019098	0.002	2211	10	21	145	reproductive behavior
GO:0071495	0.002	1541	43	63	602	cellular response to endogenous stimulus
GO:0007423	0.002	1492	52	73	719	sensory organ development
GO:0031347	0.002	1719	25	41	354	regulation of defense response
GO:0006998	0.002	3781	3	9	40	nuclear envelope organization
GO:0045165	0.002	1870	18	31	252	cell fate commitment
GO:0055002	0.002	1870	18	31	248	striated muscle cell development
GO:0043207	0.002	1551	40	59	560	response to external biotic stimulus
GO:0035148	0.002	2821	5	13	73	tube formation
GO:0016477	0.002	1441	61	84	855	cell migration
GO:0001709	0.002	2086	12	23	167	cell fate determination
GO:0060255	0.002	1219	305	347	4243	regulation of macromolecule metabolic process
GO:0048312	0.002	5562	1	6	20	intracellular distribution of mitochondria
GO:0016333	0.002	2453	7	16	101	morphogenesis of follicular epithelium
GO:0044085	0.002	1263	179	214	2495	cellular component biogenesis
GO:0007520	0.002	2538	7	15	92	myoblast fusion
GO:0048732	0.002	1735	23	37	320	gland development
GO:0045475	0.002	2892	5	12	66	locomotor rhythm
GO:0035522	0.002	10370	1	4	9	monoubiquitinated histone H2A deubiquitination
GO:0023051	0.003	2036	12	23	180	regulation of signaling
GO:0007399	0.003	1260	172	205	2390	nervous system development
GO:0000165	0.003	1687	25	39	342	MAPK cascade
GO:1900034	0.003	3849	3	8	35	regulation of cellular response to heat
GO:0006999	0.003	3849	3	8	35	nuclear pore organization
GO:0040018	0.003	3171	4	10	51	positive regulation of multicellular organism growth
GO:0010002	0.003	3171	4	10	51	cardioblast differentiation
GO:0072350	0.003	3171	4	10	51	tricarboxylic acid metabolic process
GO:0006084	0.003	3440	3	9	43	acetyl-CoA metabolic process
GO:0007165	0.003	1323	106	133	1558	signal transduction
GO:1901607	0.003	2442	7	15	95	alpha-amino acid biosynthetic process
GO:0031081	0.003	6485	1	5	15	nuclear pore distribution
GO:0048699	0.003	1309	112	140	1564	generation of neurons
GO:0045901	0.003	19429	0	3	5	positive regulation of translational elongation
GO:0060394	0.003	19429	0	3	5	negative regulation of pathway-restricted SMAD protein phosphorylation
GO:0044766	0.003	3711	3	8	36	multi-organism transport
GO:0048522	0.004	1233	208	243	2899	positive regulation of cellular process
GO:0030713	0.004	4866	2	6	22	ovarian follicle cell stalk formation
GO:0009889	0.004	1222	233	269	3244	regulation of biosynthetic process
GO:0035050	0.004	2861	4	11	61	embryonic heart tube development
GO:0060541	0.004	1619	27	42	382	respiratory system development
GO:0007600	0.004	1489	42	60	590	sensory perception
GO:0038001	0.004	8641	1	4	10	paracrine signaling
GO:1900864	0.004	8641	1	4	10	mitochondrial RNA modification
GO:0002143	0.004	8641	1	4	10	tRNA wobble position uridine thiolation
GO:0006099	0.004	3248	3	9	45	tricarboxylic acid cycle
GO:0060288	0.004	5895	1	5	16	formation of a compartment boundary
GO:0048339	0.004	5895	1	5	16	paraxial mesoderm development
GO:0006796	0.004	1266	142	171	1975	phosphate-containing compound metabolic process
GO:0038083	0.005	3951	2	7	30	peptidyl-tyrosine autophosphorylation
GO:0072659	0.005	2081	10	19	138	protein localization to plasma membrane
GO:0072359	0.005	1496	39	56	548	circulatory system development
GO:0010557	0.005	1358	74	96	1031	positive regulation of macromolecule biosynthetic process
GO:0046620	0.005	2241	8	16	109	regulation of organ growth
GO:0061162	0.005	2487	6	13	81	establishment of monopolar cell polarity
GO:0007525	0.005	1985	11	21	159	somatic muscle development
GO:2000145	0.005	1659	23	36	320	regulation of cell motility
GO:0048640	0.005	2064	10	19	139	negative regulation of developmental growth
GO:0006949	0.005	2298	7	15	100	syncytium formation
GO:0044763	0.005	1219	324	358	4952	single-organism cellular process
GO:0006959	0.005	2372	7	14	92	humoral immune response
GO:0035093	0.005	Inf	0	2	2	spermatogenesis, exchange of chromosomal proteins
GO:0019074	0.005	Inf	0	2	2	viral RNA genome packaging
GO:0044791	0.005	Inf	0	2	2	positive regulation by host of viral release from host cell
GO:0046710	0.005	Inf	0	2	2	GDP metabolic process
GO:1902445	0.005	Inf	0	2	2	regulation of mitochondrial membrane permeability involved in programmed necrotic cell death
GO:0010719	0.005	Inf	0	2	2	negative regulation of epithelial to mesenchymal transition
GO:0097198	0.005	Inf	0	2	2	histone H3-K36 trimethylation
GO:0048858	0.006	1377	64	84	889	cell projection morphogenesis
GO:0032879	0.006	1302	101	125	1399	regulation of localization
GO:0008586	0.006	3077	3	9	47	imaginal disc-derived wing vein morphogenesis
GO:0007256	0.006	5403	1	5	17	activation of JNKK activity
GO:0071526	0.006	5403	1	5	17	semaphorin-plexin signaling pathway
GO:0072089	0.006	1956	12	21	161	stem cell proliferation
GO:0007522	0.006	3351	3	8	39	visceral muscle development
GO:0019933	0.006	3351	3	8	39	cAMP-mediated signaling
GO:0000902	0.006	2030	10	19	144	cell morphogenesis
GO:0035520	0.006	7406	1	4	11	monoubiquitinated protein deubiquitination
GO:0071276	0.006	7406	1	4	11	cellular response to cadmium ion
GO:0071243	0.006	7406	1	4	11	cellular response to arsenic-containing substance
GO:0010927	0.006	1727	18	30	257	cellular component assembly involved in morphogenesis
GO:0006936	0.006	2253	7	15	102	muscle contraction
GO:0048854	0.006	2825	4	10	56	brain morphogenesis
GO:0007398	0.006	2648	5	11	65	ectoderm development
GO:0021702	0.006	12952	0	3	6	cerebellar Purkinje cell differentiation
GO:0044272	0.007	2224	7	15	103	sulfur compound biosynthetic process
GO:0071260	0.007	3634	2	7	32	cellular response to mechanical stimulus
GO:0007308	0.007	1754	16	27	228	oocyte construction
GO:0050905	0.007	4123	2	6	25	neuromuscular process
GO:0048565	0.007	1909	12	21	165	digestive tract development
GO:0010591	0.007	4097	2	6	25	regulation of lamellipodium assembly
GO:0016360	0.007	4987	1	5	18	sensory organ precursor cell fate determination
GO:0008340	0.007	2126	8	16	114	determination of adult lifespan
GO:0035383	0.007	2349	6	13	85	thioester metabolic process
GO:0061458	0.008	1607	24	36	329	reproductive system development
GO:0007045	0.008	3148	3	8	41	cell-substrate adherens junction assembly
GO:0044719	0.008	3494	2	7	33	regulation of imaginal disc-derived wing size
GO:0071353	0.008	3494	2	7	33	cellular response to interleukin-4
GO:0046328	0.008	2169	8	15	105	regulation of JNK cascade
GO:0007292	0.008	1357	63	82	878	female gamete generation
GO:1903779	0.008	6480	1	4	12	regulation of cardiac conduction
GO:0055117	0.008	6480	1	4	12	regulation of cardiac muscle contraction
GO:0051205	0.008	6480	1	4	12	protein insertion into membrane
GO:0007179	0.009	2031	9	17	126	transforming growth factor beta receptor signaling pathway
GO:0051668	0.009	2508	5	11	68	localization within membrane
GO:0044708	0.009	2137	8	15	108	single-organism behavior
GO:0009086	0.009	3892	2	6	26	methionine biosynthetic process
GO:0008595	0.009	1862	12	21	168	anterior/posterior axis specification, embryo
GO:0098542	0.009	1616	22	33	301	defense response to other organism
GO:0048585	0.010	1350	62	80	860	negative regulation of response to stimulus
GO:0042221	0.010	1266	108	131	1526	response to chemical
GO:0071321	0.010	9713	1	3	7	cellular response to cGMP
GO:0055015	0.010	9713	1	3	7	ventricular cardiac muscle cell development
GO:0070072	0.010	9713	1	3	7	vacuolar proton-transporting V-type ATPase complex assembly
GO:0021692	0.010	9713	1	3	7	cerebellar Purkinje cell layer morphogenesis
GO:0032224	0.010	9713	1	3	7	positive regulation of synaptic transmission, cholinergic
GO:0006537	0.010	9713	1	3	7	glutamate biosynthetic process
GO:0046928	0.011	2967	3	8	43	regulation of neurotransmitter secretion
GO:0015992	0.011	2423	5	11	70	proton transport
GO:0048172	0.011	3706	2	6	27	regulation of short-term neuronal synaptic plasticity
GO:0099131	0.011	3244	3	7	35	ATP hydrolysis coupled ion transmembrane transport
GO:0015991	0.011	3244	3	7	35	ATP hydrolysis coupled proton transport
GO:0032874	0.011	2547	4	10	61	positive regulation of stress-activated MAPK cascade
GO:0009408	0.011	1824	12	21	171	response to heat
GO:0070302	0.011	2076	8	15	109	regulation of stress-activated protein kinase signaling cascade
GO:0019376	0.011	5759	1	4	13	galactolipid catabolic process
GO:0001700	0.012	2519	4	10	63	embryonic development via the syncytial blastoderm
GO:0035186	0.012	4322	1	5	20	syncytial blastoderm mitotic cell cycle
GO:0023057	0.012	1347	59	76	818	negative regulation of signaling
GO:0010648	0.012	1347	59	76	818	negative regulation of cell communication
GO:0007267	0.012	1311	73	92	1023	cell-cell signaling
GO:0006486	0.012	1753	14	23	194	protein glycosylation
GO:0003002	0.012	1511	28	40	394	regionalization
GO:0002066	0.012	1529	26	38	363	columnar/cuboidal epithelial cell development
GO:0006732	0.012	1548	24	36	340	coenzyme metabolic process
GO:2001234	0.013	2261	6	12	81	negative regulation of apoptotic signaling pathway
GO:0016321	0.013	3537	2	6	28	female meiosis chromosome segregation
GO:0051893	0.013	3537	2	6	28	regulation of focal adhesion assembly
GO:0007622	0.013	2093	7	14	101	rhythmic behavior
GO:0042706	0.013	2093	7	14	101	eye photoreceptor cell fate commitment
GO:0048619	0.014	2806	3	8	45	embryonic hindgut morphogenesis
GO:0021549	0.014	2806	3	8	45	cerebellum development
GO:0070085	0.014	1723	14	23	197	glycosylation
GO:0045104	0.015	4051	2	5	21	intermediate filament cytoskeleton organization
GO:0032483	0.015	4051	2	5	21	regulation of Rab protein signal transduction
GO:0035063	0.015	25884	0	2	3	nuclear speck organization
GO:0035610	0.015	25884	0	2	3	protein side chain deglutamylation
GO:0035609	0.015	25884	0	2	3	C-terminal protein deglutamylation
GO:0015783	0.015	25884	0	2	3	GDP-fucose transport
GO:0015788	0.015	25884	0	2	3	UDP-N-acetylglucosamine transport
GO:0021794	0.015	25884	0	2	3	thalamus development
GO:2000152	0.015	25884	0	2	3	regulation of ubiquitin-specific protease activity
GO:0006768	0.015	25884	0	2	3	biotin metabolic process
GO:0006543	0.015	25884	0	2	3	glutamine catabolic process
GO:0007184	0.015	5183	1	4	14	SMAD protein import into nucleus
GO:0035160	0.015	5183	1	4	14	maintenance of epithelial integrity, open tracheal system
GO:0090646	0.015	5183	1	4	14	mitochondrial tRNA processing
GO:0010906	0.015	1737	13	22	187	regulation of glucose metabolic process
GO:0010632	0.015	2112	7	13	93	regulation of epithelial cell migration
GO:0006941	0.015	3383	2	6	29	striated muscle contraction
GO:0071559	0.016	1891	10	17	134	response to transforming growth factor beta
GO:0048667	0.016	1438	34	47	480	cell morphogenesis involved in neuron differentiation
GO:0010827	0.016	2732	3	8	46	regulation of glucose transport
GO:0030879	0.016	2540	4	9	55	mammary gland development
GO:0021756	0.016	7770	1	3	8	striatum development
GO:1902186	0.016	7770	1	3	8	regulation of viral release from host cell
GO:0010890	0.016	7770	1	3	8	positive regulation of sequestering of triglyceride
GO:0048589	0.016	1396	41	55	576	developmental growth
GO:0045746	0.016	2268	5	11	74	negative regulation of Notch signaling pathway
GO:0009952	0.016	1597	19	29	266	anterior/posterior pattern specification
GO:1903508	0.016	1318	62	79	867	positive regulation of nucleic acid-templated transcription
GO:0030534	0.017	1873	10	17	136	adult behavior
GO:0007169	0.017	1577	20	30	281	transmembrane receptor protein tyrosine kinase signaling pathway
GO:0031532	0.017	2361	5	10	65	actin cytoskeleton reorganization
GO:0007494	0.017	2930	3	7	38	midgut development
GO:0071222	0.017	2930	3	7	38	cellular response to lipopolysaccharide
GO:0010160	0.017	2930	3	7	38	formation of animal organ boundary
GO:0006970	0.017	2930	3	7	38	response to osmotic stress
GO:1902578	0.017	1209	148	172	2061	single-organism localization
GO:0070972	0.018	2486	4	9	56	protein localization to endoplasmic reticulum
GO:1901292	0.018	2662	3	8	47	nucleoside phosphate catabolic process
GO:0003007	0.018	1859	10	17	136	heart morphogenesis
GO:0009994	0.018	1556	21	31	291	oocyte differentiation
GO:0022604	0.018	1477	28	39	384	regulation of cell morphogenesis
GO:0007629	0.018	3242	2	6	30	flight behavior
GO:0030011	0.018	3242	2	6	30	maintenance of cell polarity
GO:0080090	0.018	1307	65	82	937	regulation of primary metabolic process
GO:0007049	0.019	1221	126	148	1753	cell cycle
GO:0034504	0.019	2451	4	9	57	protein localization to nucleus
GO:1902532	0.019	1588	19	28	258	negative regulation of intracellular signal transduction
GO:0019932	0.019	1931	8	15	116	second-messenger-mediated signaling
GO:0071941	0.019	4711	1	4	15	nitrogen cycle metabolic process
GO:0070525	0.019	4711	1	4	15	tRNA threonylcarbamoyladenosine metabolic process
GO:0007611	0.019	1600	18	27	247	learning or memory
GO:0007029	0.020	2434	4	9	57	endoplasmic reticulum organization
GO:0051254	0.020	1299	66	82	912	positive regulation of RNA metabolic process
GO:1901700	0.020	1324	56	71	775	response to oxygen-containing compound
GO:0006109	0.020	1646	15	24	214	regulation of carbohydrate metabolic process
GO:0007164	0.020	1736	12	20	170	establishment of tissue polarity
GO:0009653	0.021	1280	74	91	1103	anatomical structure morphogenesis
GO:0031323	0.021	1267	83	101	1187	regulation of cellular metabolic process
GO:0035725	0.021	3112	2	6	31	sodium ion transmembrane transport
GO:0071363	0.021	1532	21	31	295	cellular response to growth factor stimulus
GO:0032784	0.021	2079	6	12	87	regulation of DNA-templated transcription, elongation
GO:0002385	0.022	3601	2	5	23	mucosal immune response
GO:0071310	0.022	1346	47	61	661	cellular response to organic substance
GO:0090150	0.022	1693	13	21	183	establishment of protein localization to membrane
GO:0032940	0.022	1394	37	49	509	secretion by cell
GO:0044710	0.022	1162	248	276	3486	single-organism metabolic process
GO:0070925	0.022	1343	47	61	656	organelle assembly
GO:0090005	0.022	6475	1	3	9	negative regulation of establishment of protein localization to plasma membrane
GO:0006526	0.022	6475	1	3	9	arginine biosynthetic process
GO:0002221	0.022	2532	4	8	49	pattern recognition receptor signaling pathway
GO:0000381	0.022	1841	9	16	129	regulation of alternative mRNA splicing, via spliceosome
GO:0007076	0.023	2239	5	10	68	mitotic chromosome condensation
GO:0007160	0.023	1798	10	17	140	cell-matrix adhesion
GO:0019915	0.023	1875	9	15	119	lipid storage
GO:0009913	0.024	1825	9	16	130	epidermal cell differentiation
GO:0007301	0.024	4319	1	4	16	female germline ring canal formation
GO:0008078	0.024	4319	1	4	16	mesodermal cell migration
GO:0003254	0.024	4319	1	4	16	regulation of membrane depolarization
GO:0030238	0.024	4319	1	4	16	male sex determination
GO:0007568	0.024	1564	18	27	252	aging
GO:1901888	0.025	2992	2	6	32	regulation of cell junction assembly
GO:0000578	0.025	3441	2	5	24	embryonic axis specification
GO:0008104	0.025	1334	47	61	674	protein localization
GO:0071216	0.027	2290	4	9	60	cellular response to biotic stimulus
GO:0050793	0.027	1216	111	130	1548	regulation of developmental process
GO:0061053	0.027	2164	5	10	70	somite development
GO:0035206	0.027	2070	6	11	80	regulation of hemocyte proliferation
GO:0061564	0.027	1342	43	56	602	axon development
GO:0030902	0.028	2414	4	8	51	hindbrain development
GO:0048752	0.028	12941	0	2	4	semicircular canal morphogenesis
GO:0009186	0.028	12941	0	2	4	deoxyribonucleoside diphosphate metabolic process
GO:0008348	0.028	12941	0	2	4	negative regulation of antimicrobial humoral response
GO:1901475	0.028	12941	0	2	4	pyruvate transmembrane transport
GO:0021860	0.028	12941	0	2	4	pyramidal neuron development
GO:0070232	0.028	12941	0	2	4	regulation of T cell apoptotic process
GO:0061158	0.028	12941	0	2	4	3'-UTR-mediated mRNA destabilization
GO:0070537	0.028	12941	0	2	4	histone H2A K63-linked deubiquitination
GO:0072347	0.028	12941	0	2	4	response to anesthetic
GO:0051764	0.028	12941	0	2	4	actin crosslink formation
GO:0043615	0.028	12941	0	2	4	astrocyte cell migration
GO:0007426	0.028	2881	2	6	33	tracheal outgrowth, open tracheal system
GO:0050803	0.029	1536	18	27	256	regulation of synapse structure or activity
GO:0042127	0.029	1330	45	58	635	regulation of cell proliferation
GO:0035338	0.030	3986	1	4	17	long-chain fatty-acyl-CoA biosynthetic process
GO:0048070	0.030	3986	1	4	17	regulation of developmental pigmentation
GO:0006400	0.030	2041	6	11	81	tRNA modification
GO:0008645	0.030	2128	5	10	71	hexose transport
GO:0001751	0.030	1558	17	25	234	compound eye photoreceptor cell differentiation
GO:0021772	0.030	5558	1	3	10	olfactory bulb development
GO:0016348	0.030	3240	2	5	25	imaginal disc-derived leg joint morphogenesis
GO:0035025	0.030	5549	1	3	10	positive regulation of Rho protein signal transduction
GO:0015739	0.030	5549	1	3	10	sialic acid transport
GO:0090136	0.030	5549	1	3	10	epithelial cell-cell adhesion
GO:0006423	0.030	5549	1	3	10	cysteinyl-tRNA aminoacylation
GO:0007035	0.030	5549	1	3	10	vacuolar acidification
GO:0045944	0.031	1344	41	53	573	positive regulation of transcription from RNA polymerase II promoter
GO:0010506	0.031	1571	16	24	223	regulation of autophagy
GO:0001708	0.031	1763	10	16	134	cell fate specification
GO:0040023	0.031	2359	4	8	52	establishment of nucleus localization
GO:0001649	0.031	1696	11	18	156	osteoblast differentiation
GO:0034220	0.031	1459	24	33	328	ion transmembrane transport
GO:0044767	0.032	1180	167	188	2578	single-organism developmental process
GO:0043436	0.032	1249	76	92	1060	oxoacid metabolic process
GO:0016574	0.032	2778	2	6	34	histone ubiquitination
GO:0030154	0.033	1291	55	69	831	cell differentiation
GO:0034613	0.033	1221	95	112	1323	cellular protein localization
GO:0001738	0.033	1591	15	22	202	morphogenesis of a polarized epithelium
GO:0044267	0.034	1143	260	285	3613	cellular protein metabolic process
GO:0050832	0.034	2306	4	8	53	defense response to fungus
GO:0031047	0.035	1700	11	17	147	gene silencing by RNA
GO:0007389	0.035	2159	5	9	65	pattern specification process
GO:0008258	0.035	3086	2	5	26	head involution
GO:2000171	0.035	3086	2	5	26	negative regulation of dendrite development
GO:0048190	0.036	2453	3	7	44	wing disc dorsal/ventral pattern formation
GO:0032088	0.036	3701	1	4	18	negative regulation of NF-kappaB transcription factor activity
GO:0097061	0.037	2682	3	6	35	dendritic spine organization
GO:0051782	0.037	2682	3	6	35	negative regulation of cell division
GO:0009612	0.037	2271	4	8	54	response to mechanical stimulus
GO:0007519	0.037	1719	10	16	137	skeletal muscle tissue development
GO:0006355	0.037	1158	188	210	2629	regulation of transcription, DNA-templated
GO:0006928	0.038	1204	104	121	1444	movement of cell or subcellular component
GO:0015014	0.039	4855	1	3	11	heparan sulfate proteoglycan biosynthetic process, polysaccharide chain biosynthetic process
GO:0030210	0.039	4855	1	3	11	heparin biosynthetic process
GO:0021697	0.039	4855	1	3	11	cerebellar cortex formation
GO:0060441	0.039	4855	1	3	11	epithelial tube branching involved in lung morphogenesis
GO:0042335	0.040	1937	6	11	85	cuticle development
GO:0032774	0.040	1147	217	240	3025	RNA biosynthetic process
GO:0003015	0.040	3556	1	4	19	heart process
GO:0065008	0.040	1160	177	198	2480	regulation of biological quality
GO:0048067	0.040	2389	3	7	45	cuticle pigmentation
GO:0006631	0.040	1416	25	34	347	fatty acid metabolic process
GO:0071427	0.040	1930	6	11	85	mRNA-containing ribonucleoprotein complex export from nucleus
GO:0050848	0.041	2945	2	5	27	regulation of calcium-mediated signaling
GO:0052126	0.041	2945	2	5	27	movement in host environment
GO:0035891	0.041	2945	2	5	27	exit from host cell
GO:1900407	0.041	2945	2	5	27	regulation of cellular response to oxidative stress
GO:0007593	0.041	2593	3	6	36	chitin-based cuticle sclerotization
GO:0021700	0.042	1412	25	34	349	developmental maturation
GO:0007517	0.042	1444	22	30	302	muscle organ development
GO:0090130	0.042	1465	20	28	277	tissue migration
GO:1905476	0.043	3454	1	4	19	negative regulation of protein localization to membrane
GO:0008631	0.043	3454	1	4	19	intrinsic apoptotic signaling pathway in response to oxidative stress
GO:0001522	0.043	3454	1	4	19	pseudouridine synthesis
GO:0043063	0.043	3454	1	4	19	intercellular bridge organization
GO:0001894	0.044	1677	10	16	140	tissue homeostasis
GO:0007284	0.045	8627	0	2	5	spermatogonial cell division
GO:0007512	0.045	8627	0	2	5	adult heart development
GO:0030719	0.045	8627	0	2	5	P granule organization
GO:0006434	0.045	8627	0	2	5	seryl-tRNA aminoacylation
GO:0022028	0.045	8627	0	2	5	tangential migration from the subventricular zone to the olfactory bulb
GO:1902254	0.045	8627	0	2	5	negative regulation of intrinsic apoptotic signaling pathway by p53 class mediator
GO:0097056	0.045	8627	0	2	5	selenocysteinyl-tRNA(Sec) biosynthetic process
GO:0010499	0.045	8627	0	2	5	proteasomal ubiquitin-independent protein catabolic process
GO:0006564	0.045	8627	0	2	5	L-serine biosynthetic process
GO:0010793	0.045	8627	0	2	5	regulation of mRNA export from nucleus
GO:0070970	0.045	8627	0	2	5	interleukin-2 secretion
GO:0010831	0.045	8627	0	2	5	positive regulation of myotube differentiation
GO:0043519	0.045	8627	0	2	5	regulation of myosin II filament organization
GO:0018212	0.045	1966	5	10	76	peptidyl-tyrosine modification
GO:0016579	0.045	1783	8	13	108	protein deubiquitination
GO:0043901	0.045	2165	4	8	56	negative regulation of multi-organism process
GO:0009187	0.046	2048	5	9	66	cyclic nucleotide metabolic process
GO:0006885	0.046	2048	5	9	66	regulation of pH
GO:0043549	0.046	1378	28	37	387	regulation of kinase activity
GO:0048675	0.046	1663	10	16	141	axon extension
GO:0048813	0.046	1485	18	25	245	dendrite morphogenesis
GO:0019219	0.046	1139	226	248	3141	regulation of nucleobase-containing compound metabolic process
GO:0060998	0.046	2509	3	6	37	regulation of dendritic spine development
GO:0030316	0.046	2509	3	6	37	osteoclast differentiation
GO:0070647	0.048	1267	53	65	736	protein modification by small protein conjugation or removal
GO:0050877	0.048	1467	18	26	262	neurological system process
GO:0008366	0.048	1937	6	10	77	axon ensheathment
GO:0044744	0.049	1504	16	23	222	protein targeting to nucleus
GO:1902593	0.049	1504	16	23	222	single-organism nuclear import
GO:0060322	0.049	1329	35	45	487	head development
GO:0048814	0.049	2013	5	9	67	regulation of dendrite morphogenesis
GO:0021680	0.050	4326	1	3	12	cerebellar Purkinje cell layer development
GO:0035637	0.050	2117	4	8	57	multicellular organismal signaling
GO:0035076	0.050	4316	1	3	12	ecdysone receptor-mediated signaling pathway
GO:0009262	0.050	4316	1	3	12	deoxyribonucleotide metabolic process
GO:0090435	0.050	4316	1	3	12	protein localization to nuclear envelope
